# Supplementary material for: Paternal chronic colitis causes epigenetic inheritance of susceptibility to colitis
Source: Sci Rep. 2016 Aug 19;6:31640. doi: 10.1038/srep31640 (PMC4990911; doi:10.1038/srep31640)
Supplement: Supplementary Data [file srep31640-s2.xls]

## Sheet: Supplementary Data 1
Supplementary Data 1.
Chromosome	Start	Strand	mean.control	mean.DSS	mean.diff	abs_meth.diff	mean.quot.log2	diffmeth.p.val	diffmeth.p.adj.fdr	max.control	min.control	max.DSS	min.DSS	min.diff	combinedRank	mean.covg.control	mean.covg.DSS	min.covg.control	min.covg.DSS	max.covg.control	max.covg.DSS	nsamples.covg.thres5.control	nsamples.covg.thres5.DSS	transcript.symbol	promoter.symbol	cds.symbol	exons.symbol	introns.symbol	fiveUTR.symbol	threeUTR.symbol	CpGIsland	CpGShore	CpGShelf	CGI.id	CGI.type	reg_CTCF_binding_site	reg_enhancer	reg_open_chromatin_region	reg_promoter	reg_promoter_flanking_region	reg_TF_binding_site	C3914	C3916	C3917	C3942	C3943	C3944	C3945	C3946
chr8	83902976	+	0.277249	0.76	-0.482751	0.482751	-1.42256	0.042099	0.947546	0.6	0	1	0.333333	0	31036	4.14286	4.66667	0	0	9	14	8	6	Lphn1	NA	NA	NA	Lphn1	NA	NA	NA	CGI_chr8_83899680_83901247	NA	CGI_chr8_83899680_83901247	CpGShore	ENSMUSR00000400340	NA	NA	NA	NA	NA	0.5	0.142857	1	0.6	0	NA	0.4	0.555556
chr10	70967267	+	0.266469	0.72906	-0.462591	0.462591	-1.41857	0.0404132	0.947546	0.52381	0	1	0.4	0	29639	9.28571	6.66667	0	2	27	15	9	8	Bicc1	NA	NA	NA	Bicc1	NA	NA	NA	NA	NA	NA	InterCGI	NA	NA	ENSMUSR00000505927	NA	NA	NA	0.363636	0	0.4	0.185185	0.52381	0.4	0.615385	0.25
chr11	113400078	+	0.37003	0.80625	-0.43622	0.43622	-1.1029	0.00273035	0.947546	0.75	0	1	0.4	0	39178	8.07143	4	0	1	21	8	8	6	Slc39a11	NA	NA	NA	Slc39a11	NA	NA	NA	NA	NA	NA	InterCGI	NA	NA	NA	NA	NA	NA	0.7	0	0.4	0.0952381	0.583333	1	0.833333	0.6
chr1	39698759	+	0.919036	0.504795	0.414241	0.414241	0.851736	0.0282803	0.947546	1	0.73913	1	0	0	66828	6.14286	4.66667	0	1	23	9	9	6	Rfx8	NA	NA	NA	Rfx8	NA	NA	NA	NA	NA	NA	InterCGI	NA	NA	NA	NA	ENSMUSR00000488259	NA	1	1	0	0.75	0.833333	0.857143	0.375	1
chr8	4778099	+	0.187063	0.593717	-0.406654	0.406654	-1.61522	0.0146699	0.947546	1	0	1	0.166667	0	14087	6.07143	5.83333	0	2	20	12	7	7	Shcbp1	NA	NA	NA	Shcbp1	NA	NA	NA	CGI_chr8_4779289_4779590	NA	CGI_chr8_4779289_4779590	CpGShore	NA	NA	NA	NA	NA	NA	0.333333	0	0.166667	0.181818	0	0.222222	0.2	0
chr17	91088197	+	0.187821	0.582771	-0.394951	0.394951	-1.58328	0.00021766	0.947546	0.857143	0	1	0	0	14955	6.14286	5.58333	0	1	21	12	10	7	Nrxn1	NA	Nrxn1	Nrxn1	NA	NA	NA	CGI_chr17_91087924_91088778	NA	NA	CGI_chr17_91087924_91088778	CpGIsland	NA	NA	NA	NA	NA	NA	0.2	0	0	0.2	0.857143	1	0.375	0
chr14	70627919	+	0.786905	0.392097	0.394808	0.394808	0.986865	0.0331752	0.947546	1	0.428571	1	0	0	49923	5.64286	6.25	0	1	14	10	8	9	Dmtn	Dmtn	NA	NA	Dmtn	NA	NA	NA	NA	NA	NA	InterCGI	NA	NA	NA	NA	NA	NA	0.428571	NA	0.6	1	1	0	0.625	0.5
chr10	70548667	+	0.179708	0.562356	-0.382648	0.382648	-1.59313	0.02469	0.947546	0.714286	0	1	0	0	17458	5.21429	4.75	1	1	11	11	9	5	Fam13c	NA	NA	NA	Fam13c	NA	NA	NA	NA	NA	NA	InterCGI	NA	NA	NA	NA	NA	NA	0	0	0.363636	0.25	0.714286	1	0.333333	0.4
chr11	68871833	+	0.396825	0.77619	-0.379365	0.379365	-0.950469	0.0281878	0.947546	0.833333	0	1	0.4	0	53707	4.35714	6.33333	0	1	8	10	7	9	Ndel1	Ndel1	NA	Ndel1	NA	Ndel1	NA	NA	NA	NA	NA	InterCGI	NA	NA	NA	NA	ENSMUSR00000480041	NA	0	NA	0.4	0.333333	0	0.75	0.714286	0.75
chr16	90407646	+	0.782331	0.405195	0.377136	0.377136	0.932315	0.0294059	0.947546	1	0.2	1	0	0	56191	9.07143	2.91667	0	0	23	7	10	4	Hunk	NA	NA	NA	Hunk	NA	NA	NA	NA	NA	NA	InterCGI	NA	NA	NA	NA	NA	NA	0.777778	0.75	0	0.947368	0.75	0	0.857143	0.7
chr18	37295846	+	0.252251	0.626429	-0.374178	0.374178	-1.27905	0.0324883	0.947546	0.75	0	1	0.166667	0	27460	7.5	4.41667	0	0	23	10	8	6	Gm37013,Pcdhb2	NA	Pcdhb2	Pcdhb2	Gm37013	NA	NA	NA	NA	NA	NA	InterCGI	NA	NA	NA	NA	NA	NA	0.555556	0	0.3	0.130435	0.2	0.666667	0.5	0.5
chr17	24436264	+	0.269444	0.640833	-0.371389	0.371389	-1.21973	0.0218438	0.947546	1	0	1	0	0	30942	3.35714	4.58333	0	0	9	8	6	8	Eci1	NA	Eci1	Eci1	NA	NA	NA	NA	NA	NA	NA	InterCGI	NA	NA	NA	NA	NA	NA	1	NA	1	NA	0.5	1	0.6	0.333333
chr17	12125073	+	0.211996	0.581091	-0.369095	0.369095	-1.41284	0.0390007	0.947546	0.5625	0	1	0	0	28596	9.5	6.66667	0	1	28	13	8	7	Agpat4	NA	NA	NA	Agpat4	NA	NA	NA	NA	NA	NA	InterCGI	NA	NA	NA	NA	NA	NA	0.5625	0.0625	0.333333	0.277778	0	0.272727	0.6	0.333333
chr19	7422264	+	0.20253	0.568729	-0.366199	0.366199	-1.44522	0.00473794	0.947546	0.833333	0	1	0.0909091	0	19601	10.0714	8.33333	0	2	29	22	12	9	2700081O15Rik	Mir6991	2700081O15Rik	2700081O15Rik	NA	NA	NA	CGI_chr19_7422096_7423728	CGI_chr19_7421280_7421530	CGI_chr19_7416805_7418524	CGI_chr19_7422096_7423728	CpGIsland	NA	NA	NA	NA	NA	NA	0.266667	0	0.444444	0.2	0.444444	0.6	0.333333	0.285714
chr5	66026844	+	0.251011	0.616071	-0.36506	0.36506	-1.26222	0.0100909	0.947546	1	0	1	0.142857	0	28251	5.92857	6.16667	1	1	17	14	7	7	Rbm47	NA	Rbm47	Rbm47	NA	NA	NA	CGI_chr5_66026483_66027191	NA	NA	CGI_chr5_66026483_66027191	CpGIsland	NA	NA	NA	NA	NA	NA	0.5	0.153846	0.333333	0.111111	0.5	0.375	0.75	0.4
chr9	62721604	+	0.199068	0.563635	-0.364567	0.364567	-1.45616	0.00306696	0.947546	0.833333	0	1	0.25	0	19259	5.64286	5.83333	0	2	20	13	7	7	Itga11	NA	NA	NA	Itga11	NA	NA	NA	NA	NA	NA	InterCGI	NA	NA	NA	NA	NA	NA	0	0	0.846154	0	0.5	0.6	0.25	0.5
chr1	175418576	+	0.570767	0.934343	-0.363576	0.363576	-0.701352	0.0109856	0.947546	1	0	1	0.666667	0	93908	4.28571	4.33333	0	0	9	9	7	7	Rgs7	NA	NA	NA	Rgs7	NA	NA	NA	NA	NA	NA	InterCGI	NA	NA	NA	NA	NA	NA	0.777778	0	0.666667	0.5	NA	1	1	0.833333
chr5	65484143	+	0.797304	0.433796	0.363507	0.363507	0.863214	0.0196384	0.947546	1	0.4	1	0	0	65325	9.71429	4.08333	1	2	38	9	11	5	Smim14	NA	NA	NA	Smim14	NA	NA	NA	NA	NA	NA	InterCGI	ENSMUSR00000632629	NA	NA	NA	ENSMUSR00000313378	NA	0.666667	0.6	1	1	0.882353	0.25	0.555556	0.4
chr12	99366126	+	0.599359	0.236472	0.362887	0.362887	1.30587	0.0439638	0.947546	1	0	0.666667	0	0	32492	5.57143	5.08333	0	0	10	10	9	6	Foxn3	NA	NA	NA	Foxn3	NA	NA	NA	NA	NA	NA	InterCGI	NA	ENSMUSR00000422255	NA	NA	NA	NA	0.2	1	0.666667	0.875	0.4	0	0	0.7
chr14	118703402	+	0.41627	0.776488	-0.360218	0.360218	-0.883658	0.0122332	0.947546	0.857143	0	1	0.142857	0	62185	5.07143	5.25	0	1	14	10	8	8	Abcc4	NA	NA	NA	Abcc4	NA	NA	NA	NA	CGI_chr14_118705781_118706547	CGI_chr14_118705781_118706547	CpGShelf	NA	NA	NA	NA	NA	NA	0.555556	NA	0.875	0.333333	0	0.6	0.333333	0.857143
chr11	36944147	+	0.0957237	0.44717	-0.351446	0.351446	-2.11243	0.00787968	0.947546	0.3	0	1	0	0	5368	9.71429	9.5	1	1	31	23	8	9	Tenm2	Tenm2	Tenm2	Tenm2	NA	NA	NA	NA	NA	NA	NA	InterCGI	NA	NA	NA	NA	NA	NA	0.25	0	0	0.125	0.3	0.222222	0.0833333	0.230769
chr9	103474456	+	0.777577	0.430556	0.347021	0.347021	0.838097	0.0409485	0.947546	1	0.307692	1	0	0	68950	6.71429	4.66667	0	1	20	9	8	6	Bfsp2	NA	NA	NA	Bfsp2	NA	NA	NA	NA	NA	NA	InterCGI	NA	NA	NA	NA	ENSMUSR00000681662	NA	0.307692	1	1	0.733333	0.8	0.333333	0.888889	0.545455
chr16	4655600	+	0.878993	0.53254	0.346453	0.346453	0.712443	0.00346703	0.947546	1	0.0909091	1	0	0	91818	5.92857	5.66667	1	1	17	18	7	7	Coro7	NA	Coro7	Coro7	NA	Coro7	NA	NA	NA	NA	NA	InterCGI	NA	ENSMUSR00000560490	NA	NA	NA	NA	1	1	1	0.75	0.0909091	0.285714	0.555556	1
chr16	92498352	+	0.209467	0.555853	-0.346387	0.346387	-1.36643	0.0435134	0.947546	0.666667	0	1	0	0	32106	6.78571	4.75	0	1	19	11	8	6	Clic6	NA	NA	Clic6	NA	Clic6	NA	CGI_chr16_92498351_92499233	NA	NA	CGI_chr16_92498351_92499233	CpGIsland	NA	NA	NA	NA	NA	NA	0.375	0.555556	0.833333	0.157895	0	0.333333	0.5	0.5
chr7	45353568	+	0.188024	0.531498	-0.343474	0.343474	-1.45128	0.00455651	0.947546	0.571429	0	0.888889	0.2	0	19429	10	7.33333	1	2	26	16	11	9	Ppfia3	NA	Ppfia3	Ppfia3	NA	NA	NA	NA	NA	NA	NA	InterCGI	NA	NA	NA	NA	NA	NA	0.318182	0	0.888889	0.230769	0.285714	0.4	0.666667	0.142857
chr10	68751122	+	0.829271	0.488095	0.341175	0.341175	0.752715	0.00643665	0.947546	1	0.333333	1	0	0	83658	6.21429	4.91667	0	0	14	12	11	7	Tmem26	NA	Tmem26	Tmem26	NA	NA	NA	NA	NA	NA	NA	InterCGI	NA	NA	NA	NA	NA	NA	1	1	0	1	1	0.875	0.666667	0.333333
chr18	80699687	+	0.650823	0.990916	-0.340093	0.340093	-0.598986	0.017	0.947546	1	0	1	0.958333	0	119411	12.2857	14.5	0	2	47	33	8	11	Nfatc1	NA	NA	NA	Nfatc1	NA	NA	NA	CGI_chr18_80697980_80698187	NA	CGI_chr18_80697980_80698187	CpGShore	NA	NA	NA	NA	NA	NA	0.5	1	0.969697	0.893617	0.733333	1	0.958333	0.769231
chr1	187811066	+	0.356246	0.696098	-0.339852	0.339852	-0.947055	0.0148316	0.947546	1	0	1	0.111111	0	54057	6	4.83333	1	1	20	9	8	6	Esrrg	NA	NA	NA	Esrrg	NA	NA	NA	NA	NA	NA	InterCGI	NA	NA	NA	NA	NA	NA	0.25	0.166667	0.75	0.833333	0.363636	1	0.666667	0
chr13	15793586	+	0.151024	0.490438	-0.339414	0.339414	-1.63592	0.0215314	0.947546	0.4	0	1	0	0	15093	12	11.75	0	1	36	34	9	8	4933412O06Rik	NA	NA	NA	4933412O06Rik	NA	NA	NA	NA	NA	NA	InterCGI	NA	NA	NA	NA	NA	NA	0.4	0	0.428571	0.0285714	0.2	0.375	0.391304	0.333333
chr17	87352900	+	0.960947	0.62224	0.338706	0.338706	0.618919	0.00420235	0.947546	1	0.8	1	0	0	113891	7.92857	8.25	0	1	26	24	8	10	Ttc7	NA	NA	NA	Ttc7	NA	NA	NA	NA	NA	NA	InterCGI	NA	NA	NA	NA	ENSMUSR00000355116	NA	1	1	0.833333	0.846154	1	0.571429	0.625	0.8
chr8	48228654	+	0.243416	0.578776	-0.33536	0.33536	-1.21621	0.0391153	0.947546	1	0	1	0.25	0	31081	9.64286	7.83333	1	2	25	17	10	10	Tenm3	NA	Tenm3	Tenm3	NA	NA	NA	CGI_chr8_48228507_48229133	NA	NA	CGI_chr8_48228507_48229133	CpGIsland	NA	NA	NA	NA	NA	NA	0.538462	0	0.333333	0.133333	0.333333	0.25	0.714286	0.294118
chr4	130006972	+	0.0610475	0.393306	-0.332258	0.332258	-2.50502	0.0267855	0.947546	0.25	0	1	0	0	19132	7.85714	8.08333	0	1	22	33	8	7	Bai2	NA	NA	NA	Bai2	NA	NA	CGI_chr4_130006650_130006973	NA	NA	CGI_chr4_130006650_130006973	CpGIsland	NA	NA	NA	NA	NA	NA	0.153846	0	0.117647	0.0454545	0	0.4	0.2	0.25
chr18	39284333	+	0.691552	0.359524	0.332028	0.332028	0.924883	0.00270047	0.947546	1	0.333333	0.857143	0	0	56964	7.14286	6.08333	1	2	17	18	10	7	Arhgap26	NA	NA	NA	Arhgap26	NA	NA	NA	NA	NA	NA	InterCGI	NA	NA	NA	NA	NA	NA	0.352941	0.666667	0.25	0.7	0.4	0	0.2	0.545455
chr10	116441631	+	0.879088	0.547486	0.331602	0.331602	0.67339	0.000702522	0.947546	1	0.428571	1	0	0	100497	5.85714	6.08333	0	0	15	13	7	8	Kcnmb4	NA	NA	NA	Kcnmb4	NA	NA	NA	NA	NA	NA	InterCGI	NA	NA	NA	NA	NA	NA	0.75	1	0.846154	0.909091	0.857143	0.2	0.666667	0.933333
chr11	98721533	+	0.67392	0.343222	0.330698	0.330698	0.953252	0.0466192	0.947546	1	0	0.727273	0	0	53435	8	9.08333	1	0	17	28	8	7	Med24	NA	NA	NA	Med24	NA	NA	NA	NA	NA	NA	InterCGI	NA	NA	NA	NA	ENSMUSR00000318417	NA	0.583333	1	0.5	0.642857	0.470588	0.555556	0.55	0.533333
chr15	37666208	+	0.220008	0.549964	-0.329956	0.329956	-1.28365	0.0104788	0.947546	0.727273	0	1	0	0	27005	9.64286	4.41667	0	0	24	9	9	5	Ncald	NA	NA	NA	Ncald	NA	NA	NA	NA	NA	NA	InterCGI	NA	NA	NA	NA	NA	NA	0.25	0	0.625	0.166667	0.1	0.285714	0.125	0.727273
chr18	9778316	+	0.921934	0.59203	0.329903	0.329903	0.630391	0.00341992	0.947546	1	0.5	1	0	0	111156	8.78571	5.33333	1	1	25	9	10	8	Colec12	NA	NA	NA	Colec12	NA	NA	NA	NA	NA	NA	InterCGI	NA	NA	NA	NA	NA	NA	0.818182	1	0.888889	1	0.9	0.875	0.5	0.8
chr18	7000826	+	0.126556	0.456239	-0.329682	0.329682	-1.77157	0.0409296	0.947546	0.4	0	1	0	0	30069	16.2857	5.83333	2	0	43	17	10	8	Mkx	NA	NA	NA	Mkx	NA	NA	NA	CGI_chr18_7002296_7002659	CGI_chr18_7004628_7004906	CGI_chr18_7002296_7002659	CpGShore	NA	NA	NA	NA	NA	NA	0.4	0	NA	0.0232558	0.294118	0.125	0.235294	0.0625
chr11	118560564	+	0.938816	0.609676	0.329141	0.329141	0.614616	0.00484457	0.947546	1	0.5625	1	0	0	115049	5.35714	6.58333	0	1	16	17	6	9	Rbfox3	NA	NA	NA	Rbfox3	NA	NA	NA	NA	NA	NA	InterCGI	NA	NA	NA	NA	NA	NA	0.5625	NA	0.833333	0.857143	NA	1	0.647059	1
chr18	58053558	+	0.763471	0.434343	0.329127	0.329127	0.799672	0.0401993	0.947546	1	0.25	1	0	0	75144	9.35714	4.58333	0	0	31	9	9	5	Fbn2	NA	NA	NA	Fbn2	NA	NA	NA	NA	NA	NA	InterCGI	NA	NA	NA	NA	NA	NA	0.857143	1	0.5	0.8125	0.888889	0.5	0	0.571429
chr7	45794354	+	0.222728	0.551686	-0.328958	0.328958	-1.27112	0.0496881	0.947546	0.625	0	1	0.125	0	37118	13.8571	13.0833	0	3	50	41	11	10	Lmtk3	NA	Lmtk3	Lmtk3	NA	NA	NA	NA	CGI_chr7_45795012_45795317	NA	CGI_chr7_45795012_45795317	CpGShore	NA	NA	NA	NA	NA	NA	0.388889	0.111111	0.125	0.259259	0.625	0.666667	0.35	0.117647
chr2	165632100	+	0.233941	0.562777	-0.328835	0.328835	-1.23144	0.0188895	0.947546	0.777778	0	1	0.25	0	30272	6.57143	6.25	0	1	16	14	9	6	Eya2	NA	NA	NA	Eya2	NA	NA	NA	NA	NA	NA	InterCGI	NA	NA	NA	NA	NA	NA	0.153846	0	0.777778	0	0	0.333333	0.428571	0.375
chr2	148396416	+	0.339274	0.662302	-0.323028	0.323028	-0.944749	0.00875329	0.947546	0.875	0	1	0.166667	0	54788	7.21429	6.91667	2	2	17	14	8	8	Sstr4	NA	Sstr4	Sstr4	NA	NA	NA	NA	CGI_chr2_148395052_148395945	NA	CGI_chr2_148395052_148395945	CpGShore	NA	NA	NA	NA	NA	NA	0.777778	0	0.5	0.166667	0.0714286	0.5	0.714286	0.428571
chr2	35906401	+	0.888787	0.565972	0.322815	0.322815	0.64198	0.00757994	0.947546	1	0.5	1	0	0	107623	8.57143	4.66667	0	1	22	12	10	4	Ttll11	NA	NA	NA	Ttll11	NA	NA	NA	NA	NA	NA	InterCGI	ENSMUSR00000592838	NA	NA	NA	ENSMUSR00000322229	NA	0.846154	1	0.666667	0.777778	1	1	0.625	0.666667
chr4	127326514	+	0.254029	0.57684	-0.322811	0.322811	-1.15227	0.000480825	0.947546	0.714286	0	1	0	0	35281	6.14286	5.66667	0	0	15	14	8	9	Gjb3	NA	Gjb3	Gjb3	NA	NA	NA	NA	CGI_chr4_127326191_127326489	NA	CGI_chr4_127326191_127326489	CpGShore	NA	NA	NA	NA	NA	NA	0.714286	0	0.928571	0.533333	NA	1	0.666667	0
chr13	97955892	+	0.908151	0.585553	0.322598	0.322598	0.624501	0.00175855	0.947546	1	0.692308	0.923077	0	0	112511	20.5714	8.91667	1	1	43	14	12	10	Arhgef28	NA	NA	NA	Arhgef28	NA	NA	NA	NA	NA	NA	InterCGI	NA	NA	NA	NA	NA	NA	0.756098	1	0.923077	0.964286	0.692308	0.692308	0.5	0.722222
chr9	121419731	+	0.711958	0.390758	0.321201	0.321201	0.849186	0.0466284	0.947546	1	0.272727	0.857143	0	0	67150	14.6429	5.83333	0	0	98	15	7	7	Trak1	NA	NA	NA	Trak1	NA	NA	NA	NA	NA	NA	InterCGI	NA	ENSMUSR00000683643	NA	NA	NA	NA	0.272727	NA	0.727273	1	0.375	NA	0.25	0.5
chr13	56536908	+	0.276539	0.597427	-0.320888	0.320888	-1.08398	0.0367068	0.947546	1	0	1	0.125	0	40610	9.42857	7.91667	2	2	22	15	11	9	Fbxl21	NA	Fbxl21	Fbxl21	NA	Fbxl21	NA	NA	NA	NA	NA	InterCGI	NA	NA	NA	NA	NA	NA	0.318182	0	0.75	0.5	0.625	0.125	0.181818	0.125
chr15	35133827	+	0.604167	0.920602	-0.316435	0.316435	-0.599534	0.0218054	0.947546	1	0	1	0.625	0	119296	5.57143	5.25	1	1	10	10	8	7	Stk3	NA	NA	NA	Stk3	NA	NA	NA	NA	NA	NA	InterCGI	NA	NA	NA	NA	NA	NA	0.75	0.333333	1	0.666667	1	1	0.7	1
chr7	25001175	+	0.192659	0.508442	-0.315783	0.315783	-1.35513	0.0448732	0.947546	1	0	1	0.0833333	0	33191	8.42857	9.08333	0	0	27	36	9	7	Atp1a3	NA	NA	NA	Atp1a3	NA	NA	NA	NA	NA	NA	InterCGI	NA	NA	NA	NA	NA	NA	0.2	0	0.5	0	1	0.666667	0.333333	0.166667
chr7	37506309	+	0.268506	0.584136	-0.31563	0.31563	-1.09309	0.0276316	0.947546	0.875	0	1	0.125	0	39990	4.57143	6.41667	0	1	13	12	7	8	Zfp536	NA	NA	NA	Zfp536	NA	NA	NA	NA	NA	NA	InterCGI	NA	NA	NA	NA	NA	NA	0.5	0	0.454545	0.875	0	0.5	0.6	0.692308
chr19	46137860	+	0.0550254	0.368215	-0.31319	0.31319	-2.54013	0.0163514	0.947546	0.27907	0	1	0	0	11123	19.2857	11.4167	0	1	47	37	9	8	Pitx3	NA	NA	NA	Pitx3	NA	NA	NA	CGI_chr19_46135817_46137182	NA	CGI_chr19_46135817_46137182	CpGShore	NA	NA	NA	NA	NA	NA	0.0344828	0	0.1875	0.191489	0	0.2	0	0
chr12	36253250	+	0.419247	0.732179	-0.312932	0.312932	-0.789958	0.0363567	0.947546	1	0	1	0.25	0	76622	5.28571	5.5	0	0	14	10	6	8	Lrrc72	Lrrc72	NA	Lrrc72	NA	Lrrc72	NA	NA	NA	NA	NA	InterCGI	NA	NA	NA	NA	NA	NA	1	NA	0.25	0	0.714286	1	0.8	0.545455
chr14	54711829	+	0.258547	0.570746	-0.312199	0.312199	-1.11273	0.0436736	0.947546	0.538462	0	1	0.166667	0	38487	8	5.33333	0	0	28	13	8	7	Cebpe	NA	Cebpe	Cebpe	NA	NA	NA	NA	NA	NA	NA	InterCGI	NA	NA	NA	NA	NA	NA	0.2	0.4	0.4	0.538462	0.230769	0.5	0.166667	0
chr6	48438236	+	0.275902	0.5875	-0.311598	0.311598	-1.06342	0.0257916	0.947546	0.777778	0	1	0	0	42561	4.5	5.08333	0	0	10	12	8	7	Zfp467	NA	Zfp467	Zfp467	Zfp467	NA	Zfp467	CGI_chr6_48438015_48439276	NA	NA	CGI_chr6_48438015_48439276	CpGIsland	NA	NA	NA	NA	NA	NA	0.333333	NA	0.166667	0.4	0	1	0.333333	0.777778
chr5	119615112	+	0.230754	0.541468	-0.310714	0.310714	-1.19572	0.00637776	0.947546	0.666667	0	1	0.142857	0	32381	8.64286	4.66667	0	1	28	7	8	7	AW549542	NA	NA	NA	AW549542	NA	NA	NA	NA	NA	NA	InterCGI	NA	NA	NA	NA	NA	NA	0.666667	0	0.142857	0.15	0.3125	0.285714	1	0.416667
chr10	84634951	+	0.907479	0.596825	0.310653	0.310653	0.596393	0.0255198	0.947546	1	0.5	1	0	0	120286	4.92857	5	0	0	13	12	7	7	Polr3b	NA	Polr3b	Polr3b	NA	NA	NA	NA	NA	NA	NA	InterCGI	NA	NA	NA	NA	NA	NA	1	NA	0.111111	1	1	0.857143	0.833333	0.923077
chr8	70452663	+	0.294322	0.604464	-0.310142	0.310142	-1.01373	0.0102382	0.947546	0.75	0	1	0.125	0	47355	6	5.33333	0	2	14	16	8	6	Klhl26	NA	Klhl26	Klhl26	NA	NA	NA	CGI_chr8_70451676_70452679	NA	NA	CGI_chr8_70451676_70452679	CpGIsland	NA	NA	NA	NA	NA	NA	0.6	0	1	0.142857	0	0.428571	0.3	0.666667
chr12	13405356	+	0.972222	0.662626	0.309596	0.309596	0.546244	0.0034291	0.947546	1	0.666667	1	0	0	136516	3.5	4.66667	0	0	9	9	6	8	Nbas	NA	NA	NA	Nbas	NA	NA	NA	NA	NA	NA	InterCGI	NA	NA	NA	NA	NA	NA	0.666667	1	0	1	1	0.5	0.666667	1
chr12	91647550	+	0.22844	0.535252	-0.306812	0.306812	-1.1933	0.00906032	0.947546	1	0	1	0.210526	0	32524	10.9286	9.58333	0	2	31	20	10	9	Ston2	NA	Ston2	Ston2	NA	NA	NA	CGI_chr12_91647402_91648082	NA	NA	CGI_chr12_91647402_91648082	CpGIsland	NA	NA	NA	NA	NA	NA	0.25	0	0.210526	0.0967742	0.3	0.6	0.266667	0.3
chr4	138320036	+	0.46145	0.767273	-0.305823	0.305823	-0.721317	0.0109507	0.947546	1	0	1	0.6	0	89557	8.14286	5.16667	0	0	28	11	9	7	Pink1	NA	Pink1	Pink1	Pink1	NA	NA	NA	NA	NA	NA	InterCGI	ENSMUSR00000338305	NA	NA	NA	NA	NA	0.625	0.0909091	0.636364	0.388889	0.5	0.6	0.666667	0.6
chr11	97337758	+	0.242466	0.547276	-0.304811	0.304811	-1.14231	0.0378058	0.947546	0.466667	0	1	0.2	0	35884	10.2857	6.75	0	0	33	16	10	10	Gpr179	NA	Gpr179	Gpr179	NA	NA	NA	NA	CGI_chr11_97338899_97339134	NA	CGI_chr11_97338899_97339134	CpGShore	ENSMUSR00000521065	NA	NA	NA	NA	NA	0.1	0.125	0.6	0.466667	0.461538	0.2	0.625	0.230769
chr2	9970785	+	0.69697	0.392208	0.304761	0.304761	0.813705	0.0319933	0.947546	1	0	1	0	0	72510	4.5	6.58333	0	1	11	13	8	8	Taf3	NA	NA	NA	Taf3	NA	NA	NA	NA	NA	NA	InterCGI	NA	NA	NA	NA	NA	NA	0.5	0	0.833333	0.7	NA	0	0.307692	0.666667
chr6	135218736	+	0.69353	0.389316	0.304213	0.304213	0.817079	0.0414475	0.947546	1	0.285714	1	0	0	72045	5.42857	6.41667	0	1	17	13	7	9	8430419L09Rik	NA	8430419L09Rik	8430419L09Rik	NA	NA	NA	NA	NA	NA	NA	InterCGI	NA	NA	NA	NA	ENSMUSR00000650899	NA	0.333333	1	1	0.909091	1	0.2	0.2	0.666667
chr4	125653912	+	0.977636	0.673961	0.303675	0.303675	0.530065	0.00583079	0.947546	1	0.875	1	0	0	142196	8.07143	4.91667	1	1	20	17	9	5	Grik3	NA	NA	NA	Grik3	NA	NA	NA	NA	NA	NA	InterCGI	NA	NA	NA	NA	NA	NA	0.875	1	0.2	0.928571	0.933333	0.8	0.647059	1
chr18	37357103	+	0.195331	0.498446	-0.303115	0.303115	-1.30814	0.0196017	0.947546	0.75	0	1	0.125	0	25816	5.35714	7.33333	1	2	12	14	5	10	Gm37013,Pcdhb8	NA	Pcdhb8	Pcdhb8	Gm37013	NA	NA	NA	NA	NA	NA	InterCGI	NA	NA	NA	NA	NA	NA	0.333333	0	0.3	0	0	0.875	0.5	0.2
chr12	71317868	+	0.188797	0.489927	-0.30113	0.30113	-1.33042	0.0163433	0.947546	0.5	0	1	0.1	0	24885	14.7143	7.41667	0	1	47	15	11	9	Dact1	NA	Dact1	Dact1	NA	NA	NA	NA	CGI_chr12_71317978_71318774	NA	CGI_chr12_71317978_71318774	CpGShore	NA	NA	NA	NA	NA	NA	0.130435	0	0.3	0.125	0.1	0.285714	0.133333	0.105263
chr3	153905729	+	0.211159	0.512233	-0.301074	0.301074	-1.23961	0.0143543	0.947546	0.666667	0	1	0	0	29886	10.1429	8.25	1	1	42	32	10	8	Msh4	Msh4	Msh4	Msh4	NA	NA	NA	CGI_chr3_153905619_153906071	NA	NA	CGI_chr3_153905619_153906071	CpGIsland	NA	NA	NA	NA	NA	NA	0.166667	0	0	0.153846	0.666667	0.166667	0.5	0.266667
chr9	44485698	+	0.809131	0.508533	0.300598	0.300598	0.659658	0.0286576	0.947546	1	0.363636	1	0	0	103569	8.78571	5.25	0	0	21	13	8	6	Bcl9l	NA	NA	NA	Bcl9l	NA	NA	NA	NA	CGI_chr9_44482651_44483484	CGI_chr9_44482651_44483484	CpGShelf	NA	NA	NA	NA	NA	NA	0.888889	1	0.75	0.888889	0.666667	0.571429	0.666667	0.363636
chr2	113538480	+	0.714528	0.413956	0.300572	0.300572	0.773127	0.0301145	0.947546	1	0.2	0.875	0	0	79582	6.92857	6.58333	0	0	21	13	8	7	Fmn1	NA	NA	NA	Fmn1	NA	NA	NA	NA	NA	NA	InterCGI	NA	NA	NA	NA	NA	NA	0.666667	0.5	0.875	0.8	0.777778	0	0.615385	0.636364
chr16	23157291	+	0.256644	0.557143	-0.300499	0.300499	-1.0888	0.0285877	0.947546	0.833333	0	1	0.266667	0	40291	13.1429	11.5	1	3	42	26	12	10	Adipoq	NA	Adipoq	Adipoq	NA	NA	NA	NA	NA	NA	NA	InterCGI	NA	NA	NA	NA	NA	NA	0.5625	0.0625	0.423077	0.266667	0.222222	0.375	0.5	0.307692
chr18	47304610	+	0.841809	0.541792	0.300017	0.300017	0.626407	0.00754467	0.947546	1	0.5	1	0	0	112039	10.8571	5.75	0	0	31	14	9	6	Sema6a	NA	NA	NA	Sema6a	NA	NA	NA	NA	NA	NA	InterCGI	NA	NA	ENSMUSR00000579929	NA	NA	NA	0.875	1	0.285714	0.92	0.636364	0	0.769231	0.7
chr14	79044282	+	0.914683	0.615004	0.299679	0.299679	0.565093	0.0183921	0.947546	1	0.555556	1	0	0	129963	5	5.91667	1	0	9	14	7	7	Vwa8	NA	NA	NA	Vwa8	NA	NA	NA	NA	NA	NA	InterCGI	NA	NA	NA	NA	NA	NA	0.555556	1	1	1	1	1	0.714286	1
chr5	37280075	+	0.611522	0.909623	-0.298101	0.298101	-0.565238	0.00233789	0.947546	1	0	1	0.6	0	129922	6.5	4.83333	0	1	15	10	10	7	Crmp1	NA	NA	NA	Crmp1	NA	NA	NA	NA	NA	NA	InterCGI	NA	NA	NA	NA	NA	NA	0.6	0	0.833333	0.8	1	1	1	0.727273
chr7	126292721	+	0.536767	0.834491	-0.297723	0.297723	-0.627154	0.0104744	0.947546	1	0	1	0.2	0	111898	6.21429	4.83333	1	1	13	10	8	6	Sbk1	NA	NA	Sbk1	NA	NA	Sbk1	CGI_chr7_126291947_126292818	NA	NA	CGI_chr7_126291947_126292818	CpGIsland	NA	NA	NA	NA	NA	NA	0.833333	0	0.75	0.3	1	1	0.8	0.666667
chr2	60972415	+	0.816911	0.519444	0.297466	0.297466	0.643253	0.00649666	0.947546	1	0.461538	1	0	0	107314	5.28571	5.25	0	1	13	12	7	7	Gm13582	NA	NA	NA	Gm13582	NA	NA	NA	NA	NA	NA	InterCGI	NA	NA	NA	NA	NA	NA	0.461538	NA	0.714286	0.75	0.538462	0	0.857143	0.714286
chr18	60602135	+	0.395069	0.691704	-0.296634	0.296634	-0.792693	0.00734986	0.947546	0.857143	0	1	0	0	76256	7.21429	6.58333	0	0	19	23	10	5	Synpo	NA	Synpo	Synpo	Synpo	NA	NA	NA	NA	NA	NA	InterCGI	NA	NA	NA	NA	NA	NA	0.578947	0	0.5	0	0.857143	NA	0.545455	0.636364
chr16	93929347	+	0.429994	0.726496	-0.296502	0.296502	-0.743195	0.0453627	0.947546	1	0	1	0	0	85277	6.5	5.83333	0	1	17	13	8	7	Cldn14	NA	NA	Cldn14	Cldn14	Cldn14	NA	NA	NA	NA	NA	InterCGI	NA	NA	NA	ENSMUSR00000413470	NA	NA	0.647059	NA	0.75	0.8	0.2	1	0.384615	0.25
chr5	105485164	+	0.922619	0.626157	0.296462	0.296462	0.551904	0.0176184	0.947546	1	0.5	1	0.25	0	134436	3.5	6.5	0	2	7	12	6	8	Lrrc8b	NA	NA	NA	Lrrc8b	NA	NA	NA	NA	CGI_chr5_105480859_105481230	CGI_chr5_105480859_105481230	CpGShelf	NA	NA	NA	NA	NA	NA	1	NA	0.833333	1	1	0.571429	0.25	0.571429
chr10	114486896	+	0.487363	0.783333	-0.295971	0.295971	-0.673629	0.0431288	0.947546	1	0	1	0	0	100447	4.78571	4.75	0	1	14	10	7	7	Trhde	NA	Trhde	Trhde	NA	NA	NA	NA	NA	NA	NA	InterCGI	NA	NA	NA	NA	NA	NA	0.888889	NA	0.666667	0	0.8	1	0.8	0.333333
chr10	80534967	+	0.301639	0.597364	-0.295725	0.295725	-0.962685	0.0414514	0.947546	0.583333	0	1	0	0	52528	11.4286	11.75	0	1	34	46	10	8	Atp8b3	NA	NA	NA	Atp8b3	NA	NA	NA	NA	NA	NA	InterCGI	ENSMUSR00000506870	NA	NA	NA	NA	NA	0.3125	0.4	0.764706	0.294118	0	0	0.285714	0.272727
chr8	75094461	+	0.397735	0.693398	-0.295664	0.295664	-0.786711	0.0124627	0.947546	0.7	0	1	0.363636	0	77081	8.5	7.91667	0	1	19	18	8	9	Hmox1	NA	NA	NA	Hmox1	NA	NA	NA	CGI_chr8_75093516_75093779	NA	CGI_chr8_75093516_75093779	CpGShore	NA	NA	NA	NA	NA	NA	0.571429	0	1	0.7	0.666667	0.571429	0.571429	0.583333
chr3	95240919	+	0.127573	0.42322	-0.295648	0.295648	-1.65491	0.0102241	0.947546	0.454545	0	1	0	0	12812	15.7143	10.0833	0	1	41	21	11	9	Gm128	Gm128	Gm128	Gm128	NA	NA	NA	NA	NA	NA	NA	InterCGI	NA	NA	NA	NA	ENSMUSR00000386141	NA	0.333333	0	0.222222	0	0.285714	0.222222	0.181818	0.137931
chr5	120481516	+	0.94517	0.649669	0.295501	0.295501	0.534014	0.00983557	0.947546	1	0.6	1	0	0	140642	7.07143	6.08333	0	1	17	14	8	7	Sds	NA	Sds	Sds	NA	NA	NA	NA	NA	NA	NA	InterCGI	NA	NA	NA	NA	NA	NA	0.928571	1	0.833333	0.928571	NA	0.8	0.916667	0.888889
chr10	80190093	+	0.0716783	0.366617	-0.294939	0.294939	-2.20507	0.0242301	0.947546	0.285714	0	1	0.111111	0	17108	7.57143	9.58333	0	1	26	36	9	7	Bc1	NA	NA	NA	Bc1	NA	NA	NA	CGI_chr10_80190441_80190743	CGI_chr10_80186652_80186972	CGI_chr10_80190441_80190743	CpGShore	NA	NA	NA	NA	NA	NA	0.285714	0	0.125	0.0714286	0.142857	0.166667	0.428571	0.0833333
chr12	17759210	+	0.733086	0.440476	0.292609	0.292609	0.722077	0.0356555	0.947546	1	0	1	0	0	89041	4.78571	5.41667	0	0	17	16	7	7	Hpcal1	NA	NA	NA	Hpcal1	NA	NA	NA	NA	NA	NA	InterCGI	NA	NA	NA	NA	NA	NA	0.714286	NA	1	0	1	0.833333	0.333333	0.333333
chr2	170506719	+	0.342857	0.633088	-0.290231	0.290231	-0.865932	0.00808213	0.947546	1	0	1	0	0	65008	6.71429	5.25	1	1	20	17	9	6	Gm16796,Pfdn4	NA	NA	NA	Gm16796,Pfdn4	NA	NA	NA	NA	NA	NA	InterCGI	NA	NA	NA	NA	NA	NA	0.466667	0	0.5	0	0.6	1	0.555556	0.4
chr8	123341506	+	0.23725	0.526786	-0.289535	0.289535	-1.11837	0.0284109	0.947546	0.6	0	1	0	0	38154	11.7143	5.66667	0	0	28	16	11	7	Spire2	NA	NA	NA	Spire2	NA	NA	NA	NA	NA	NA	InterCGI	NA	NA	NA	NA	NA	NA	0.222222	0	0.333333	0.3	0.6	0.25	0.142857	0.318182
chr15	82279433	+	0.934703	0.645614	0.289089	0.289089	0.527014	0.0152097	0.947546	1	0.692308	1	0	0	143213	8.21429	7.41667	0	1	27	21	9	7	Sept3	NA	NA	Sept3	NA	Sept3	NA	NA	NA	NA	NA	InterCGI	NA	NA	NA	NA	NA	NA	0.909091	1	0.952381	0.888889	0.692308	0.8	0.5	0.909091
chr2	66019341	+	0.382284	0.670771	-0.288487	0.288487	-0.795272	0.0496303	0.947546	0.666667	0	1	0.315789	0	75830	16.7143	13.8333	0	1	52	30	10	8	Csrnp3	NA	NA	NA	Csrnp3	NA	NA	NA	NA	NA	NA	InterCGI	NA	NA	NA	NA	NA	NA	0.5625	0.333333	0.315789	0.384615	0.611111	0.571429	0.666667	0.540541
chr17	32055562	+	0.265606	0.553279	-0.287673	0.287673	-1.03124	0.0116484	0.947546	0.6	0	1	0.142857	0	45105	8.92857	5.75	1	2	23	19	11	7	Rrp1b	NA	NA	NA	Rrp1b	NA	NA	NA	NA	NA	NA	InterCGI	NA	NA	NA	NA	NA	NA	0.5	0.571429	1	0.4	0.5	0.2	0.142857	0.0769231
chr3	105920379	+	0.263709	0.550754	-0.287045	0.287045	-1.03473	0.0367482	0.947546	1	0	1	0	0	44807	5.42857	5.41667	1	0	11	12	8	7	Adora3	NA	NA	NA	Adora3	NA	NA	NA	NA	NA	NA	InterCGI	NA	NA	NA	NA	NA	NA	0.454545	0	0.2	0	0.5	0.333333	0.625	0.222222
chr15	99425937	+	0.175332	0.461648	-0.286316	0.286316	-1.3476	0.0363723	0.947546	0.392857	0	0.9	0.166667	0	26687	17.3571	10.0833	2	2	41	19	12	10	Nckap5l	NA	Nckap5l	Nckap5l	NA	NA	NA	CGI_chr15_99425768_99426050	NA	NA	CGI_chr15_99425768_99426050	CpGIsland	NA	NA	NA	NA	NA	NA	0.375	0.166667	0.666667	0.117647	0.1875	0.166667	0.176471	0.392857
chr9	110946571	+	0.151263	0.436969	-0.285706	0.285706	-1.47076	0.027436	0.947546	0.8	0	0.75	0	0	19606	6.71429	6.16667	0	0	18	17	9	6	NA	Tdgf1	NA	NA	NA	NA	NA	NA	NA	NA	NA	InterCGI	NA	NA	NA	NA	ENSMUSR00000153739	NA	0.0909091	0	0.4375	0.166667	0	NA	0.75	0.333333
chr5	149529844	+	0.276651	0.562184	-0.285533	0.285533	-0.997184	0.0398317	0.947546	0.6	0	1	0.166667	0	49007	5.07143	5.66667	0	2	13	11	7	7	Gm15997,Wdr95	Wdr95	NA	NA	Gm15997,Wdr95	NA	NA	NA	NA	NA	NA	InterCGI	NA	NA	NA	NA	NA	NA	0.6	0	0.8	0.333333	0.5	0.5	0.5	0.545455
chr12	74184730	+	0.219754	0.50493	-0.285175	0.285175	-1.16428	0.00606346	0.947546	0.555556	0	1	0.25	0	34514	10.7857	9.16667	0	2	20	23	11	9	Syt16	NA	NA	NA	Syt16	NA	NA	NA	NA	NA	NA	InterCGI	NA	NA	NA	NA	NA	NA	0.307692	0.230769	0.5	0.285714	0.285714	0.363636	0.565217	0.272727
chr2	164757834	+	0.404872	0.120403	0.284469	0.284469	1.66969	0.0235597	0.947546	1	0.0731707	0.285714	0	0	16614	19.1429	15.4167	1	5	43	39	11	12	Dnttip1	NA	NA	NA	Dnttip1	NA	NA	NA	NA	NA	NA	InterCGI	NA	NA	NA	NA	NA	NA	0.222222	0.181818	0	0.486486	0.285714	0.181818	0.230769	0.0731707
chr2	32314933	+	0.881755	0.597412	0.284344	0.284344	0.553974	0.0139473	0.947546	1	0	1	0	0	133723	5.78571	6.5	0	1	20	16	7	7	Dnm1	NA	Dnm1	Dnm1	NA	NA	NA	NA	NA	CGI_chr2_32311924_32312849	CGI_chr2_32311924_32312849	CpGShelf	NA	NA	NA	NA	NA	NA	1	1	0.5	0.846154	1	0.4	0.727273	0.666667
chr5	117649063	+	0.885982	0.602789	0.283193	0.283193	0.54808	0.00086872	0.947546	1	0.571429	1	0.125	0	135924	6.42857	8.75	1	3	18	22	7	9	Ksr2	NA	NA	NA	Ksr2	NA	NA	NA	NA	NA	NA	InterCGI	NA	NA	NA	NA	NA	NA	1	1	0.333333	1	1	0.555556	0.692308	0.6
chr11	3188270	+	0.595045	0.311965	0.28308	0.28308	0.91014	0.00402961	0.947546	1	0.266667	0.714286	0	0	58770	8.85714	10.5	1	0	18	37	10	7	Sfi1	NA	NA	NA	Sfi1	NA	NA	NA	NA	NA	NA	InterCGI	NA	NA	NA	NA	NA	NA	0.461538	1	0	0.470588	0.266667	0	0.571429	0.611111
chr5	76850714	+	0.483591	0.766509	-0.282918	0.282918	-0.653687	0.0495748	0.947546	1	0	1	0.2	0	104888	8.57143	6.08333	1	0	29	14	9	8	C530008M17Rik	NA	NA	NA	C530008M17Rik	NA	NA	NA	NA	NA	NA	InterCGI	NA	NA	NA	NA	ENSMUSR00000162225	NA	0.75	1	1	0.666667	0.625	0.636364	0.714286	0.571429
chr5	118561964	+	0.174975	0.4575	-0.282525	0.282525	-1.33764	0.0312382	0.947546	0.75	0	1	0	0	24350	6.78571	3.75	0	0	15	8	8	6	Med13l	NA	NA	NA	Med13l	NA	NA	NA	CGI_chr5_118559671_118561458	NA	CGI_chr5_118559671_118561458	CpGShore	ENSMUSR00000637198	NA	NA	NA	NA	NA	0.1	0.0714286	0.4	0.0714286	0.75	0.666667	0.5	0
chr18	66061429	+	0.1084	0.390729	-0.282329	0.282329	-1.75896	0.0282642	0.947546	0.428571	0	1	0	0	20232	10.4286	11.5	1	2	31	22	8	10	Ccbe1	NA	Ccbe1	Ccbe1	Ccbe1	NA	NA	NA	NA	NA	NA	InterCGI	NA	NA	NA	NA	NA	NA	0.0714286	0	0.15	0.0740741	0.272727	0.444444	0.238095	0.0625
chr8	105850497	+	0.656984	0.376343	0.280641	0.280641	0.78777	0.0115126	0.947546	1	0.333333	0.692308	0	0	76937	5.64286	5.66667	0	2	19	14	8	6	Cenpt	NA	NA	NA	Cenpt	NA	NA	NA	CGI_chr8_105851852_105852064	NA	CGI_chr8_105851852_105852064	CpGShore	NA	NA	NA	NA	NA	NA	0.4	1	0.692308	0.736842	0.333333	0.4	0.333333	0.833333
chr2	93645076	+	0.646062	0.925722	-0.279659	0.279659	-0.512246	0.00425926	0.947546	1	0	1	0.8	0	148567	4.71429	7.16667	0	3	12	15	6	8	Alx4	NA	NA	NA	Alx4	NA	NA	NA	CGI_chr2_93642597_93643648,CGI_chr2_93646016_93646281,CGI_chr2_93647064_93647409	NA	CGI_chr2_93642597_93643648,CGI_chr2_93646016_93646281,CGI_chr2_93647064_93647409	CpGShore	NA	NA	NA	NA	NA	NA	0.916667	NA	0.818182	1	0.75	1	0.857143	0.857143
chr4	154500075	+	0.755662	0.476717	0.278945	0.278945	0.653625	0.0253914	0.947546	1	0.444444	0.857143	0	0	104903	9.78571	5.91667	0	1	24	13	11	8	Prdm16	NA	NA	NA	Prdm16	NA	NA	NA	NA	NA	NA	InterCGI	NA	NA	NA	NA	ENSMUSR00000440898	NA	0.444444	1	0.75	0.958333	0.6875	0.5	0.538462	0.583333
chr4	128729080	+	0.615116	0.89385	-0.278734	0.278734	-0.531959	0.0493513	0.947546	1	0	1	0.666667	0	141616	12.1429	8.91667	0	0	32	35	8	6	Phc2	NA	NA	NA	Phc2	NA	NA	NA	CGI_chr4_128727376_128728270	NA	CGI_chr4_128727376_128728270	CpGShore	ENSMUSR00000624834	NA	NA	NA	NA	NA	0.611111	0.884615	0.818182	0.625	0	1	0.909091	0.842105
chr7	29247207	+	0.208596	0.486551	-0.277955	0.277955	-1.18368	0.0104128	0.947546	0.625	0	1	0.125	0	33325	6.07143	8.58333	0	2	17	14	8	10	Yif1b	NA	NA	NA	Yif1b	NA	NA	NA	CGI_chr7_29247239_29247570	NA	CGI_chr7_29247239_29247570	CpGShore	ENSMUSR00000428021	NA	NA	NA	NA	NA	0	0	0.125	0.235294	0.333333	0.5	0.142857	0.222222
chr11	88149307	+	0.767526	0.489815	0.277711	0.277711	0.637497	0.0414474	0.947546	1	0.4	1	0	0	108623	8.5	5	0	2	35	9	11	6	Cuedc1	NA	NA	NA	Cuedc1	NA	NA	NA	NA	NA	NA	InterCGI	NA	ENSMUSR00000251318	NA	NA	NA	NA	0.857143	1	0.75	1	0.75	0.75	0.111111	0.666667
chr7	5030997	+	0.306405	0.583215	-0.27681	0.27681	-0.906784	0.000933051	0.947546	1	0	1	0.0833333	0	59190	8.28571	12.0833	1	0	35	47	11	7	Zfp865	NA	Zfp865	Zfp865	NA	NA	NA	CGI_chr7_5030199_5031983	NA	NA	CGI_chr7_5030199_5031983	CpGIsland	NA	NA	NA	NA	NA	NA	1	0	0.833333	0	0.333333	1	0.166667	0.4
chr5	111133912	+	0.831231	0.554467	0.276764	0.276764	0.575613	0.0397776	0.947546	1	0.4	1	0	0	126322	6.42857	5.08333	1	0	14	12	9	6	Ttc28	NA	NA	NA	Ttc28	NA	NA	NA	NA	NA	NA	InterCGI	NA	NA	NA	NA	NA	NA	0.785714	1	0.714286	0.818182	1	0.4	0.5	0.5
chr8	113743897	+	0.971154	0.694676	0.276478	0.276478	0.477519	0.0140101	0.947546	1	0.75	1	0	0	162489	5.14286	5	0	1	21	9	7	7	Adamts18	NA	NA	NA	Adamts18	NA	NA	NA	NA	NA	NA	InterCGI	NA	NA	NA	NA	NA	NA	1	1	0.875	1	1	0	1	1
chr17	28858534	+	0.183796	0.460211	-0.276415	0.276415	-1.27877	0.0207592	0.947546	0.454545	0	1	0.0909091	0	27478	13	9.41667	0	2	46	17	12	9	Pnpla1	Pnpla1	NA	Pnpla1	NA	Pnpla1	NA	NA	NA	NA	NA	InterCGI	NA	NA	NA	NA	NA	NA	0.454545	0.25	0.5	0.12	0.153846	0.666667	0.294118	0.1875
chr11	119215669	+	0.545571	0.269907	0.275664	0.275664	0.989022	0.035483	0.947546	1	0	1	0	0	49735	6.5	5.16667	0	2	22	9	9	7	Tbc1d16	NA	NA	NA	Tbc1d16	NA	NA	NA	NA	NA	NA	InterCGI	ENSMUSR00000524351	NA	NA	NA	ENSMUSR00000253111	NA	0.571429	1	0.166667	0.6	0.75	0.6	0.25	0.571429
chr8	44953381	+	0.92551	0.650172	0.275338	0.275338	0.502912	0.0291058	0.947546	1	0.666667	1	0	0	151950	6.78571	7.16667	1	1	17	25	8	6	Fat1	NA	Fat1	Fat1	NA	NA	NA	NA	CGI_chr8_44951615_44951884	CGI_chr8_44950565_44950826	CGI_chr8_44951615_44951884	CpGShore	NA	NA	NA	NA	NA	NA	0.75	1	1	1	1	0	0.6	0.933333
chr3	116741230	+	0.286353	0.561098	-0.274745	0.274745	-0.946422	0.0217307	0.947546	0.714286	0	1	0.25	0	54114	9.85714	6.16667	0	0	31	15	10	8	Agl	NA	NA	Agl	NA	NA	Agl	NA	NA	NA	NA	InterCGI	NA	NA	NA	NA	NA	NA	0.4	0	0.285714	0.214286	0.714286	NA	0.333333	0.333333
chr6	99204136	+	0.380408	0.654838	-0.27443	0.27443	-0.76802	0.0341813	0.947546	1	0	1	0.1	0	80409	8	8.08333	1	1	17	19	11	8	Foxp1	NA	NA	NA	Foxp1	NA	NA	NA	NA	NA	NA	InterCGI	NA	NA	NA	NA	NA	NA	0.470588	0	1	0.571429	0	0.75	0.666667	0.454545
chr5	112475838	+	0.421693	0.695842	-0.274148	0.274148	-0.709338	0.0231481	0.947546	0.8	0	1	0.333333	0	92373	10.5	7.08333	0	2	29	13	12	9	Sez6l	Sez6l	NA	NA	Sez6l	NA	NA	NA	NA	NA	NA	InterCGI	NA	NA	NA	NA	NA	NA	0.571429	0.142857	0.571429	0.375	0.8	0.333333	0.833333	0.5
chr2	29803620	+	0.110618	0.384325	-0.273707	0.273707	-1.70894	0.00878354	0.947546	0.333333	0	1	0	0	11690	5.64286	6.58333	0	1	13	14	8	9	Slc27a4	NA	NA	NA	Slc27a4	NA	NA	NA	CGI_chr2_29802585_29803122	NA	CGI_chr2_29802585_29803122	CpGShore	ENSMUSR00000591832	NA	NA	NA	NA	NA	0.2	0.111111	0.6	0.3	0	0.416667	0.25	0.166667
chr11	69685948	+	0.817424	0.543849	0.273575	0.273575	0.579134	0.0270332	0.947546	1	0.5	1	0	0	125341	5.57143	5.41667	0	1	14	12	7	7	Tnfsfm13	Tnfsf13	NA	NA	Tnfsfm13	NA	NA	NA	NA	CGI_chr11_69681401_69682147	CGI_chr11_69681401_69682147	CpGShelf	NA	NA	NA	ENSMUSR00000444175	NA	NA	0.5	1	1	0.928571	0.6	0.5	0.6	0.571429
chr3	95140563	+	0.360003	0.633351	-0.273349	0.273349	-0.798071	0.00719981	0.947546	0.8	0	1	0.2	0	75387	5.64286	6	0	1	13	21	10	7	Tnfaip8l2	NA	NA	Tnfaip8l2	NA	Tnfaip8l2	NA	NA	CGI_chr3_95140179_95140481	NA	CGI_chr3_95140179_95140481	CpGShore	NA	NA	NA	NA	NA	NA	0.571429	0.5	0.2	0	0.75	1	0.4	0.333333
chr14	101549200	+	0.294647	0.567605	-0.272957	0.272957	-0.922942	0.0195326	0.947546	0.6	0	0.888889	0.25	0	57179	7.92857	5.66667	0	0	28	15	10	6	Tbc1d4	NA	NA	NA	Tbc1d4	NA	NA	NA	NA	NA	NA	InterCGI	NA	NA	NA	NA	NA	NA	0.285714	0.6	0.333333	0.222222	0.3	0.571429	0.666667	0.125
chr8	95294003	+	0.0929393	0.365833	-0.272894	0.272894	-1.8683	0.00929598	0.947546	0.333333	0	1	0	0	8548	9.85714	6	0	0	28	15	8	7	Cngb1	NA	NA	NA	Cngb1	NA	NA	NA	NA	NA	NA	InterCGI	NA	NA	NA	ENSMUSR00000401260	NA	NA	0.153846	0.2	NA	0.0714286	0	0.125	0.333333	0.125
chr7	119659166	+	0.519117	0.791667	-0.272549	0.272549	-0.599415	0.0038711	0.947546	1	0	1	0.166667	0	119329	9.78571	4.91667	1	0	24	14	11	5	Acsm1	NA	Acsm1	Acsm1	NA	NA	NA	NA	NA	NA	NA	InterCGI	NA	NA	NA	NA	NA	NA	0.769231	0.4	0.166667	0.823529	0.363636	1	1	0.545455
chr11	30572980	+	0.124035	0.395903	-0.271868	0.271868	-1.59853	0.0268955	0.947546	0.272727	0	1	0.0625	0	19215	9.28571	7.25	0	0	25	19	8	7	Acyp2	NA	NA	NA	Acyp2	NA	NA	NA	NA	NA	NA	InterCGI	NA	NA	NA	NA	ENSMUSR00000513541	NA	0.0869565	0.272727	0.421053	0.166667	0.111111	0.5	0.166667	0
chr8	105374914	+	0.174387	0.44623	-0.271843	0.271843	-1.30703	0.0349853	0.947546	0.444444	0	0.666667	0	0	25891	7.35714	7.91667	0	3	21	21	9	10	Plekhg4	Plekhg4	NA	Plekhg4	NA	Plekhg4	NA	CGI_chr8_105374604_105375144	NA	NA	CGI_chr8_105374604_105375144	CpGIsland	ENSMUSR00000401521	NA	NA	NA	NA	ENSMUSR00000669951	0.333333	0	0.2	0	0.25	0.4	0.571429	0.4
chr8	9492748	+	0.262129	0.532781	-0.270652	0.270652	-0.99608	0.0330416	0.947546	0.666667	0	1	0	0	49108	7.92857	8.08333	0	2	28	22	8	8	Fam155a	NA	NA	NA	Fam155a	NA	NA	NA	NA	NA	NA	InterCGI	NA	NA	NA	NA	NA	NA	0.428571	0.181818	0.307692	0.178571	0.3	0.428571	0.444444	0.5
chr3	53479022	+	0.215848	0.485417	-0.269569	0.269569	-1.13329	0.0410113	0.947546	0.75	0	1	0	0	36449	8	7.66667	1	1	23	24	8	6	Proser1	NA	Proser1	Proser1	NA	NA	NA	CGI_chr3_53478794_53479092	NA	NA	CGI_chr3_53478794_53479092	CpGIsland	NA	NA	NA	NA	NA	NA	0.583333	0	0.333333	0.2	0.25	0	0.5	0.25
chr4	147225505	+	0.883739	0.615067	0.268672	0.268672	0.515843	0.00896544	0.947546	1	0.5	1	0	0	147155	7.21429	6.58333	0	3	23	11	6	10	Gm13152	NA	NA	NA	Gm13152	NA	NA	NA	NA	NA	NA	InterCGI	NA	NA	NA	NA	ENSMUSR00000627362	NA	0.75	0.5	0.555556	0.952381	1	0.4	0.833333	1
chr4	141931595	+	0.600798	0.869185	-0.268387	0.268387	-0.525471	0.0206541	0.947546	0.944444	0	1	0.4	0	143718	10.0714	6.91667	2	1	19	14	10	8	Fhad1	NA	NA	NA	Fhad1	NA	NA	NA	NA	NA	NA	InterCGI	NA	NA	NA	NA	NA	NA	0.823529	0.583333	0.857143	0.789474	0.916667	0.7	1	0.818182
chr9	104300844	+	0.66983	0.937478	-0.267648	0.267648	-0.478919	0.0155697	0.947546	1	0	1	0.6	0	161964	9.07143	9.5	1	1	22	27	10	8	Acpp	NA	Acpp	Acpp	NA	NA	NA	NA	NA	NA	NA	InterCGI	NA	NA	NA	NA	ENSMUSR00000681741	NA	0.5	1	1	0.882353	0.923077	1	0.857143	0.571429
chr4	112982059	+	0.790631	0.523793	0.266838	0.266838	0.584857	0.0462682	0.947546	1	0.125	0.8	0.222222	0	123734	5.35714	11	1	3	11	29	7	10	Skint6	NA	NA	NA	Skint6	NA	NA	NA	NA	CGI_chr4_112979350_112979842	CGI_chr4_112979350_112979842	CpGShelf	ENSMUSR00000436747	NA	NA	NA	NA	NA	1	0.125	0.222222	0.875	1	0.538462	0.666667	0.714286
chr5	74291835	+	0.483369	0.216667	0.266703	0.266703	1.1221	0.019488	0.947546	1	0	1	0	0	37896	4.21429	6.58333	0	1	9	15	8	7	Scfd2	NA	NA	NA	Scfd2	NA	NA	NA	NA	NA	NA	InterCGI	ENSMUSR00000341027	NA	ENSMUSR00000633364	NA	NA	NA	0.625	1	0.2	0.428571	NA	0	0	0.8
chr4	117964365	+	0.307788	0.573115	-0.265327	0.265327	-0.875714	0.0141484	0.947546	1	0	1	0.2	0	63172	4.42857	6.66667	0	2	13	21	6	8	St3gal3	NA	St3gal3	St3gal3	NA	NA	NA	NA	NA	NA	NA	InterCGI	NA	NA	NA	NA	NA	NA	0.285714	0	0.375	0.75	0	1	0.52381	0.454545
chr9	45115833	+	0.101704	0.366865	-0.265161	0.265161	-1.75436	0.0307681	0.947546	0.333333	0	1	0	0	22106	6.71429	5.16667	0	1	23	16	8	6	Gm10684	NA	NA	NA	Gm10684	NA	NA	NA	NA	NA	NA	InterCGI	ENSMUSR00000675840	NA	NA	NA	ENSMUSR00000356782	NA	0.272727	0	0.25	0	0	0.2	0.285714	0.125
chr2	163319633	+	0.829952	0.565113	0.264838	0.264838	0.54646	0.0248042	0.947546	1	0.333333	1	0	0	136457	6.78571	9.83333	0	1	23	23	7	8	Tox2	NA	Tox2	Tox2	NA	NA	NA	NA	NA	NA	NA	InterCGI	NA	NA	NA	NA	NA	NA	1	0.8	0.823529	0.785714	0.714286	0	0.8	0.833333
chr10	58231733	+	0.589805	0.325239	0.264565	0.264565	0.839301	0.00559813	0.947546	1	0.142857	0.636364	0	0	68767	6.28571	4.5	0	0	12	11	10	6	Dux	NA	Dux	Dux	NA	NA	NA	NA	NA	NA	NA	InterCGI	NA	NA	ENSMUSR00000415324	NA	NA	NA	0.666667	1	0	0.285714	0.25	NA	0.285714	1
chr4	128395054	+	0.343476	0.607731	-0.264255	0.264255	-0.805368	0.00164781	0.947546	0.909091	0	1	0.294118	0	74318	14.5	11.9167	1	2	39	42	10	8	Csmd2	Csmd2	Csmd2	Csmd2	NA	Csmd2	NA	NA	NA	NA	NA	InterCGI	NA	NA	NA	NA	NA	NA	0.857143	0.909091	0.5	0.391304	0.52381	1	0.294118	0.461538
chr2	163055830	+	0.227167	0.491167	-0.264	0.264	-1.07939	0.0219699	0.947546	0.666667	0	1	0.157895	0	40935	6.57143	8.83333	0	1	26	22	8	9	Mybl2	NA	NA	NA	Mybl2	NA	NA	NA	CGI_chr2_163054524_163055339	NA	CGI_chr2_163054524_163055339	CpGShore	ENSMUSR00000602779	NA	NA	ENSMUSR00000485533	NA	NA	0.2	0.2	0.5	0	0	0.375	0.35	0
chr14	47412619	+	0.125733	0.38961	-0.263878	0.263878	-1.55783	0.0465346	0.947546	1	0	1	0	0	34540	7.07143	4.16667	0	0	17	9	10	6	Dlgap5	NA	NA	NA	Dlgap5	NA	NA	NA	NA	NA	NA	InterCGI	NA	NA	NA	NA	NA	NA	0.142857	0.2	0.5	0	0	0	1	0.166667
chr2	163347760	+	0.946703	0.682891	0.263813	0.263813	0.465444	0.0317767	0.947546	1	0.833333	1	0.4	0	167389	6.07143	5.5	0	0	18	11	7	9	Jph2	NA	NA	NA	Jph2	NA	NA	NA	NA	NA	NA	InterCGI	NA	NA	NA	NA	NA	NA	0.833333	1	0.727273	0.866667	0.857143	1	0.6	0.875
chr19	57942888	+	0.33659	0.6	-0.26341	0.26341	-0.815579	0.0324718	0.947546	0.777778	0	1	0.2	0	72252	6.5	6.25	0	0	15	12	8	8	Atrnl1	NA	NA	NA	Atrnl1	NA	NA	NA	NA	NA	NA	InterCGI	NA	NA	NA	NA	NA	NA	0.5	0	0.666667	0.5	0	0.6	1	0.533333
chr5	4842825	+	0.940659	0.678571	0.262088	0.262088	0.465322	0.000845287	0.947546	1	0.571429	1	0	0	167428	7.42857	5.5	0	0	15	12	9	5	Cdk14	NA	NA	NA	Cdk14	NA	NA	NA	NA	NA	NA	InterCGI	NA	NA	NA	NA	NA	NA	0.571429	1	0.833333	1	0.857143	0	0.833333	1
chr9	62477465	+	0.334226	0.596098	-0.261872	0.261872	-0.816194	0.0285528	0.947546	0.666667	0	1	0	0	72159	4.64286	6.08333	0	2	14	14	7	8	Coro2b	NA	NA	NA	Coro2b	NA	NA	NA	NA	NA	NA	InterCGI	NA	NA	NA	NA	ENSMUSR00000473480	NA	0.333333	0.625	0.714286	0.6	0	0.8	0.428571	0.5
chr10	120077311	+	0.567	0.828852	-0.261852	0.261852	-0.539844	0.0371161	0.947546	1	0	1	0.363636	0	138649	7.71429	7.75	1	3	21	17	9	10	Grip1	NA	NA	Grip1	Grip1	NA	NA	NA	NA	NA	NA	InterCGI	NA	NA	NA	NA	NA	NA	0.733333	0.75	1	0.25	1	0.7	1	0.6
chr15	12360780	+	0.251099	0.512335	-0.261236	0.261236	-1.00038	0.0152178	0.947546	0.75	0	1	0	0	48683	6	5.41667	0	1	20	12	8	6	Pdzd2	NA	NA	Pdzd2	NA	NA	Pdzd2	NA	NA	NA	NA	InterCGI	NA	NA	NA	NA	NA	NA	0.285714	NA	0.333333	0.428571	0.75	1	0.5	0.1
chr3	86336410	+	0.349493	0.610468	-0.260974	0.260974	-0.787392	0.0126111	0.947546	0.714286	0	1	0.230769	0	76990	16.7857	13.0833	0	3	43	24	12	10	Lrba	NA	NA	NA	Lrba	NA	NA	NA	NA	NA	NA	InterCGI	NA	NA	NA	NA	NA	NA	0.1875	0.111111	0.75	0.714286	0	0.619048	0.533333	0.518519
chr18	65084336	+	0.267577	0.528203	-0.260625	0.260625	-0.955259	0.0382762	0.947546	0.666667	0	1	0.272727	0	53238	16.2143	20.5833	1	2	39	61	10	11	Nedd4l	NA	NA	NA	Nedd4l	NA	NA	NA	CGI_chr18_65083646_65084030	NA	CGI_chr18_65083646_65084030	CpGShore	NA	NA	NA	NA	NA	NA	0.666667	0.35	0.272727	0.1875	0.333333	0.692308	0.322581	0.322581
chr13	9659329	+	0.955128	0.694783	0.260345	0.260345	0.453541	0.00852932	0.947546	1	0.75	1	0.2	0	172778	5.85714	5.83333	0	0	12	13	9	7	Dip2c	NA	Dip2c	Dip2c	NA	NA	NA	NA	NA	NA	NA	InterCGI	NA	NA	NA	NA	NA	NA	0.777778	1	1	1	1	0.833333	0.75	1
chr4	58351308	+	0.68763	0.428444	0.259187	0.259187	0.670072	0.0310258	0.947546	1	0.333333	1	0	0	101407	7.64286	5.25	0	0	16	11	9	8	Musk	NA	NA	NA	Musk	NA	NA	NA	NA	NA	NA	InterCGI	NA	NA	NA	NA	NA	NA	0.615385	1	0.375	0.666667	0.5	0.4	0.333333	0.5
chr5	28459563	+	0.255681	0.514789	-0.259108	0.259108	-0.982042	0.00988512	0.947546	0.571429	0	1	0.142857	0	50447	10.7857	7.33333	3	0	30	17	10	10	Shh,9530036O11Rik	NA	NA	NA	Shh,9530036O11Rik	NA	NA	NA	CGI_chr5_28457778_28459206,CGI_chr5_28459872_28460090	NA	CGI_chr5_28457778_28459206,CGI_chr5_28459872_28460090	CpGShore	NA	NA	NA	NA	NA	NA	0.571429	0	0.235294	0.368421	0.555556	0.571429	0.285714	0.4
chr5	139474836	+	0.796145	0.537052	0.259093	0.259093	0.559361	0.0318582	0.947546	1	0	0.833333	0.25	0	132068	6.64286	6.5	1	0	24	12	9	8	Zfand2a	NA	NA	NA	Zfand2a	NA	NA	NA	NA	NA	NA	InterCGI	NA	NA	NA	NA	NA	NA	0.833333	1	0.727273	0.857143	0.625	0.4	0.666667	1
chr8	111051474	+	0.964815	0.706667	0.258148	0.258148	0.443826	0.0375846	0.947546	1	0.777778	1	0	0	177350	5.35714	3.66667	0	0	17	10	8	6	Aars	NA	NA	NA	Aars	NA	NA	NA	NA	NA	NA	InterCGI	NA	NA	NA	NA	NA	NA	1	1	0.5	1	1	1	0.833333	1
chr16	73038725	+	0.968937	0.710913	0.258025	0.258025	0.441392	0.00658689	0.947546	1	0.7	1	0	0	178346	9	6.91667	0	1	28	12	8	7	Robo1	NA	NA	NA	Robo1	NA	NA	NA	NA	NA	NA	InterCGI	NA	NA	NA	NA	NA	NA	0.7	1	0.833333	0.962963	1	0.5	1	1
chr5	129756992	+	0.349151	0.607118	-0.257967	0.257967	-0.780956	0.0287927	0.947546	0.818182	0	1	0	0	78040	9	5.75	0	0	21	13	11	7	Gbas	NA	NA	NA	Gbas	NA	NA	NA	NA	NA	NA	InterCGI	NA	NA	NA	NA	NA	NA	0.818182	0	0.857143	0.5	0.428571	0.666667	0.5	0.642857
chr9	102723592	+	0.920648	0.662706	0.257942	0.257942	0.46826	0.0227802	0.947546	1	0.5	1	0	0	166305	11.5	8.75	1	1	31	24	9	7	Amotl2	NA	Amotl2	Amotl2	NA	Amotl2	NA	NA	NA	NA	NA	InterCGI	NA	NA	NA	NA	NA	NA	1	1	0.888889	0.928571	0.928571	1	0.9375	0.941176
chr5	22001552	+	0.961039	0.703968	0.257071	0.257071	0.443669	0.0188057	0.947546	1	0.714286	1	0	0	177406	4.42857	5.16667	0	1	12	12	7	7	Reln	NA	NA	NA	Reln	NA	NA	NA	NA	NA	NA	InterCGI	NA	NA	NA	NA	NA	NA	1	NA	0	1	1	0.666667	0.8	0.714286
chr12	52949263	+	0.420068	0.677134	-0.257067	0.257067	-0.676029	0.00899665	0.947546	1	0	1	0.285714	0	99196	7.07143	6.16667	0	3	15	12	9	8	Akap6	NA	NA	NA	Akap6	NA	NA	NA	NA	NA	NA	InterCGI	NA	NA	NA	NA	NA	NA	0.181818	1	1	0.384615	0.333333	0.545455	0.444444	0.333333
chr15	60015815	+	0.241962	0.498843	-0.256881	0.256881	-1.01401	0.02368	0.947546	0.5	0	1	0	0	47334	8	6.41667	1	2	24	16	9	7	4933412E24Rik	NA	4933412E24Rik	4933412E24Rik	NA	NA	NA	NA	NA	NA	NA	InterCGI	NA	NA	NA	NA	NA	NA	0.5	0.208333	0.444444	0.4	0	1	0.333333	0.285714
chr1	87811501	+	0.154425	0.411096	-0.256671	0.256671	-1.35672	0.021763	0.947546	0.481481	0	1	0	0	23431	13.4286	12.3333	0	4	35	27	11	10	Sag	NA	NA	NA	Sag	NA	NA	NA	NA	NA	NA	InterCGI	NA	ENSMUSR00000492089	NA	NA	NA	NA	0.227273	0	0.125	0.171429	0.0833333	0.571429	0.296296	0.285714
chr15	101204762	+	0.571866	0.828042	-0.256177	0.256177	-0.526337	0.0343769	0.947546	1	0	1	0.428571	0	143424	8.92857	6.5	0	2	24	18	10	7	Acvr1b	NA	NA	NA	Acvr1b	NA	NA	NA	NA	NA	NA	InterCGI	NA	NA	NA	NA	NA	NA	0.833333	0.5	1	1	0.428571	1	0.714286	0.9
chr16	22990468	+	0.960714	0.705818	0.254897	0.254897	0.439455	3.32437e-05	0.947546	1	0.7	1	0.142857	0	179467	6.07143	8.75	1	2	11	19	9	9	Kng2	NA	NA	NA	Kng2	NA	NA	NA	NA	NA	NA	InterCGI	NA	NA	NA	NA	NA	NA	1	1	0.142857	1	1	0.818182	0.5	1
chr1	33838815	+	0.225083	0.479942	-0.25486	0.25486	-1.05944	0.0406236	0.947546	0.857143	0	1	0	0	42860	11.0714	5.16667	0	0	32	15	12	6	Gm15455	Gm15455	NA	Gm15455	NA	Gm15455	NA	NA	NA	NA	NA	InterCGI	NA	NA	NA	NA	ENSMUSR00000458741	NA	0.230769	0	0	0.2	0.3125	0.428571	1	0.444444
chr4	57279262	+	0.557673	0.812395	-0.254721	0.254721	-0.53477	0.0213469	0.947546	0.888889	0	1	0.5	0	140379	10.2143	5.58333	0	1	25	12	9	5	Ptpn3	NA	NA	NA	Ptpn3	NA	NA	NA	NA	NA	NA	InterCGI	NA	NA	NA	NA	ENSMUSR00000435223	NA	0.714286	0.625	0.818182	0.88	0.571429	1	0.875	0.888889
chr13	63543554	+	0.00714286	0.26083	-0.253687	0.253687	-3.98171	0.00119727	0.947546	0.1	0	1	0	0	799	5.5	8.33333	1	2	10	19	7	7	Ptch1	NA	Ptch1	Ptch1	NA	NA	NA	NA	NA	NA	NA	InterCGI	NA	NA	NA	NA	NA	NA	0	0	0.5	0.1	0	0.333333	1	0
chr19	41688488	+	0.813568	0.559973	0.253595	0.253595	0.530994	0.0263853	0.947546	1	0	1	0	0	141886	7.42857	7.75	0	0	19	15	8	7	Slit1	NA	NA	NA	Slit1	NA	NA	NA	NA	NA	NA	InterCGI	NA	NA	ENSMUSR00000587344	NA	NA	NA	0.666667	1	0.769231	1	0.75	0.363636	0.636364	1
chr17	6753998	+	0.713889	0.460582	0.253307	0.253307	0.621322	0.00125491	0.947546	1	0.333333	0.857143	0	0	113280	7.85714	8.58333	0	4	16	15	10	11	Ezr	NA	Ezr	Ezr	NA	NA	NA	NA	NA	NA	NA	InterCGI	NA	NA	NA	NA	NA	NA	0.8	NA	0.833333	0.8	0.75	0.285714	0.5	0.666667
chr10	80306410	+	0.632981	0.886243	-0.253262	0.253262	-0.479115	0.0273851	0.947546	1	0	1	0.642857	0	161897	8.14286	8.16667	0	2	15	18	11	9	Bc1,Apc2	NA	Apc2	Apc2	Bc1	NA	NA	CGI_chr10_80306170_80306497	CGI_chr10_80304774_80305091	NA	CGI_chr10_80306170_80306497	CpGIsland	NA	NA	NA	NA	NA	NA	0.666667	0	1	0.555556	0.875	0.75	0.642857	0.454545
chr1	66862384	+	0.330505	0.0779597	0.252546	0.252546	1.95276	0.0206092	0.947546	1	0	0.333333	0	0	14406	12.0714	6.16667	1	1	32	16	11	6	Acadl	NA	NA	NA	Acadl	NA	NA	NA	CGI_chr1_66862839_66863146	NA	CGI_chr1_66862839_66863146	CpGShore	ENSMUSR00000490367	NA	NA	ENSMUSR00000405633	NA	NA	0.333333	0	0	0.0625	0	0	0	0.125
chr3	84730397	+	0.24014	0.492588	-0.252447	0.252447	-1.00664	0.0480198	0.947546	0.615385	0	0.8	0	0	48127	11.7857	8.66667	0	2	46	23	9	7	Arfip1	NA	NA	NA	Arfip1	NA	NA	NA	NA	NA	NA	InterCGI	NA	NA	NA	NA	ENSMUSR00000609418	NA	0.416667	0	0.347826	0.369565	0.166667	0	0.333333	0.5
chr7	28886192	+	0.403346	0.655647	-0.252301	0.252301	-0.687408	0.0153924	0.947546	1	0	1	0	0	96803	6.85714	4.83333	1	0	19	11	8	7	Capn12	NA	NA	NA	Capn12	NA	NA	NA	NA	NA	NA	InterCGI	NA	NA	NA	NA	NA	NA	0.5	0	0.571429	0.428571	0.777778	1	0.666667	0.5
chr1	36268685	+	0.401418	0.653589	-0.252171	0.252171	-0.689686	0.0251699	0.947546	1	0	1	0.333333	0	96323	6.35714	5.58333	0	2	18	11	7	7	Neurl3	NA	Neurl3	Neurl3	NA	NA	NA	NA	CGI_chr1_36269231_36269697	NA	CGI_chr1_36269231_36269697	CpGShore	NA	NA	NA	NA	NA	NA	0.0833333	NA	0.5	0.375	1	0.545455	1	0.388889
chr11	110167962	+	0.366078	0.618205	-0.252127	0.252127	-0.740205	0.0416744	0.947546	0.666667	0	1	0	0	85765	20.7143	30.1667	0	3	75	88	9	10	Abca9	Abca9	NA	Abca9	NA	Abca9	NA	NA	NA	NA	NA	InterCGI	NA	NA	NA	ENSMUSR00000523085	NA	NA	0.428571	0.55814	0.666667	0.48	0.291667	0.647059	0.630435	0.652174
chr18	67344267	+	0.0815705	0.333654	-0.252083	0.252083	-1.908	0.0206247	0.947546	0.375	0	1	0	0	14416	4.92857	5.25	0	1	13	13	8	7	Cidea	B430212C06Rik	NA	NA	Cidea	NA	NA	NA	CGI_chr18_67343627_67343870,CGI_chr18_67343955_67344182	NA	CGI_chr18_67343627_67343870,CGI_chr18_67343955_67344182	CpGShore	NA	NA	NA	NA	ENSMUSR00000191864	NA	0.153846	0	0.25	0	0	0	0.125	0.2
chr14	8299752	+	0.0849567	0.336875	-0.251918	0.251918	-1.86907	0.000698955	0.947546	0.5	0	0.75	0	0	8533	7	5.75	0	1	22	14	7	7	Fam107a	NA	NA	NA	Fam107a	NA	NA	NA	NA	NA	NA	InterCGI	NA	NA	NA	NA	NA	NA	0	0	0	0.181818	0.5	0.5	0.4	0
chr15	78796551	+	0.826965	0.575298	0.251668	0.251668	0.515997	0.0101745	0.947546	1	0.5	1	0.2	0	147107	11.2857	9.33333	1	1	31	28	11	10	Card10	NA	NA	NA	Card10	NA	NA	NA	NA	CGI_chr15_78799095_78799374	CGI_chr15_78799095_78799374	CpGShelf	NA	NA	NA	NA	ENSMUSR00000156441	NA	0.933333	0.875	0.75	1	0.6	0.375	0.466667	0.8
chr1	190950171	+	0.613205	0.864587	-0.251382	0.251382	-0.488895	0.0336055	0.947546	1	0	1	0.333333	0	157611	12	11.6667	0	1	31	27	11	9	Vash2	NA	NA	Vash2	NA	NA	Vash2	NA	NA	NA	NA	InterCGI	NA	NA	NA	NA	NA	NA	0.846154	1	1	0.83871	0.9	1	1	0.823529
chr17	56400409	+	0.875278	0.623906	0.251373	0.251373	0.481863	0.0286683	0.947546	1	0	1	0	0	160768	8.92857	6.83333	1	2	29	12	9	9	Kdm4b	NA	NA	NA	Kdm4b	NA	NA	NA	NA	NA	NA	InterCGI	NA	NA	ENSMUSR00000573721	NA	NA	NA	0.785714	1	0.666667	1	0.9	0.8	0.777778	0.75
chr3	88542328	+	0.638361	0.387049	0.251312	0.251312	0.70748	0.039013	0.947546	1	0.125	1	0	0	92724	6.21429	5.25	0	2	22	11	10	7	Rab25	NA	Rab25	Rab25	NA	NA	NA	NA	NA	NA	NA	InterCGI	NA	ENSMUSR00000385768	NA	NA	NA	NA	1	0.444444	0.333333	0.6	0.555556	0	0.363636	0.6
chr9	14739219	+	0.948719	0.69763	0.25109	0.25109	0.438114	0.00273564	0.947546	1	0.6	1	0.333333	0	180042	7.21429	6.41667	1	2	21	16	7	7	Piwil4	NA	NA	NA	Piwil4	NA	NA	NA	NA	NA	NA	InterCGI	NA	NA	NA	NA	NA	NA	1	1	0.9375	0.894737	0.846154	0.333333	0.571429	0.6
chr9	78617288	+	0.315484	0.566288	-0.250804	0.250804	-0.824204	0.00495154	0.947546	0.8	0	1	0	0	70821	5	5.83333	0	1	13	18	8	6	Cd109	NA	NA	NA	Cd109	NA	NA	NA	CGI_chr9_78615628_78616010	NA	CGI_chr9_78615628_78616010	CpGShore	ENSMUSR00000679917	NA	NA	NA	NA	NA	0.666667	0	0.166667	0	0.375	0.333333	0.833333	0.384615
chr5	146847352	+	0.887924	0.637268	0.250656	0.250656	0.47223	0.032696	0.947546	1	0.666667	1	0	0	164533	7.78571	7.66667	0	1	31	20	9	8	Rasl11a	NA	Rasl11a	Rasl11a	NA	NA	NA	NA	CGI_chr5_146844947_146845583	NA	CGI_chr5_146844947_146845583	CpGShore	NA	NA	NA	NA	NA	NA	0.8	1	0.5	0.666667	1	0.888889	0.363636	0.933333
chr10	58636968	+	0.906493	0.656431	0.250062	0.250062	0.459668	0.0277172	0.947546	1	0.692308	1	0	0	170245	7.35714	6.16667	0	0	19	15	10	6	Edar	NA	NA	NA	Edar	NA	NA	NA	NA	NA	NA	InterCGI	NA	NA	NA	NA	NA	NA	0.692308	1	1	0.842105	0.833333	0.833333	0.818182	0.916667
chr2	74739198	+	0.380465	0.130744	0.249721	0.249721	1.47212	0.0406781	0.947546	1	0	0.333333	0	0	29851	10.4286	7.5	0	1	25	14	8	7	Hoxd3	NA	NA	NA	Hoxd3	NA	NA	NA	CGI_chr2_74740487_74740702	NA	CGI_chr2_74740487_74740702	CpGShore	NA	NA	NA	NA	NA	NA	0	0.75	0.307692	0.28	0.380952	0.230769	0	0.4
chr5	122770868	+	0.878053	0.628503	0.24955	0.24955	0.475953	0.00359113	0.947546	1	0.6	0.866667	0	0	163048	8.85714	9.58333	1	1	19	23	10	8	Camkk2	NA	NA	NA	Camkk2	NA	NA	NA	NA	NA	NA	InterCGI	NA	NA	NA	NA	ENSMUSR00000315058	NA	1	1	0.866667	0.692308	0.875	0.5	0.538462	0.75
chr13	41316665	+	0.546636	0.795896	-0.24926	0.24926	-0.53386	0.0332565	0.947546	0.869565	0	1	0.5	0	140686	7	8.66667	2	0	23	19	10	9	Nedd9	NA	Nedd9	Nedd9	NA	NA	NA	NA	NA	NA	NA	InterCGI	NA	NA	NA	NA	NA	NA	0.75	0.75	0.6	0.5	0	0.714286	0.666667	0.833333
chr17	46447742	+	0.28277	0.530932	-0.248162	0.248162	-0.885679	0.0360547	0.947546	0.583333	0	1	0.125	0	61943	11.9286	8.08333	1	1	36	19	11	8	Ttbk1	NA	NA	NA	Ttbk1	NA	NA	NA	NA	CGI_chr17_46445024_46445511	CGI_chr17_46445024_46445511	CpGShelf	NA	NA	NA	NA	NA	NA	0.5625	0.375	0.571429	0.25	0.181818	0.142857	0.4375	0.25
chr6	142433449	+	0.717715	0.469886	0.247829	0.247829	0.600682	0.0241164	0.947546	1	0.25	1	0	0	119007	6.35714	6.58333	1	2	12	11	9	9	Gys2	NA	NA	NA	Gys2	NA	NA	NA	NA	NA	NA	InterCGI	NA	NA	NA	NA	NA	NA	0.583333	0.6	0.272727	1	1	0.454545	0.636364	0.333333
chr5	64298891	+	0.795828	0.548452	0.247376	0.247376	0.529038	0.0285695	0.947546	1	0.2	1	0	0	142555	10.0714	5.08333	1	0	34	10	10	7	Tbc1d1	NA	NA	NA	Tbc1d1	NA	NA	NA	NA	NA	NA	InterCGI	ENSMUSR00000632463	NA	NA	NA	ENSMUSR00000242769	NA	0.8	1	0.5	0.9	1	0.5	0.75	0.545455
chr8	39493242	+	0.182105	0.429325	-0.24722	0.24722	-1.19339	0.0195956	0.947546	0.5	0	0.8	0	0	32513	6.14286	13.25	0	3	13	50	9	11	Mir669e	NA	NA	NA	Mir669e	NA	NA	NA	NA	NA	NA	InterCGI	NA	NA	NA	NA	ENSMUSR00000665613	NA	0.333333	0.166667	0.333333	0.4	0	0.3	0.411765	0.5
chr8	26979924	+	0.126639	0.373801	-0.247162	0.247162	-1.48999	0.0156367	0.947546	0.384615	0	1	0	0	17993	12.7143	9.58333	1	0	43	19	10	9	Zfp703	NA	Zfp703	Zfp703	NA	NA	Zfp703	CGI_chr8_26976644_26979925	NA	NA	CGI_chr8_26976644_26979925	CpGIsland	ENSMUSR00000664822	NA	NA	NA	NA	NA	0.384615	0	0.1	0.133333	0.0833333	0	0.285714	0.230769
chr7	45093991	+	0.18484	0.431968	-0.247128	0.247128	-1.18165	0.0498254	0.947546	0.571429	0	1	0.125	0	37233	28.0714	18.0833	1	1	85	93	11	10	Fcgrt	NA	NA	NA	Fcgrt	NA	NA	NA	NA	NA	NA	InterCGI	NA	NA	NA	NA	NA	NA	0.3	0.247059	0.277778	0	0.571429	0.571429	0.125	0.151515
chr5	113758181	+	0.975345	0.728373	0.246972	0.246972	0.416279	0.00283018	0.947546	1	0.833333	1	0.333333	0	190470	8.92857	4.58333	0	2	21	13	10	5	Sart3	NA	Sart3	Sart3	NA	NA	NA	NA	NA	NA	NA	InterCGI	NA	NA	NA	NA	NA	NA	0.846154	1	1	0.833333	1	1	0.857143	1
chr11	61313521	+	0.321223	0.568158	-0.246936	0.246936	-0.803663	0.0366837	0.947546	0.692308	0.0714286	1	0.375	0	74555	13.7857	16	0	5	36	45	11	12	Slc47a2	NA	NA	NA	Slc47a2	NA	NA	NA	NA	NA	NA	InterCGI	NA	NA	NA	NA	NA	NA	0.4	0.3	0.428571	0.35	0.692308	0.5	0.375	0.25
chr6	35268959	+	0.693132	0.940013	-0.246881	0.246881	-0.434151	0.0237993	0.947546	1	0	1	0.75	0	181781	11.1429	10.4167	1	1	28	36	11	6	Slc13a4	NA	Slc13a4	Slc13a4	NA	NA	NA	NA	NA	NA	NA	InterCGI	NA	NA	NA	NA	NA	NA	0.75	0.833333	1	0.892857	1	0.833333	0.952381	0.8
chr6	128805893	+	0.305756	0.552612	-0.246856	0.246856	-0.833331	0.0276404	0.947546	1	0	1	0	0	69624	5	5.91667	1	1	13	12	8	7	Klrb1c	NA	NA	NA	Klrb1c	NA	NA	NA	NA	NA	NA	InterCGI	NA	NA	NA	NA	NA	NA	0	0	0.7	0.285714	1	0.333333	0.428571	0.2
chr10	80094102	+	0.943056	0.69709	0.245966	0.245966	0.430667	0.0034846	0.947546	1	0.6	1	0	0	183489	8.92857	4.58333	0	1	20	9	10	5	Bc1,Sbno2	NA	NA	NA	Bc1,Sbno2	NA	NA	NA	NA	NA	NA	InterCGI	NA	NA	NA	NA	ENSMUSR00000506764	NA	0.8	1	0.75	1	0.916667	0.888889	0.857143	1
chr8	111811595	+	0.164966	0.410516	-0.24555	0.24555	-1.26509	0.00069828	0.947546	0.666667	0	1	0	0	28103	4.28571	5.08333	1	2	7	10	7	7	Cfdp1	NA	NA	NA	Cfdp1	NA	NA	NA	NA	NA	NA	InterCGI	NA	NA	NA	NA	NA	NA	0	0	0.666667	0.5	0.285714	0.2	0.428571	0
chr4	49680666	+	0.721974	0.476653	0.245321	0.245321	0.588898	0.0295278	0.947546	1	0.5	1	0	0	122639	7.14286	5.33333	0	2	21	12	9	7	Ppp3r2,Grin3a	NA	NA	Ppp3r2	Grin3a	NA	Ppp3r2	NA	NA	NA	NA	InterCGI	NA	NA	NA	NA	NA	NA	0.555556	1	0.888889	0.6	0.5	0.5	0.6	0.777778
chr6	29173174	+	0.707509	0.952546	-0.245037	0.245037	-0.423859	0.0425838	0.947546	1	0	1	0.833333	0	186678	8	5.08333	0	1	22	9	8	8	Prrt4	NA	NA	NA	Prrt4	NA	NA	NA	CGI_chr6_29170251_29171278	NA	CGI_chr6_29170251_29171278	CpGShore	NA	NA	NA	NA	NA	NA	0.555556	0.833333	0.833333	0.954545	0.944444	1	0.888889	0.857143
chr11	100354122	+	1	0.75501	0.24499	0.24499	0.400805	0.00190739	0.947546	1	1	1	0	0	198971	7.71429	6.58333	1	1	21	16	10	7	Hap1	NA	Hap1	Hap1	NA	NA	NA	NA	CGI_chr11_100355313_100356174	CGI_chr11_100356431_100356663	CGI_chr11_100355313_100356174	CpGShore	NA	NA	NA	NA	NA	NA	1	1	0.875	1	1	0.714286	0.866667	1
chr4	74311688	+	0.898727	0.653739	0.244988	0.244988	0.45323	0.00552042	0.947546	1	0.5	1	0	0	172903	9.42857	7.5	0	1	32	39	11	4	Kdm4c	NA	Kdm4c	Kdm4c	NA	NA	NA	NA	NA	NA	NA	InterCGI	NA	NA	NA	NA	NA	NA	1	0.75	0	0.888889	NA	0.5	1	1
chr4	46594294	+	0.634226	0.389394	0.244832	0.244832	0.689755	0.0216679	0.947546	1	0.142857	1	0	0	96310	4.78571	3.75	0	0	10	8	8	6	Coro2a	NA	NA	NA	Coro2a	NA	NA	NA	NA	NA	NA	InterCGI	NA	NA	NA	NA	NA	NA	0.428571	1	0.666667	1	0.25	1	0	0.142857
chr9	26760313	+	0.562332	0.317826	0.244507	0.244507	0.803924	0.0179131	0.947546	1	0.0714286	0.8	0	0	74525	6.07143	6.91667	0	1	14	16	10	9	B3gat1	NA	NA	B3gat1	B3gat1	NA	B3gat1	NA	NA	NA	NA	InterCGI	ENSMUSR00000674271	NA	NA	NA	NA	ENSMUSR00000355997	0.285714	1	0.666667	0.666667	0.1	0.363636	0.428571	0.0714286
chr9	108237236	+	0.88801	0.643519	0.244492	0.244492	0.458504	0.00223053	0.947546	1	0.5	1	0	0	170713	9.07143	4.91667	1	1	28	9	9	6	Dag1	NA	NA	NA	Dag1	NA	NA	NA	NA	NA	NA	InterCGI	NA	NA	NA	NA	NA	NA	0.875	1	0.75	0.892857	1	1	0.666667	0.9
chr10	81290169	+	0.761996	0.517569	0.244428	0.244428	0.549235	0.0225032	0.947546	1	0	1	0	0	135223	8.5	5.25	1	0	26	14	9	6	Tjp3	NA	NA	NA	Tjp3	NA	NA	NA	NA	CGI_chr10_81292797_81293513	CGI_chr10_81292797_81293513	CpGShelf	NA	NA	NA	NA	NA	NA	0.888889	1	0.5	0.944444	0.2	0.857143	0.444444	0.9
chr2	144370768	+	0.958577	0.714385	0.244192	0.244192	0.41911	0.0458727	0.947546	1	0.818182	1	0	0	189164	6.92857	6.33333	0	1	14	14	9	6	Csrp2bp	NA	NA	NA	Csrp2bp	NA	NA	NA	CGI_chr2_144368886_144369304	NA	CGI_chr2_144368886_144369304	CpGShore	NA	NA	NA	NA	NA	NA	0.818182	1	1	0.928571	1	0.9	0.714286	0.875
chr9	21233378	+	0.262504	0.506614	-0.244109	0.244109	-0.922806	0.0198376	0.947546	0.75	0	1	0	0	57194	6.85714	5.33333	0	1	17	18	9	6	Keap1	NA	NA	NA	Keap1	NA	NA	NA	CGI_chr9_21233415_21234024	NA	CGI_chr9_21233415_21234024	CpGShore	ENSMUSR00000331395	NA	NA	NA	NA	NA	0.6	0	0	0	0.75	0.5	0.333333	0.428571
chr5	114081404	+	0.62252	0.378439	0.244081	0.244081	0.703422	0.0461969	0.947546	1	0	0.8	0	0	93487	5.21429	5.16667	1	3	16	9	7	8	Svop	NA	NA	NA	Svop	NA	NA	NA	NA	NA	NA	InterCGI	NA	NA	NA	NA	NA	NA	0.75	1	0.5	1	1	0	0.8	0.333333
chr9	58061094	+	0.306636	0.550236	-0.2436	0.2436	-0.823211	0.01595	0.947546	0.769231	0	1	0.25	0	70932	6	5.5	0	0	13	12	10	6	Ccdc33	NA	NA	NA	Ccdc33	NA	NA	NA	NA	NA	NA	InterCGI	ENSMUSR00000677274	NA	ENSMUSR00000357533	NA	NA	NA	0	0.6	0.333333	0.538462	0.2	0.25	0.6	0.428571
chr3	144501193	+	0.975	0.731746	0.243254	0.243254	0.409198	0.00602735	0.947546	1	0.7	1	0	0	194216	6.21429	5.5	0	2	14	10	7	9	Hs2st1	NA	NA	NA	Hs2st1	NA	NA	NA	NA	NA	NA	InterCGI	NA	NA	NA	NA	NA	NA	1	1	0.833333	1	NA	0.75	0.714286	0.7
chr11	75183825	+	0.85641	0.613757	0.242654	0.242654	0.474067	0.0306673	0.947546	1	0	1	0	0	163789	7.57143	3.83333	0	0	19	10	9	5	Ovca2	NA	NA	NA	Ovca2	NA	NA	NA	NA	NA	NA	InterCGI	NA	NA	NA	NA	NA	NA	1	1	1	0.8	1	0.5	0.857143	0.666667
chr11	104298666	+	0.571429	0.814025	-0.242596	0.242596	-0.503086	0.0397025	0.947546	1	0	1	0.555556	0	151890	5.21429	5.5	0	0	12	13	7	8	Mapt	NA	NA	NA	Mapt	NA	NA	NA	NA	NA	NA	InterCGI	NA	NA	NA	NA	NA	NA	0.714286	0	0.583333	0	0.777778	0.8	0.555556	0.714286
chr7	64732913	+	0.724166	0.966606	-0.24244	0.24244	-0.41167	0.036575	0.947546	1	0	1	0.8	0	193057	6.92857	11.4167	0	1	17	29	9	10	Apba2	NA	NA	NA	Apba2	NA	NA	NA	NA	NA	NA	InterCGI	ENSMUSR00000656168	NA	NA	NA	NA	NA	0.75	0	0.896552	0.75	1	1	0.941176	0.941176
chr19	3904283	+	0.348028	0.590368	-0.24234	0.24234	-0.745776	0.0202594	0.947546	1	0	1	0.2	0	84869	5.35714	4.83333	0	0	13	10	7	7	Tcirg1	NA	Tcirg1	Tcirg1	NA	NA	NA	NA	NA	CGI_chr19_3907032_3907265	CGI_chr19_3907032_3907265	CpGShelf	NA	NA	NA	NA	NA	NA	0.333333	0	0.2	0.1	0.4	0.75	0.285714	0.333333
chr5	24591509	+	0.0646121	0.30676	-0.242148	0.242148	-2.08591	0.00578134	0.947546	0.333333	0	1	0	0	5605	12	11.75	0	1	39	36	10	8	Chpf2	Mir671	Chpf2	Chpf2	NA	NA	NA	NA	NA	NA	NA	InterCGI	NA	NA	NA	NA	NA	NA	0.111111	0	0.2	0	0.0666667	0.5	0.190476	0.0416667
chr5	30525775	+	0.814219	0.572114	0.242105	0.242105	0.501726	0.0151288	0.947546	1	0.333333	1	0	0	152703	5.28571	5.33333	0	0	18	9	6	8	Cib4	NA	NA	NA	Cib4	NA	NA	NA	NA	NA	NA	InterCGI	NA	NA	NA	NA	NA	NA	0.333333	1	0.833333	1	0.666667	0.833333	0.666667	1
chr12	75368499	+	0.904089	0.662036	0.242053	0.242053	0.443797	0.00278672	0.947546	1	0.772727	1	0	0	177356	10.2857	6.75	1	0	22	18	10	7	Rhoj	NA	NA	NA	Rhoj	NA	NA	NA	NA	NA	NA	InterCGI	NA	NA	NA	NA	NA	NA	0.916667	1	0	0.833333	0.8	0.875	0.846154	0.875
chr15	77037871	+	0.74011	0.498422	0.241688	0.241688	0.561076	0.0202722	0.947546	1	0.25	1	0	0	131546	5.57143	5.58333	0	1	14	12	8	8	Mb	NA	NA	NA	Mb	NA	NA	NA	NA	NA	NA	InterCGI	NA	NA	NA	NA	NA	NA	0.4	NA	0.25	1	0.4	0.833333	0.6	0.25
chr8	70618209	+	0.805956	0.564527	0.241429	0.241429	0.506117	0.0281795	0.947546	1	0.333333	0.9	0	0	150621	7.71429	8.41667	1	2	20	13	9	9	Lrrc25	NA	Lrrc25	Lrrc25	NA	NA	NA	NA	NA	NA	NA	InterCGI	ENSMUSR00000667315	NA	NA	NA	NA	NA	0.823529	1	0.555556	0.818182	0.666667	0.9	0.5	1
chr7	80363548	+	0.69325	0.452047	0.241203	0.241203	0.605999	0.0368792	0.947546	1	0.272727	0.764706	0	0	117270	10.0714	10.3333	2	4	19	19	11	9	Man2a2	Man2a2	Man2a2	Man2a2	NA	Man2a2	NA	NA	CGI_chr7_80363079_80363296	NA	CGI_chr7_80363079_80363296	CpGShore	NA	NA	NA	NA	NA	NA	0.777778	0.583333	0	1	1	0.375	0.583333	0.578947
chr1	88240712	+	0.792309	0.551608	0.240701	0.240701	0.514595	0.0425325	0.947546	1	0.545455	0.9	0.125	0	147584	18.7857	17	2	6	50	43	12	12	Mroh2a	NA	Mroh2a	Mroh2a	NA	NA	NA	NA	NA	NA	NA	InterCGI	NA	NA	NA	NA	NA	NA	0.545455	1	0.5	0.75	0.807692	0.5	0.176471	0.638889
chr6	61501053	+	0.962526	0.721899	0.240627	0.240627	0.410093	0.0119989	0.947546	1	0.875	1	0	0	193790	11	12.4167	1	1	35	34	9	8	Ccser1	NA	NA	NA	Ccser1	NA	NA	NA	NA	NA	NA	InterCGI	NA	NA	NA	NA	NA	NA	1	1	0.823529	0.909091	1	0.888889	0.928571	0.888889
chr7	19303017	+	0.231754	0.472096	-0.240342	0.240342	-0.99578	0.0293668	0.947546	0.444444	0	1	0.0666667	0	49145	44.8571	56.4167	4	1	182	255	13	9	Fosb	NA	NA	Fosb	NA	NA	Fosb	NA	CGI_chr7_19304861_19305262	NA	CGI_chr7_19304861_19305262	CpGShore	NA	NA	NA	NA	NA	NA	0.384615	0.159341	0.236111	0.230769	0.375	0.2	0.4	0.15625
chr19	46065104	+	0.413591	0.17378	0.239811	0.239811	1.20469	0.00436394	0.947546	1	0	1	0	0	31695	19.5	14.75	1	0	126	88	9	7	Pprc1	NA	Pprc1	Pprc1	Pprc1	NA	NA	NA	NA	NA	NA	InterCGI	NA	NA	NA	NA	NA	NA	0.666667	0.428571	0.210526	0.333333	0.5	0	0	0.166667
chr11	3291764	+	0.362683	0.601852	-0.239169	0.239169	-0.715233	0.0469239	0.947546	1	0	1	0.2	0	90647	5.35714	5.66667	1	1	13	15	7	7	Mir3470a,Patz1	NA	Patz1	Patz1	Mir3470a,Patz1	NA	NA	NA	CGI_chr11_3289165_3291061	CGI_chr11_3288696_3288937	CGI_chr11_3289165_3291061	CpGShore	NA	NA	NA	ENSMUSR00000479024	NA	NA	0.125	0.769231	0.5	0.333333	0	0.5	0.4	0.5
chr13	24819539	+	0.929861	0.690693	0.239168	0.239168	0.423666	0.0121021	0.947546	1	0.4	1	0.166667	0	186757	6.14286	4.25	0	0	24	7	8	6	Acot13	NA	NA	NA	Acot13	NA	NA	NA	NA	NA	NA	InterCGI	NA	NA	NA	NA	NA	NA	1	1	0.333333	1	1	0.8	1	0.8
chr13	119609666	+	0.882574	0.643465	0.239109	0.239109	0.449863	0.0294342	0.947546	1	0.571429	1	0	0	174519	6.07143	11.5833	0	2	19	40	7	9	Gm7120	NA	NA	Gm7120	NA	NA	Gm7120	NA	NA	NA	NA	InterCGI	NA	NA	NA	NA	ENSMUSR00000471392	NA	0.933333	NA	0.55	0.727273	1	0	0.875	0.727273
chr7	130680565	+	0.990741	0.751667	0.239074	0.239074	0.393837	4.62649e-05	0.947546	1	0.888889	1	0.4	0	202528	4.92857	6.08333	0	0	16	12	7	8	Tacc2	NA	NA	NA	Tacc2	NA	NA	NA	NA	NA	NA	InterCGI	NA	NA	NA	NA	NA	NA	1	NA	1	0.888889	1	0.4	0.7	1
chr11	117362173	+	0.452222	0.690718	-0.238496	0.238496	-0.600248	0.0242467	0.947546	0.882353	0	1	0.222222	0	119124	14.0714	8	3	1	34	19	11	8	Sept9	NA	NA	Sept9	NA	NA	Sept9	NA	NA	NA	NA	InterCGI	NA	NA	NA	NA	NA	NA	0.882353	0.423077	0.5	0.285714	0.5	0.75	0.842105	0.5
chr9	47615771	+	0.404197	0.642618	-0.238421	0.238421	-0.655923	0.0111939	0.947546	0.8	0	1	0.2	0	104374	7.57143	5.25	0	1	17	13	11	7	Cadm1	NA	NA	NA	Cadm1	NA	NA	NA	NA	NA	NA	InterCGI	NA	NA	NA	NA	NA	NA	0.3	0.363636	0.857143	0.8	NA	1	0.615385	0.5
chr7	45830179	+	0.0957881	0.334191	-0.238403	0.238403	-1.70203	0.016164	0.947546	0.285714	0	0.75	0	0	11818	9.64286	8.08333	0	3	27	18	9	7	Grwd1	NA	NA	NA	Grwd1	NA	NA	NA	CGI_chr7_45830601_45830827	CGI_chr7_45832442_45834067	CGI_chr7_45830601_45830827	CpGShore	NA	NA	NA	ENSMUSR00000254575	NA	NA	0.0526316	0.2	0.117647	0.222222	0	0.571429	0.5	0
chr15	98340595	+	0.350469	0.588802	-0.238333	0.238333	-0.732205	0.0272452	0.947546	0.8	0	1	0	0	87211	8.28571	6.66667	1	0	24	13	9	10	Olfr284	NA	Olfr284	Olfr284	NA	NA	NA	NA	NA	NA	NA	InterCGI	NA	NA	NA	NA	NA	NA	0.538462	0	0.428571	0.210526	0.25	0.5	0.6	0.4
chr17	43628470	+	0.365213	0.603532	-0.23832	0.23832	-0.709431	0.0229613	0.947546	0.888889	0	1	0.25	0	92356	12.7857	9.33333	1	3	29	21	12	10	Tdrd6	NA	Tdrd6	Tdrd6	NA	NA	NA	NA	CGI_chr17_43629719_43630425	NA	CGI_chr17_43629719_43630425	CpGShore	NA	NA	NA	NA	NA	NA	0.571429	0.142857	1	0.275862	0.75	0.25	0.714286	0.888889
chr7	30604863	+	0.952381	0.714423	0.237958	0.237958	0.409776	0.0352829	0.947546	1	0.666667	1	0	0	193930	5.28571	5.41667	0	1	13	13	8	7	Upk1a,Gapdhs	NA	NA	NA	Upk1a,Gapdhs	NA	NA	NA	NA	NA	NA	InterCGI	NA	NA	NA	NA	ENSMUSR00000170788	NA	0.666667	1	1	1	1	1	0.923077	1
chr16	33766783	+	0.165072	0.402829	-0.237758	0.237758	-1.2376	0.0140277	0.947546	0.6	0	1	0	0	29985	12.7143	13.75	0	1	43	40	9	7	Heg1	NA	Heg1	Heg1	NA	NA	NA	NA	NA	NA	NA	InterCGI	NA	NA	NA	NA	NA	NA	0.333333	0	0.421053	0.116279	0.4375	0.5	0.222222	0.25
chr6	51532732	+	0.885683	0.648124	0.237559	0.237559	0.444629	0.0183209	0.947546	1	0.5	1	0	0	177043	4.92857	6.25	1	0	12	20	7	7	Snx10	NA	NA	NA	Snx10	NA	NA	NA	NA	NA	NA	InterCGI	NA	NA	NA	NA	NA	NA	0.857143	1	0.65	1	0.8	0.666667	0.666667	0.909091
chr4	141631389	+	0.424949	0.662469	-0.237521	0.237521	-0.628623	0.035363	0.947546	0.888889	0	1	0.377551	0	111558	17.1429	26.5833	0	3	48	98	11	10	Plekhm2	NA	NA	NA	Plekhm2	NA	NA	NA	NA	NA	NA	InterCGI	NA	NA	NA	NA	NA	NA	0.411765	0.5	0.486486	0.416667	0.888889	1	0.606061	0.578947
chr11	100269849	+	0.968205	0.731061	0.237145	0.237145	0.400545	0.043055	0.947546	1	0.777778	1	0	0	199089	7.92857	4.75	0	0	25	10	12	6	Krt42	Krt42	Krt42	Krt42	NA	NA	NA	NA	NA	NA	NA	InterCGI	NA	NA	NA	NA	NA	NA	0.777778	1	1	1	1	1	1	1
chr11	43491292	+	0.158296	0.395225	-0.236928	0.236928	-1.26772	0.0217664	0.947546	0.333333	0	1	0.0666667	0	27975	16.1429	12.4167	6	4	39	22	14	11	C1qtnf2	NA	C1qtnf2	C1qtnf2	NA	NA	NA	NA	CGI_chr11_43490907_43491181	NA	CGI_chr11_43490907_43491181	CpGShore	NA	NA	NA	NA	NA	NA	0.125	0	0.0714286	0.0625	0.142857	0.2	0.5	0.333333
chr15	73164388	+	0.934093	0.697436	0.236657	0.236657	0.41633	0.0341529	0.947546	1	0.75	1	0	0	190447	6	6.08333	0	1	19	11	8	9	Ago2	NA	NA	NA	Ago2	NA	NA	NA	NA	NA	NA	InterCGI	NA	NA	NA	NA	NA	NA	0.789474	NA	0.857143	1	1	0.833333	0.333333	0.75
chr2	21397780	+	0.408383	0.644841	-0.236459	0.236459	-0.646322	0.0491836	0.947546	0.75	0	1	0	0	106650	5.57143	5.75	0	1	13	13	7	7	Gpr158	NA	NA	NA	Gpr158	NA	NA	NA	NA	NA	NA	InterCGI	NA	NA	NA	NA	NA	NA	0.25	0	0	0.285714	0.666667	0.5	0.75	0.714286
chr7	30250773	+	0.938993	0.702569	0.236423	0.236423	0.413366	0.00142148	0.947546	1	0.625	0.970588	0	0	192251	11.5	13.9167	0	1	25	34	9	9	Wdr62	Wdr62	Wdr62	Wdr62	NA	NA	NA	NA	NA	NA	NA	InterCGI	NA	NA	NA	NA	NA	NA	0.92	1	0.888889	1	0.625	0.666667	0.933333	0.733333
chr8	106251390	+	0.825866	0.59053	0.235335	0.235335	0.477034	0.0268211	0.947546	1	0.5	1	0	0	162662	7.21429	5.41667	1	2	14	11	10	8	Prmt7	NA	NA	NA	Prmt7	NA	NA	NA	NA	NA	NA	InterCGI	NA	NA	NA	NA	NA	NA	1	1	0.5	0.642857	0.5	0.6	0.666667	1
chr19	43484898	+	0.882275	0.647024	0.235251	0.235251	0.441543	0.0197876	0.947546	1	0.142857	1	0	0	178295	4.92857	4.58333	0	1	10	8	7	7	Cnnm1	NA	Cnnm1	Cnnm1	NA	NA	NA	NA	NA	NA	NA	InterCGI	NA	NA	NA	NA	NA	NA	0.888889	NA	0.857143	1	1	0	0.5	1
chr4	108242311	+	0.334253	0.568994	-0.234741	0.234741	-0.750079	0.0188726	0.947546	1	0	1	0	0	84113	6.21429	5	0	1	17	11	8	6	Zyg11b	NA	NA	NA	Zyg11b	NA	NA	NA	NA	NA	NA	InterCGI	NA	NA	NA	NA	NA	NA	0.5	0	0.818182	1	0.588235	0.25	0.4	0.416667
chr15	97246287	+	0.277916	0.512514	-0.234598	0.234598	-0.859822	0.0422464	0.947546	0.48	0	1	0.142857	0	65716	23.2857	15.75	5	5	40	24	14	12	Amigo2	Pced1b	Amigo2	Amigo2	NA	NA	NA	NA	CGI_chr15_97246949_97247838	NA	CGI_chr15_97246949_97247838	CpGShore	NA	NA	NA	NA	NA	NA	0.48	0.125	0.142857	0.45	0	0.615385	0.545455	0.0909091
chr7	30557043	+	0.222506	0.456385	-0.23388	0.23388	-1.00426	0.0447508	0.947546	1	0	1	0	0	48332	4.92857	5.58333	1	0	9	15	8	7	Gapdhs,Lin37	NA	NA	NA	Gapdhs,Lin37	NA	NA	NA	NA	CGI_chr7_30553245_30553517	CGI_chr7_30553245_30553517	CpGShelf	NA	NA	NA	NA	NA	NA	0	0	0.733333	0.25	0	0.285714	0.375	0.222222
chr19	24211420	+	0.719563	0.485764	0.233799	0.233799	0.55738	0.0064767	0.947546	1	0.4	1	0	0	132656	8.5	5.25	1	1	26	16	9	5	Tjp2	NA	NA	NA	Tjp2	NA	NA	NA	NA	NA	NA	InterCGI	NA	NA	NA	NA	NA	NA	0.588235	1	0.9375	0.5	0.7	0.5	0.6	0.4
chr9	73114814	+	0.722476	0.95625	-0.233774	0.233774	-0.399614	0.0272033	0.947546	1	0	1	0.833333	0	199545	10.2857	6.16667	0	1	29	18	8	7	Rsl24d1	NA	NA	NA	Rsl24d1	NA	NA	NA	CGI_chr9_73113405_73113781	NA	CGI_chr9_73113405_73113781	CpGShore	NA	NA	NA	NA	NA	NA	0.842105	0.75	0.888889	0.833333	0.5	0.875	1	0.8
chr8	33799085	+	0.705083	0.471356	0.233726	0.233726	0.571005	0.0331382	0.947546	1	0.2	1	0	0	128031	8.85714	5.16667	1	1	23	11	9	6	Rbpms	NA	NA	NA	Rbpms	NA	NA	NA	NA	NA	NA	InterCGI	NA	ENSMUSR00000665128	NA	NA	NA	NA	0.4375	1	0.571429	1	0.375	1	0.818182	0.2
chr2	178244408	+	0.765642	0.532209	0.233433	0.233433	0.516542	0.00819023	0.947546	1	0	1	0	0	146930	5.64286	4.66667	1	1	17	9	8	6	Phactr3	NA	NA	NA	Phactr3	NA	NA	NA	NA	NA	NA	InterCGI	NA	NA	NA	NA	NA	NA	0.235294	1	0.571429	0.909091	0.428571	0.555556	0.2	0.8
chr8	104606492	+	0.844708	0.611985	0.232723	0.232723	0.458551	0.0173968	0.947546	1	0.5	1	0	0	170681	10.2143	6	0	1	29	13	11	6	Cdh16	NA	NA	NA	Cdh16	NA	NA	NA	NA	NA	NA	InterCGI	NA	NA	NA	NA	ENSMUSR00000401469	NA	0.5	1	0.75	0.882353	0.785714	0.714286	0.714286	0.818182
chr4	41520225	+	0.3384	0.57056	-0.23216	0.23216	-0.7367	0.0293263	0.947546	0.571429	0.1	1	0.137931	0	86446	17.5714	15.8333	5	8	48	29	14	12	Fam219a	NA	NA	Fam219a	NA	NA	Fam219a	NA	NA	NA	NA	InterCGI	NA	NA	NA	NA	NA	NA	0.461538	0.454545	0.4375	0.25	0.272727	0.818182	0.772727	0.241379
chr9	119146829	+	0.62525	0.857143	-0.231893	0.231893	-0.448945	0.00660696	0.947546	1	0	1	0.428571	0	174881	5.21429	6.08333	1	1	12	21	7	7	Dlec1	NA	NA	NA	Dlec1	NA	NA	NA	NA	NA	NA	InterCGI	NA	NA	NA	NA	NA	NA	0.818182	0	1	1	0	1	1	0.571429
chr3	89186890	+	0.521929	0.753045	-0.231116	0.231116	-0.520534	0.0407804	0.947546	0.833333	0	1	0.411765	0	145571	12.5	8.33333	1	1	34	17	11	7	Fam189b	NA	NA	NA	Fam189b	NA	NA	NA	CGI_chr3_89187162_89187479	NA	CGI_chr3_89187162_89187479	CpGShore	NA	NA	NA	NA	NA	NA	0.789474	0.2	1	0.47619	0.5	0.555556	0.882353	0.642857
chr5	30970102	+	0.199139	0.429408	-0.230268	0.230268	-1.0711	0.0454986	0.947546	1	0	1	0	0	41681	6.35714	7.33333	0	0	22	24	7	8	Tcf23	NA	Tcf23	Tcf23	NA	NA	NA	NA	NA	NA	NA	InterCGI	NA	NA	NA	NA	NA	NA	0.5	0	0	0.230769	0	1	0.5	0.4
chr1	134332154	+	0.781408	0.551683	0.229726	0.229726	0.494667	0.0289331	0.947546	1	0.2	0.870968	0.25	0	155240	15.5	18	3	6	34	38	11	12	Ppfia4	NA	NA	NA	Ppfia4	NA	NA	NA	NA	NA	NA	InterCGI	ENSMUSR00000494816	NA	NA	NA	NA	ENSMUSR00000324905	0.428571	0.882353	0.75	0.894737	0.2	0.6	0.526316	0.888889
chr18	77372408	+	0.906105	0.676748	0.229356	0.229356	0.415731	0.0104229	0.947546	1	0.5	1	0	0	190858	9.07143	6.25	2	0	21	13	9	6	Loxhd1	NA	Loxhd1	Loxhd1	Loxhd1	NA	NA	NA	NA	NA	NA	InterCGI	NA	NA	NA	NA	NA	NA	0.904762	1	0.75	1	0.6	0.833333	0.769231	0.933333
chr18	64344441	+	0.689956	0.461284	0.228672	0.228672	0.570667	0.0443358	0.947546	1	0.481481	0.666667	0	0	128117	31.2143	55.25	4	2	106	160	12	10	Onecut2	NA	NA	NA	Onecut2	NA	NA	NA	CGI_chr18_64342725_64343015	CGI_chr18_64339970_64341500	CGI_chr18_64342725_64343015	CpGShore	NA	NA	NA	NA	NA	NA	0.5	1	0.524476	0.716981	0.481481	0.333333	0.571429	0.583333
chr1	85251698	+	0.685529	0.914021	-0.228492	0.228492	-0.409816	0.0217425	0.947546	1	0	1	0.333333	0	193904	7.14286	7.5	1	1	15	16	9	9	A530032D15Rik,C130026I21Rik	NA	NA	NA	A530032D15Rik,C130026I21Rik	NA	NA	NA	NA	NA	NA	InterCGI	NA	NA	NA	NA	ENSMUSR00000491750	NA	0.714286	0.333333	1	0.571429	0.75	0.888889	1	0.666667
chr11	88687257	+	0.519444	0.291005	0.228439	0.228439	0.81469	0.00141797	0.947546	1	0	0.888889	0	0	72397	4.21429	5.66667	0	1	12	9	7	8	Msi2	NA	NA	NA	Msi2	NA	NA	NA	NA	NA	NA	InterCGI	NA	NA	NA	NA	NA	NA	0.5	NA	0.888889	0.4	0	0	0	0.333333
chr9	55349748	+	0.840816	0.6125	0.228316	0.228316	0.450774	0.0327488	0.947546	1	0.5	1	0	0	173955	4.42857	5.5	1	2	7	9	7	8	AI118078	NA	NA	NA	AI118078	NA	NA	NA	NA	NA	NA	InterCGI	NA	NA	NA	NA	NA	NA	0.5	0.5	0.666667	1	1	0.666667	0.875	1
chr15	79131907	+	0.888629	0.660469	0.228159	0.228159	0.422554	0.0216488	0.947546	1	0.625	1	0	0	187288	6.85714	7.75	1	1	15	20	10	8	Micall1	Micall1	NA	NA	Micall1	NA	NA	NA	NA	NA	NA	InterCGI	NA	NA	NA	NA	ENSMUSR00000363348	NA	0.625	1	1	0.9	1	0.5	0.833333	0.7
chr4	138338923	+	0.680867	0.908565	-0.227697	0.227697	-0.410973	0.0261942	0.947546	1	0	1	0.625	0	193367	4.92857	6.33333	1	2	8	11	9	8	Cda	NA	Cda	Cda	NA	NA	NA	NA	NA	NA	NA	InterCGI	NA	NA	NA	NA	NA	NA	1	0.857143	0.625	0.5	1	1	1	1
chr12	32204027	+	0.929454	0.701876	0.227578	0.227578	0.400197	0.0167934	0.947546	1	0.666667	1	0	0	199291	11.2143	5.66667	0	0	40	14	8	7	Pik3cg	NA	Pik3cg	Pik3cg	NA	NA	NA	NA	NA	NA	NA	InterCGI	NA	NA	NA	NA	NA	NA	1	0.875	0.833333	0.909091	0.666667	0.857143	0.928571	0.875
chr6	36265919	+	0.973148	0.74565	0.227498	0.227498	0.37969	0.00918748	0.947546	1	0.777778	1	0	0	210328	7.35714	5.58333	0	1	21	14	9	5	9330158H04Rik	NA	NA	NA	9330158H04Rik	NA	NA	NA	NA	NA	NA	InterCGI	NA	NA	NA	NA	NA	NA	1	1	0.769231	1	0.9	0.5	1	1
chr8	121772410	+	0.740179	0.512948	0.227231	0.227231	0.520567	0.00649153	0.947546	1	0.3	1	0	0	145557	5.71429	4.33333	0	0	10	11	9	6	Jph3	NA	NA	NA	Jph3	NA	NA	NA	NA	NA	NA	InterCGI	NA	NA	NA	NA	NA	NA	0.5	NA	1	0.625	0.3	0.666667	0.428571	1
chr18	77793461	+	0.300998	0.528034	-0.227036	0.227036	-0.790792	0.0189274	0.947546	0.642857	0	0.75	0.222222	0	76516	16.2143	18.1667	1	6	43	62	12	12	Pstpip2	NA	NA	NA	NA	NA	NA	NA	CGI_chr18_77794615_77795114	NA	CGI_chr18_77794615_77795114	CpGShore	NA	NA	NA	NA	NA	NA	0.296296	0	0.5	0.302326	0.642857	0.666667	0.5	0.166667
chr5	75623091	+	0.69644	0.92338	-0.226939	0.226939	-0.401896	0.00779098	0.947546	1	0	1	0.666667	0	198024	7.21429	6.33333	0	3	13	12	11	7	Kit	NA	Kit	Kit	NA	NA	NA	NA	NA	NA	NA	InterCGI	NA	NA	NA	NA	NA	NA	0.6	1	0.9	0.692308	0.916667	1	0.75	0.416667
chr4	151129747	+	0.19009	0.416995	-0.226904	0.226904	-1.09357	0.0448398	0.947546	0.571429	0	1	0	0	39954	16.4286	9.58333	3	2	43	19	12	10	Camta1	Camta1	NA	NA	Camta1	NA	NA	NA	CGI_chr4_151128692_151129563	NA	CGI_chr4_151128692_151129563	CpGShore	NA	NA	NA	NA	NA	NA	0.333333	0	0.666667	0.2	0.1875	0.375	0.4375	0.0769231
chr7	99352019	+	0.156593	0.382942	-0.226349	0.226349	-1.23799	0.0364376	0.947546	0.305556	0	1	0.142857	0	29966	27.3571	34.1667	1	1	67	108	11	11	Serpinh1	NA	NA	NA	Serpinh1	NA	NA	NA	NA	CGI_chr7_99348877_99349156	CGI_chr7_99348877_99349156	CpGShelf	NA	NA	NA	ENSMUSR00000430737	NA	NA	0.304348	0.193548	0.28	0.149254	0.16	0.555556	0.244898	0.275862
chr19	6499473	+	0.875026	0.648731	0.226296	0.226296	0.426032	0.00906485	0.947546	1	0.642857	0.909091	0.142857	0	185732	18.5	16.3333	0	2	49	48	13	11	Nrxn2	NA	NA	NA	Nrxn2	NA	NA	NA	CGI_chr19_6497392_6498652	NA	CGI_chr19_6497392_6498652	CpGShore	NA	NA	NA	NA	NA	NA	0.833333	1	0.75	0.75	0.642857	0.4	0.909091	0.84
chr8	31987865	+	0.445099	0.671261	-0.226161	0.226161	-0.582025	0.0329386	0.947546	1	0	1	0	0	124504	6.07143	6.91667	0	2	14	13	8	8	Nrg1	NA	NA	NA	Nrg1	NA	NA	NA	NA	NA	NA	InterCGI	NA	NA	NA	NA	NA	NA	0.555556	NA	1	0.8	0.454545	0.75	0.538462	0.416667
chr6	8301956	+	0.59338	0.819444	-0.226064	0.226064	-0.459077	0.0331823	0.947546	1	0	1	0	0	170471	7.14286	4.33333	1	1	14	8	10	6	Umad1,Glcci1	NA	NA	NA	Umad1	NA	NA	NA	NA	NA	NA	InterCGI	NA	NA	NA	NA	NA	NA	0.769231	0	1	0.857143	0.333333	1	0.666667	0.833333
chr19	5751062	+	0.235681	0.461462	-0.225781	0.225781	-0.940354	0.00548073	0.947546	0.8	0	1	0.125	0	55241	8.78571	10.9167	1	1	28	34	9	10	Ltbp3	NA	Ltbp3	Ltbp3	NA	NA	NA	NA	NA	NA	NA	InterCGI	NA	NA	NA	NA	NA	NA	0.0833333	0	0.454545	0.2	0.363636	0.666667	0.5	0.333333
chr15	72006987	+	0.154215	0.379759	-0.225544	0.225544	-1.247	0.0276918	0.947546	0.466667	0	1	0	0	29534	16.7857	13.25	1	3	44	26	11	11	Col22a1	NA	Col22a1	Col22a1	NA	NA	NA	NA	NA	NA	NA	InterCGI	NA	NA	NA	NA	NA	NA	0.344828	0	0.0714286	0.0952381	0.466667	0.117647	0.4	0.4
chr12	98688931	+	0.523626	0.749107	-0.225481	0.225481	-0.508474	0.0220519	0.947546	1	0	1	0.25	0	149828	5.14286	6	0	1	10	10	7	8	Ptpn21	NA	Ptpn21	Ptpn21	NA	NA	NA	NA	CGI_chr12_98689216_98689420	NA	CGI_chr12_98689216_98689420	CpGShore	NA	NA	NA	NA	NA	NA	1	0	0.25	0.6	0.75	0.75	1	0.5
chr18	23651549	+	0.659671	0.885137	-0.225466	0.225466	-0.418657	0.0399634	0.947546	1	0	1	0.555556	0	189406	4.57143	5.41667	0	0	13	11	7	7	Dtna	NA	Dtna	Dtna	NA	NA	NA	NA	NA	NA	NA	InterCGI	NA	NA	NA	NA	NA	NA	0.428571	1	1	0.8	0.714286	1	1	0.454545
chr7	110871352	+	0.751096	0.97619	-0.225094	0.225094	-0.373788	0.0443987	0.947546	1	0	1	0.857143	0	214080	9.21429	4.33333	0	1	31	7	9	6	Mrvi1	NA	NA	Mrvi1	NA	NA	Mrvi1	NA	NA	NA	NA	InterCGI	NA	NA	NA	NA	NA	NA	0.75	1	1	1	0.875	1	1	0.857143
chr4	117926690	+	0.122144	0.347222	-0.225078	0.225078	-1.43471	0.0408045	0.947546	0.5	0	1	0	0	29951	6.42857	6.33333	1	2	14	15	8	6	Artn	NA	Artn	Artn	NA	NA	NA	CGI_chr4_117926606_117927224	NA	CGI_chr4_117929412_117929815	CGI_chr4_117926606_117927224	CpGIsland	ENSMUSR00000623784	NA	NA	NA	NA	NA	0.111111	0	0.75	0.0714286	0	0.5	0.25	0.166667
chr6	124767938	+	0.341408	0.56602	-0.224611	0.224611	-0.712969	0.0349349	0.947546	0.75	0	1	0	0	91750	8.85714	8.58333	0	2	20	25	9	10	Eno2	NA	NA	NA	Eno2	NA	NA	NA	CGI_chr6_124769346_124769679	NA	CGI_chr6_124769346_124769679	CpGShore	NA	NA	NA	NA	NA	NA	0.5	0.363636	0.444444	0.35	0.294118	0.666667	0.636364	0.333333
chr17	25078127	+	0.83283	0.608293	0.224537	0.224537	0.446951	0.0318091	0.947546	1	0.454545	0.878788	0	0	175791	14.0714	19.4167	0	1	38	74	11	10	Ift140,Tmem204	NA	NA	NA	Ift140,Tmem204	NA	NA	NA	NA	NA	NA	InterCGI	NA	NA	NA	NA	NA	NA	0.7	0.923077	0.878788	0.921053	0.454545	0.75	0.785714	0.823529
chr7	68218468	+	0.884615	0.660103	0.224512	0.224512	0.416884	0.00573111	0.947546	1	0.333333	1	0	0	190185	4.85714	6.75	0	1	12	17	6	8	Igf1r	NA	Igf1r	Igf1r	NA	NA	NA	NA	NA	NA	NA	InterCGI	NA	NA	NA	NA	NA	NA	1	1	0.833333	0.5	1	1	0.555556	0.666667
chr5	101867320	+	0.89059	0.666162	0.224428	0.224428	0.413502	0.04371	0.947546	1	0.555556	1	0	0	192193	8.85714	5.08333	1	0	27	16	10	6	Wdfy3	NA	NA	NA	Wdfy3	NA	NA	NA	NA	NA	NA	InterCGI	NA	NA	NA	NA	NA	NA	1	1	1	1	0.785714	0	0.444444	0.555556
chr1	132938031	+	0.422128	0.646097	-0.223969	0.223969	-0.60245	0.0174598	0.947546	0.666667	0	1	0.363636	0	118555	8.35714	6.91667	0	0	21	11	10	9	Lrrn2	NA	Lrrn2	Lrrn2	NA	NA	NA	NA	NA	NA	NA	InterCGI	NA	NA	NA	NA	NA	NA	0.642857	0	0.454545	0	0.444444	0.5	0.4	0.615385
chr10	64887718	+	0.728626	0.952525	-0.2239	0.2239	-0.381981	0.0347155	0.947546	1	0	1	0.777778	0	209107	4.35714	6.08333	1	0	11	10	5	9	Ctnna3	NA	NA	NA	Ctnna3	NA	NA	NA	NA	NA	NA	InterCGI	NA	NA	NA	NA	NA	NA	0.909091	0	0.9	1	0.666667	1	1	1
chr7	19506866	+	0.377412	0.153863	0.223549	0.223549	1.24138	0.0405718	0.947546	1	0	0.5	0	0	29797	11.8571	10	0	0	29	29	10	7	Bloc1s3	NA	NA	Bloc1s3	NA	NA	Bloc1s3	NA	CGI_chr7_19507028_19507676,CGI_chr7_19508244_19508962	NA	CGI_chr7_19507028_19507676,CGI_chr7_19508244_19508962	CpGShore	ENSMUSR00000170103	NA	NA	NA	NA	NA	0.16	0.35	0.137931	0.142857	0.5	0	0.285714	0.272727
chr5	140906839	+	0.482119	0.705604	-0.223485	0.223485	-0.540154	0.008574	0.947546	0.85	0	1	0.333333	0	138544	8.5	7	0	2	23	17	10	7	Card11	NA	Card11	Card11	NA	NA	NA	NA	NA	NA	NA	InterCGI	NA	NA	NA	NA	NA	NA	0.85	0	0.764706	0.5	0.705882	1	0.636364	0.333333
chr13	38195382	+	0.151732	0.374692	-0.22296	0.22296	-1.2501	0.0267775	0.947546	0.571429	0	1	0	0	29377	13.2143	7.91667	0	0	49	18	10	7	Dsp	NA	Dsp	Dsp	NA	NA	NA	NA	NA	NA	NA	InterCGI	NA	NA	NA	NA	NA	NA	0.266667	0	0.111111	0.157895	0.5	0.333333	0.142857	0
chr11	77471714	+	0.206673	0.429432	-0.222759	0.222759	-1.02012	0.0214703	0.947546	0.5	0	1	0.148148	0	46547	17.4286	20.8333	0	1	51	62	12	11	Ankrd13b	NA	Ankrd13b	Ankrd13b	NA	NA	Ankrd13b	CGI_chr11_77471490_77471726	NA	CGI_chr11_77467785_77468042	CGI_chr11_77471490_77471726	CpGIsland	ENSMUSR00000444746	NA	NA	NA	NA	NA	0.357143	0	0.148148	0.28	0.125	0.375	0.269231	0.125
chr10	43511322	+	0.714502	0.491943	0.22256	0.22256	0.529467	0.0373435	0.947546	1	0.5	0.888889	0	0	142397	7.57143	9.08333	0	1	21	26	9	8	Bend3	NA	Bend3	Bend3	NA	NA	NA	CGI_chr10_43511321_43511645	CGI_chr10_43510330_43510534	NA	CGI_chr10_43511321_43511645	CpGIsland	NA	NA	NA	NA	NA	NA	0.714286	0.818182	0.6875	0.5	1	0.333333	0.5	0.727273
chr8	70745346	+	0.174289	0.396716	-0.222427	0.222427	-1.14205	0.0328169	0.947546	0.5625	0	1	0.103448	0	35899	15.8571	14.0833	0	1	54	35	11	10	Pde4c	NA	Pde4c	Pde4c	NA	NA	NA	NA	CGI_chr8_70743137_70743596,CGI_chr8_70744012_70744591	NA	CGI_chr8_70743137_70743596,CGI_chr8_70744012_70744591	CpGShore	NA	NA	NA	NA	NA	NA	0.5625	0	0.25	0.217391	0.5	0.333333	0.103448	0.1875
chr11	107686566	+	0.369333	0.591508	-0.222175	0.222175	-0.665119	0.0148319	0.947546	0.6	0.2	0.909091	0.3	0	102378	22.1429	19.0833	0	6	51	50	13	12	Helz	NA	Helz	Helz	NA	NA	NA	NA	NA	NA	NA	InterCGI	ENSMUSR00000138523	NA	NA	NA	NA	NA	0.470588	0.6	0.588235	0.263158	0.6	0.583333	0.666667	0.294118
chr16	35645750	+	0.15584	0.376703	-0.220863	0.220863	-1.22144	0.0404414	0.947546	0.5	0	1	0.138889	0	30848	22.4286	15.4167	4	3	58	36	12	11	Sema5b	NA	Sema5b	Sema5b	NA	NA	NA	NA	NA	NA	NA	InterCGI	NA	NA	NA	NA	NA	NA	0.44186	0.0769231	0.25	0	0	0.142857	0.5	0.205882
chr7	30224506	+	0.673137	0.893939	-0.220802	0.220802	-0.40405	0.0110184	0.947546	1	0	1	0	0	196960	5.07143	4.83333	0	0	19	10	8	7	Tbcb	NA	Tbcb	Tbcb	NA	NA	NA	NA	NA	NA	NA	InterCGI	NA	NA	NA	NA	NA	NA	1	1	1	0.714286	NA	1	1	1
chr9	43311500	+	0.0955357	0.316274	-0.220738	0.220738	-1.62835	0.00490373	0.947546	0.571429	0	0.75	0	0	13418	5.5	8.5	0	0	20	31	7	7	Trim29	NA	Trim29	Trim29	NA	NA	NA	NA	NA	NA	NA	InterCGI	NA	NA	NA	NA	ENSMUSR00000356604	NA	0.571429	0	0.272727	0.25	0	0	0.2	0
chr19	3852319	+	0.267939	0.0472222	0.220717	0.220717	2.28012	0.00388078	0.947546	1	0	0.5	0	0	3758	9.78571	9.83333	1	1	37	43	10	7	Chka	NA	Chka	Chka	NA	Chka	NA	CGI_chr19_3851599_3852560	NA	NA	CGI_chr19_3851599_3852560	CpGIsland	NA	NA	NA	ENSMUSR00000423738	NA	NA	0	1	0.5	0.166667	0	0	0	0.0714286
chr11	102218758	+	0.804578	0.584025	0.220553	0.220553	0.45553	0.0407641	0.947546	1	0.52	1	0	0	171934	13.5	13.75	1	5	50	32	10	12	Hdac5	NA	NA	Hdac5	Hdac5	Hdac5	NA	NA	NA	NA	NA	InterCGI	NA	NA	NA	ENSMUSR00000446868	NA	NA	0.619048	1	0.666667	0.777778	0.555556	0.428571	0.578947	0.76
chr8	84918271	+	0.11181	0.331935	-0.220125	0.220125	-1.48909	0.0187198	0.947546	0.333333	0	1	0	0	18021	9.92857	4.83333	0	0	32	13	9	5	LOC100503676,Mast1	NA	NA	NA	LOC100503676,Mast1	NA	NA	NA	NA	NA	NA	InterCGI	NA	NA	NA	NA	NA	NA	0.153846	0	0	0.153846	0	0.333333	0.384615	0.333333
chr13	100612110	+	0.228676	0.448801	-0.220125	0.220125	-0.942814	0.0362614	0.947546	0.6	0	1	0	0	54981	8.85714	5.33333	0	0	24	13	11	5	Marveld2	NA	Marveld2	Marveld2	Marveld2	NA	NA	NA	NA	NA	NA	InterCGI	NA	NA	NA	NA	NA	NA	0.333333	0.2	0.153846	0.173913	0.166667	0.5	0.25	0.294118
chr17	56653520	+	0.951709	0.731847	0.219862	0.219862	0.374479	0.0268959	0.947546	1	0.75	1	0.2	0	213589	4.14286	7	0	2	10	13	5	9	Catsperd	NA	NA	NA	Catsperd	NA	NA	NA	NA	NA	NA	InterCGI	NA	NA	NA	NA	NA	NA	0.888889	1	0.75	0.9	1	1	1	1
chr19	52956926	+	0.397557	0.177894	0.219663	0.219663	1.11708	0.0469616	0.947546	1	0.111111	0.857143	0	0	38232	9.57143	9.41667	0	1	22	27	10	8	Xpnpep1	NA	NA	NA	Xpnpep1	NA	NA	NA	NA	NA	NA	InterCGI	NA	NA	NA	NA	NA	NA	0.428571	0.222222	0.047619	0.15	0.25	0	0.166667	0.111111
chr12	84487656	+	0.846788	0.627211	0.219576	0.219576	0.427165	0.0169454	0.947546	1	0.6	0.9	0.166667	0	185238	20.2143	10.9167	1	3	50	31	12	10	Lin52	NA	NA	NA	Lin52	NA	NA	NA	NA	NA	NA	InterCGI	NA	ENSMUSR00000421722	NA	NA	NA	NA	0.666667	0.975	0.9	0.727273	0.733333	0.692308	0.666667	0.833333
chr11	98769805	+	0.346305	0.565873	-0.219568	0.219568	-0.692638	0.0303214	0.947546	1	0	1	0	0	95701	6.35714	5.41667	1	1	21	14	7	7	Nr1d1	NA	Nr1d1	Nr1d1	NA	NA	NA	NA	CGI_chr11_98768144_98768493	CGI_chr11_98773805_98774126	CGI_chr11_98768144_98768493	CpGShore	NA	NA	NA	NA	NA	NA	0.285714	1	0.8	0.666667	0	0.166667	1	0.666667
chr5	134437244	+	0.939002	0.719544	0.219459	0.219459	0.379417	0.000219963	0.947546	1	0.75	1	0.285714	0	210478	8.42857	5.33333	1	2	20	9	10	8	Gtf2ird1	NA	NA	NA	Gtf2ird1	NA	NA	NA	NA	NA	NA	InterCGI	NA	ENSMUSR00000245837	NA	NA	NA	NA	0.857143	1	1	1	0.75	0.4	0.8	1
chr12	81983558	+	0.861594	0.642287	0.219308	0.219308	0.418151	0.0372013	0.947546	1	0.5	0.916667	0.166667	0	189634	7.07143	7.33333	2	0	16	15	11	8	Pcnx	NA	Pcnx	Pcnx	NA	NA	NA	NA	NA	NA	NA	InterCGI	NA	NA	NA	NA	NA	NA	1	0.666667	0.5	1	1	0.833333	0.666667	0.9375
chr2	158761920	+	0.952381	0.733333	0.219048	0.219048	0.372599	0.036681	0.947546	1	0.5	1	0	0	214734	5.57143	4.33333	2	1	15	13	9	5	Ppp1r16b	NA	NA	Ppp1r16b	NA	NA	Ppp1r16b	NA	NA	NA	NA	InterCGI	NA	NA	NA	NA	NA	NA	1	1	0.666667	1	1	0.666667	1	0.5
chr4	149744862	+	0.804856	0.58626	0.218596	0.218596	0.450603	0.0484511	0.947546	1	0	1	0	0	174021	8.78571	11.75	1	1	23	45	8	9	Slc25a33	NA	Slc25a33	Slc25a33	NA	NA	NA	NA	NA	NA	NA	InterCGI	NA	NA	NA	NA	NA	NA	0.727273	0.7	1	0.777778	1	0.333333	0.7	0.736842
chr2	158258668	+	0.113875	0.332395	-0.21852	0.21852	-1.46677	0.000605167	0.947546	0.571429	0	0.75	0	0	18914	9.71429	5	0	0	32	10	10	7	Bpi	NA	NA	NA	Bpi	NA	NA	NA	NA	NA	NA	InterCGI	ENSMUSR00000348418	NA	NA	NA	ENSMUSR00000602412	NA	0.0666667	0.2	0.5	0	0.0909091	0.4	0.2	0
chr9	8119760	+	0.962845	0.744444	0.218401	0.218401	0.366796	0.029605	0.947546	1	0.714286	1	0	0	217966	8.5	6.66667	1	1	19	15	10	6	AK129341	NA	NA	NA	AK129341	NA	NA	NA	NA	NA	NA	InterCGI	NA	NA	NA	NA	NA	NA	0.818182	1	0	1	1	1	0.933333	1
chr9	21066981	+	0.13385	0.351964	-0.218114	0.218114	-1.33128	0.0337075	0.947546	0.5	0	1	0	0	24588	10.5	6.66667	0	0	34	16	9	7	Zglp1,Raver1-fdx1l,Fdx1l	NA	Zglp1	Zglp1	NA	NA	Fdx1l	CGI_chr9_21066913_21067224	NA	NA	CGI_chr9_21066913_21067224	CpGIsland	NA	NA	NA	NA	NA	NA	0.111111	0	0.2	0.117647	0	0.2	0.25	0.230769
chr1	166158922	+	0.457956	0.676061	-0.218104	0.218104	-0.551962	0.0125585	0.947546	1	0.1875	1	0	0	134417	8.21429	4.16667	0	0	17	11	10	5	Gpa33	NA	NA	NA	Gpa33	NA	NA	NA	NA	NA	NA	InterCGI	ENSMUSR00000409075	NA	NA	NA	NA	ENSMUSR00000497672	0.411765	0.333333	1	0.5	0.8	NA	0.3	0.4375
chr16	52072265	+	0.296659	0.514502	-0.217844	0.217844	-0.774315	0.0186364	0.947546	0.529412	0	1	0.166667	0	79395	7.57143	6.91667	1	0	21	14	8	8	Cblb	NA	NA	NA	Cblb	NA	NA	NA	NA	NA	NA	InterCGI	NA	NA	NA	NA	ENSMUSR00000565095	NA	0.4	0	0.166667	0.52381	0.4	NA	0.666667	0.5
chr16	32673104	+	0.828081	0.610658	0.217423	0.217423	0.43329	0.0243131	0.947546	1	0.4	1	0	0	182117	13.7143	9.41667	1	1	43	18	11	10	Tnk2	Tnk2	NA	NA	Tnk2	NA	NA	NA	NA	NA	NA	InterCGI	NA	NA	NA	ENSMUSR00000563346	NA	NA	0.615385	0.923077	0.75	0.904762	0.6	0.777778	0.533333	0.954545
chr17	31617304	+	0.974199	0.756964	0.217235	0.217235	0.359792	0.0022354	0.947546	1	0.875	1	0	0	222484	12.2857	12.5	2	1	36	26	11	11	Cbs	NA	NA	NA	Cbs	NA	NA	NA	NA	NA	NA	InterCGI	NA	NA	NA	NA	NA	NA	0.894737	1	0.866667	0.952381	1	0.75	0.952381	0.875
chr9	111467825	+	0.219133	0.436343	-0.21721	0.21721	-0.961968	0.00268028	0.947546	0.8	0	1	0	0	52600	6.42857	7.91667	1	2	16	14	9	9	Dclk3	NA	Dclk3	Dclk3	NA	NA	NA	NA	NA	NA	NA	InterCGI	NA	NA	NA	NA	NA	NA	0.5	0	0.166667	0	0.375	0.5	0.25	0.166667
chr8	106525017	+	0.980464	0.763508	0.216956	0.216956	0.356689	0.0263896	0.947546	1	0.857143	1	0	0	224211	7.35714	5.83333	0	0	28	17	9	6	Cdh3	NA	NA	NA	Cdh3	NA	NA	NA	NA	NA	NA	InterCGI	NA	NA	NA	NA	NA	NA	1	1	0.833333	0.857143	1	0.857143	0.916667	1
chr11	114685222	+	0.890443	0.673629	0.216814	0.216814	0.397421	0.00226309	0.947546	1	0.333333	1	0	0	200681	5.85714	7.33333	0	1	17	15	9	10	Mir466n,Ttyh2	NA	NA	NA	Mir466n,Ttyh2	NA	NA	NA	NA	NA	NA	InterCGI	NA	NA	NA	NA	ENSMUSR00000447832	NA	1	NA	0.6	1	1	0.5	0.857143	0.909091
chr2	35607518	+	0.903449	0.686796	0.216653	0.216653	0.390588	0.0137715	0.947546	1	0.727273	0.954545	0.285714	0	204142	16.7143	14	1	2	40	31	9	10	Dab2ip	NA	NA	NA	Dab2ip	NA	NA	NA	NA	NA	NA	InterCGI	NA	NA	NA	NA	NA	NA	0.894737	1	0.533333	0.85	0.923077	0.875	0.857143	0.794872
chr2	28723963	+	0.970304	0.754167	0.216137	0.216137	0.359342	0.0352035	0.947546	1	0.818182	1	0.4	0	222752	8.35714	3.58333	1	0	21	8	10	4	Ak8	NA	NA	NA	Ak8	NA	NA	NA	NA	NA	NA	InterCGI	NA	NA	NA	NA	NA	NA	0.9	1	0.75	1	0.818182	0.666667	0.4	1
chr3	15980447	+	0.861722	0.645621	0.216101	0.216101	0.411005	0.0105714	0.947546	1	0.5	1	0	0	193357	4.71429	5.58333	0	0	12	13	8	7	Gm5150	NA	NA	NA	Gm5150	NA	NA	NA	NA	NA	NA	InterCGI	NA	NA	NA	NA	NA	NA	1	1	0.6	0.666667	NA	0.416667	0.833333	1
chr6	29496456	+	0.187133	0.403223	-0.21609	0.21609	-1.06775	0.0258567	0.947546	0.5	0	1	0	0	42233	10.3571	7.33333	0	0	36	19	11	8	Kcp	Kcp	Kcp	Kcp	NA	NA	NA	CGI_chr6_29496440_29496642	NA	NA	CGI_chr6_29496440_29496642	CpGIsland	NA	NA	NA	NA	NA	NA	0.25	0	0.5	0.172414	0.0714286	0.5	0.181818	0.3
chr19	10404711	+	0.755178	0.971144	-0.215967	0.215967	-0.358671	0.0217384	0.947546	1	0	1	0.857143	0	223145	13.2143	12.25	2	1	24	23	12	11	Syt7	NA	NA	NA	Syt7	NA	NA	NA	NA	NA	NA	InterCGI	NA	NA	NA	NA	NA	NA	0.833333	0.8	1	0.9	0.833333	0.9375	1	0.909091
chr1	33755981	+	0.778576	0.563147	0.21543	0.21543	0.460346	0.01863	0.947546	1	0.5	0.923077	0	0	169981	16.1429	15.9167	0	4	43	36	9	11	Bag2	NA	NA	NA	Bag2	NA	NA	NA	CGI_chr1_33757611_33757949	NA	CGI_chr1_33757611_33757949	CpGShore	NA	NA	NA	ENSMUSR00000185100	NA	NA	0.777778	0.916667	0.714286	0.790698	0.68	0.583333	0.714286	0.761905
chr16	32765897	+	0.896488	0.681138	0.21535	0.21535	0.391313	0.00481688	0.947546	1	0.538462	0.923077	0.357143	0	203780	11.7857	16.25	1	4	24	39	11	11	Muc4	NA	NA	NA	Muc4	NA	NA	NA	NA	NA	NA	InterCGI	NA	NA	NA	NA	NA	NA	0.9	1	0.818182	0.8	1	0.857143	0.820513	1
chr6	56018067	+	0.701639	0.916835	-0.215196	0.215196	-0.381167	0.0250917	0.947546	0.930233	0	1	0.7	0	209570	18.6429	18	1	1	43	53	12	10	Ppp1r17	NA	NA	NA	Ppp1r17	NA	NA	NA	NA	NA	NA	InterCGI	NA	NA	NA	NA	NA	NA	0.789474	0.923077	0.836735	0.827586	0.9	0.7	0.827586	0.882353
chr14	7896164	+	0.711114	0.496014	0.215101	0.215101	0.511052	0.0453006	0.947546	1	0	0.8	0	0	148959	5.57143	7.75	0	0	20	25	6	8	Flnb	NA	Flnb	Flnb	NA	NA	NA	NA	NA	NA	NA	InterCGI	NA	NA	NA	NA	NA	NA	0.666667	1	0.8	0.842105	0.285714	0.6	0.125	0.75
chr11	104644941	+	0.257558	0.472637	-0.215079	0.215079	-0.851088	0.00542048	0.947546	0.666667	0	1	0	0	66906	5.5	6.83333	0	1	13	14	8	8	Itgb3	NA	NA	NA	Itgb3	NA	NA	NA	NA	NA	NA	InterCGI	NA	NA	NA	NA	NA	NA	0.666667	0	1	0.384615	0	0.666667	0.545455	0.333333
chr4	148952549	+	0.125	0.339782	-0.214782	0.214782	-1.3735	0.0444022	0.947546	0.5	0	1	0	0	32832	7.14286	5.41667	0	1	27	8	8	7	Casz1	NA	Casz1	Casz1	NA	NA	NA	CGI_chr4_148951660_148952711	NA	NA	CGI_chr4_148951660_148952711	CpGIsland	NA	NA	NA	NA	NA	NA	0.222222	NA	0	0.1	0.166667	0.125	0.25	0.4
chr5	145009201	+	0.971429	0.757359	0.214069	0.214069	0.354981	0.0340838	0.947546	1	0.8	1	0	0	225227	6.14286	5.91667	1	0	12	18	8	6	Kpna7	NA	NA	NA	Kpna7	NA	NA	NA	NA	NA	NA	InterCGI	NA	NA	NA	NA	NA	NA	0.9	1	1	1	1	1	0.866667	1
chr11	106073455	+	0.986014	0.772222	0.213792	0.213792	0.348587	0.0122927	0.947546	1	0.818182	1	0	0	229564	10.1429	8.91667	0	1	32	17	9	8	Taco1	NA	NA	Taco1	NA	NA	Taco1	NA	NA	NA	NA	InterCGI	NA	NA	NA	NA	NA	NA	0.818182	1	0.933333	1	1	1	0.833333	1
chr5	135717186	+	0.868223	0.654541	0.213683	0.213683	0.402231	0.0207738	0.947546	1	0.125	1	0	0	197857	9.85714	9.75	0	2	24	26	9	11	Por	NA	NA	NA	Por	NA	NA	NA	NA	NA	NA	InterCGI	NA	NA	NA	NA	NA	NA	0.95	1	1	0.875	0.125	0.7	0.866667	0.7
chr7	27448622	+	0.313694	0.527374	-0.21368	0.21368	-0.731297	0.0189351	0.947546	0.75	0	1	0	0	87381	9.92857	5	1	0	27	11	11	7	Blvrb	NA	NA	NA	Blvrb	NA	NA	NA	CGI_chr7_27446440_27446740,CGI_chr7_27447845_27448288	NA	CGI_chr7_27446440_27446740,CGI_chr7_27447845_27448288	CpGShore	NA	NA	NA	NA	NA	NA	0.6	0	0.6	0.263158	0.136364	0.166667	0.555556	0.6
chr17	85349663	+	0.863343	0.649702	0.213641	0.213641	0.404733	0.0225675	0.947546	1	0.333333	1	0	0	196640	6.14286	5.75	0	2	16	10	8	7	Camkmt	NA	NA	NA	Camkmt	NA	NA	NA	NA	NA	NA	InterCGI	NA	NA	NA	NA	NA	NA	0.5	1	1	1	1	0.2	0.9	0.875
chr6	56919563	+	0.548372	0.761971	-0.213599	0.213599	-0.46732	0.0260927	0.947546	1	0	1	0	0	166670	5.57143	6	0	1	13	12	8	8	Nt5c3	NA	NA	NA	Nt5c3	NA	NA	NA	NA	NA	NA	InterCGI	NA	NA	NA	NA	NA	NA	0.454545	NA	0.555556	0.571429	0.125	1	0.75	0.846154
chr9	21802882	+	0.946626	0.733123	0.213503	0.213503	0.364353	0.00111044	0.947546	1	0.769231	1	0.333333	0	219584	9.21429	8.66667	0	2	20	17	9	7	Dock6	NA	Dock6	Dock6	NA	NA	NA	NA	NA	CGI_chr9_21798440_21798914	CGI_chr9_21798440_21798914	CpGShelf	NA	NA	NA	NA	NA	NA	0.769231	1	1	0.875	0.833333	0.333333	0.7	0.928571
chr2	165516401	+	0.907418	0.694397	0.213021	0.213021	0.38119	0.0146518	0.947546	1	0.6	1	0.4	0	209562	5.5	9.41667	0	0	21	33	6	9	Slc2a10	NA	NA	NA	Slc2a10	NA	NA	NA	NA	NA	NA	InterCGI	NA	NA	NA	NA	NA	NA	0.714286	1	0.9375	1	0.6	0.5	0.5	0.875
chr8	123398431	+	0.758018	0.97096	-0.212942	0.212942	-0.353054	0.0176133	0.947546	1	0	1	0.818182	0	226597	9.92857	9.25	1	1	22	34	9	8	Tcf25	Tcf25	NA	NA	Tcf25	NA	NA	NA	NA	NA	NA	InterCGI	NA	NA	NA	NA	ENSMUSR00000672053	NA	0.894737	1	1	1	1	1	0.833333	0.944444
chr11	81150674	+	0.486985	0.274074	0.212911	0.212911	0.806934	0.0377815	0.947546	1	0	1	0	0	74094	7.57143	3.08333	0	0	23	10	9	5	Asic2	NA	NA	NA	Asic2	NA	NA	NA	CGI_chr11_81151715_81153722	NA	CGI_chr11_81151715_81153722	CpGShore	NA	NA	NA	NA	NA	NA	0.2	0	0	0.391304	0.909091	0.2	0.166667	0.5
chr5	35066590	+	0.721853	0.934722	-0.212869	0.212869	-0.368336	0.0173732	0.947546	1	0	1	0.583333	0	217108	7.07143	7.83333	0	1	15	16	9	9	Dok7	NA	Dok7	Dok7	Dok7	NA	NA	NA	NA	NA	NA	InterCGI	NA	NA	NA	NA	NA	NA	0.875	0.5	1	0.5	1	1	1	0.933333
chr1	33457854	+	0.523682	0.736349	-0.212667	0.212667	-0.48387	0.0459646	0.947546	1	0	1	0.181818	0	159437	6.21429	5.66667	0	2	17	11	8	8	Prim2	NA	NA	NA	Prim2	NA	NA	NA	NA	NA	NA	InterCGI	NA	NA	NA	NA	NA	NA	0.8	0	0.888889	1	NA	0.666667	1	0.666667
chr11	106047843	+	0.89418	0.681814	0.212366	0.212366	0.386225	0.0066695	0.947546	1	0.611111	1	0	0	206932	12.9286	9.16667	1	2	24	19	11	9	Dcaf7	NA	NA	NA	Dcaf7	NA	NA	NA	NA	NA	NA	InterCGI	NA	NA	NA	NA	NA	NA	0.764706	0.894737	0.928571	1	0.611111	0.75	0.846154	0.857143
chr10	59539941	+	0.398203	0.185847	0.212356	0.212356	1.05956	0.0441249	0.947546	1	0	0.6	0	0	42849	7	5.25	1	2	19	12	9	7	Mcu	NA	NA	NA	Mcu	NA	NA	NA	NA	NA	NA	InterCGI	NA	NA	NA	NA	ENSMUSR00000415397	NA	0.421053	0.466667	0.285714	0	0	0	0.25	0.875
chr8	11458569	+	0.800069	0.588018	0.212051	0.212051	0.437856	0.040969	0.947546	1	0	1	0	0	180170	12.5714	7.41667	2	2	41	13	7	9	Rab20	NA	NA	NA	Rab20	NA	NA	NA	NA	NA	NA	InterCGI	NA	NA	NA	NA	ENSMUSR00000224646	NA	0.875	1	0.875	0.8125	0.95	0.75	0.363636	0.818182
chr15	80599394	+	0.438094	0.650028	-0.211935	0.211935	-0.558727	0.0427498	0.947546	0.785714	0.166667	1	0.448276	0	132256	18.8571	10.6667	3	2	36	29	13	8	Grap2	NA	NA	NA	Grap2	NA	NA	NA	NA	NA	NA	InterCGI	NA	NA	NA	NA	ENSMUSR00000223130	NA	0.424242	0.785714	0.888889	0.448276	0.3	0.5	0.448276	0.694444
chr4	136238234	+	0.617638	0.405772	0.211866	0.211866	0.59414	0.0352764	0.947546	1	0.0909091	0.714286	0	0	121125	8	5.33333	0	0	20	12	11	6	Asap3	NA	NA	NA	Asap3	NA	NA	NA	NA	NA	NA	InterCGI	NA	NA	NA	NA	NA	NA	0.444444	0.5	0	0.875	0.0909091	0.25	0.444444	0.7
chr15	84232475	+	0.236737	0.0253063	0.211431	0.211431	2.80497	0.0335623	0.947546	1	0	0.142857	0	0	24281	12.4286	9.91667	1	2	30	23	12	7	Parvb	NA	NA	NA	Parvb	NA	NA	NA	CGI_chr15_84231912_84232333	NA	CGI_chr15_84231912_84232333	CpGShore	NA	NA	NA	ENSMUSR00000223389	NA	NA	0.0666667	0.571429	0	0.166667	0.181818	0	0	0.157895
chr15	94336443	+	0.327997	0.539404	-0.211407	0.211407	-0.700858	0.0126297	0.947546	0.666667	0	1	0.0909091	0	94003	12.2143	7.66667	2	2	33	16	10	9	Adamts20	NA	NA	NA	Adamts20	NA	NA	NA	NA	NA	NA	InterCGI	NA	NA	NA	NA	NA	NA	0.461538	0	0.0909091	0.272727	0.190476	0.25	0.111111	0.2
chr5	140564564	+	0.51859	0.729762	-0.211172	0.211172	-0.484913	0.0476231	0.947546	1	0	1	0	0	159042	5.21429	3.33333	0	1	12	7	9	5	Grifin	NA	Grifin	Grifin	NA	NA	NA	NA	NA	NA	NA	InterCGI	NA	ENSMUSR00000639733	NA	NA	NA	NA	0.625	1	0.833333	0.6	0.111111	1	0.857143	0.666667
chr14	52009540	+	0.10478	0.315927	-0.211147	0.211147	-1.50568	0.0442193	0.947546	0.259259	0	1	0.0416667	0	32677	24	28.1667	3	8	50	67	13	12	Zfp219	NA	Zfp219	Zfp219	NA	Zfp219	NA	CGI_chr14_52009117_52009656	NA	CGI_chr14_52006642_52006926	CGI_chr14_52009117_52009656	CpGIsland	NA	NA	NA	NA	ENSMUSR00000546932	NA	0.103448	0.0769231	0.368421	0.14	0.114286	0.125	0.117647	0.259259
chr1	105574731	+	0.928172	0.717172	0.211	0.211	0.367556	0.0315242	0.947546	1	0.666667	1	0	0	217531	8.85714	5	0	0	25	9	10	7	Pign	NA	NA	NA	Pign	NA	NA	NA	NA	NA	NA	InterCGI	NA	NA	NA	NA	ENSMUSR00000493079	NA	1	1	0.5	1	0.857143	0.888889	0.666667	0.923077
chr19	5569742	+	0.951347	0.740376	0.210971	0.210971	0.357444	0.00563842	0.947546	1	0.727273	1	0.142857	0	223797	7.85714	6.66667	0	0	18	13	8	9	Ap5b1	NA	Ap5b1	Ap5b1	NA	NA	NA	NA	CGI_chr19_5567312_5568412	NA	CGI_chr19_5567312_5568412	CpGShore	NA	NA	NA	NA	NA	NA	0.8	1	0.888889	1	0.888889	0.857143	0.909091	0.727273
chr7	143012338	+	0.799836	0.589135	0.210701	0.210701	0.434749	0.0234215	0.947546	1	0.5	0.833333	0	0	181551	10.5	9.83333	0	3	37	29	10	8	Tspan32	NA	NA	NA	Tspan32	NA	NA	NA	NA	NA	NA	InterCGI	NA	NA	NA	NA	NA	NA	0.652174	1	0.823529	0.783784	0.5	0.2	0.6875	0.571429
chr11	87711964	+	0.677381	0.466739	0.210642	0.210642	0.527911	0.041783	0.947546	1	0	1	0	0	142929	5.21429	5.66667	1	0	12	12	8	6	Rnf43	NA	NA	NA	Rnf43	NA	NA	NA	NA	NA	NA	InterCGI	NA	NA	NA	NA	NA	NA	0.6	1	0.1	0.8	0	0.555556	0.166667	0.833333
chr8	3535475	+	0.16616	0.376694	-0.210534	0.210534	-1.1343	0.0287457	0.947546	1	0	1	0	0	36396	13.8571	7	1	2	28	13	11	9	Pnpla6	NA	Pnpla6	Pnpla6	NA	NA	NA	NA	NA	CGI_chr8_3537720_3538031	CGI_chr8_3537720_3538031	CpGShelf	NA	NA	NA	NA	NA	NA	0.176471	0	0	0	0	0.0769231	0.6	0.1875
chr11	54055447	+	0.87619	0.665771	0.21042	0.21042	0.391083	0.019597	0.947546	1	0.666667	1	0.2	0	203896	5.57143	6.58333	1	1	12	11	9	9	Pdlim4	NA	Pdlim4	Pdlim4	NA	NA	NA	NA	NA	NA	NA	InterCGI	NA	NA	NA	NA	NA	NA	0.666667	0.8	0.25	0.8	1	0.285714	0.909091	0.833333
chr15	102366283	+	0.842277	0.632143	0.210134	0.210134	0.408428	0.0265291	0.947546	1	0.555556	1	0.25	0	194562	6	5.83333	0	0	14	21	7	7	Sp7	Sp7	NA	NA	Sp7	NA	NA	NA	NA	NA	NA	InterCGI	NA	NA	NA	NA	NA	NA	0.9	1	0.904762	0.571429	0.666667	0.833333	0.25	0.555556
chr16	38623317	+	0.98265	0.772769	0.20988	0.20988	0.342697	0.000786693	0.947546	1	0.871795	1	0	0	233174	13.2143	17.4167	0	0	39	61	8	8	Arhgap31	NA	NA	Arhgap31	Arhgap31	NA	Arhgap31	NA	NA	NA	NA	InterCGI	NA	NA	NA	NA	NA	NA	0.96	1	0.967213	0.96	1	0.75	0.916667	1
chr6	31132965	+	0.590909	0.381259	0.20965	0.20965	0.619023	0.041453	0.947546	1	0	1	0	0	113871	6.35714	6.16667	2	3	15	12	10	8	Lincpint	NA	NA	NA	Lincpint	NA	NA	NA	NA	NA	NA	InterCGI	NA	NA	NA	NA	ENSMUSR00000642720	NA	0.6	1	0.416667	0.8	1	0.25	0.285714	0.266667
chr2	27344112	+	0.38109	0.172361	0.208729	0.208729	1.1007	0.0435183	0.947546	1	0	0.714286	0	0	39317	5.57143	6.16667	1	0	13	13	10	8	Vav2	NA	NA	NA	Vav2	NA	NA	NA	NA	NA	NA	InterCGI	NA	NA	NA	NA	ENSMUSR00000260938	NA	0.0769231	1	0.714286	0.6	0	0	0.111111	0.125
chr10	80019179	+	0.586537	0.795238	-0.208701	0.208701	-0.432804	0.0450747	0.947546	1	0	1	0.5	0	182319	8.28571	6.91667	1	1	20	18	9	8	Bc1,Hmha1	Hmha1	NA	NA	Bc1,Hmha1	NA	NA	NA	NA	NA	NA	InterCGI	NA	NA	NA	NA	NA	NA	0.7	0.8	1	0.888889	0	0.8	1	0.882353
chr5	26818340	+	0.0569444	0.265481	-0.208537	0.208537	-2.04092	0.00841308	0.947546	0.25	0	1	0	0	6011	6.07143	8.16667	0	2	16	26	7	7	Dpp6	NA	NA	NA	Dpp6	NA	NA	NA	CGI_chr5_26817538_26817886	NA	CGI_chr5_26817538_26817886	CpGShore	NA	NA	NA	NA	NA	NA	0.166667	0	0.125	0.25	0	0.142857	0.363636	0
chr18	40258798	+	0.229215	0.43766	-0.208445	0.208445	-0.904094	0.0493815	0.947546	0.636364	0	1	0	0	59492	7.07143	6.5	0	0	22	20	8	6	Kctd16	NA	Kctd16	Kctd16	NA	NA	NA	NA	NA	NA	NA	InterCGI	NA	NA	NA	NA	NA	NA	0.454545	0.444444	0.307692	0	0.444444	0.5	0.444444	0.5
chr11	63091459	+	0.994505	0.786111	0.208394	0.208394	0.335444	0.00339955	0.947546	1	0.928571	1	0	0	237918	7.85714	5.41667	0	0	20	9	10	8	Mir6354,Tekt3	NA	NA	NA	Mir6354,Tekt3	NA	NA	NA	NA	NA	NA	InterCGI	NA	NA	NA	NA	NA	NA	1	1	0.75	0.928571	1	0.888889	1	1
chr6	32876841	+	0.874381	0.666076	0.208306	0.208306	0.387484	0.0273591	0.947546	1	0.2	1	0	0	206182	12.2857	6.91667	1	1	23	14	12	7	Chchd3	NA	NA	NA	Chchd3	NA	NA	NA	NA	NA	NA	InterCGI	NA	NA	NA	NA	NA	NA	0.944444	1	0.75	1	0.666667	0.583333	0.6	0.826087
chr10	126991264	+	0.759052	0.55119	0.207862	0.207862	0.454591	0.0275676	0.947546	1	0	1	0	0	172323	5.21429	4.83333	0	2	11	8	9	7	Ctdsp2	NA	NA	NA	Ctdsp2	NA	NA	NA	NA	NA	NA	InterCGI	NA	NA	NA	NA	NA	NA	0.545455	1	0.5	0.5	0.777778	0	0.5	0.8
chr19	18940772	+	0.731624	0.523967	0.207657	0.207657	0.473936	0.032518	0.947546	1	0	0.857143	0.142857	0	163847	3.64286	6.91667	0	2	13	16	4	10	Rorb	NA	NA	NA	Rorb	NA	NA	NA	NA	NA	NA	InterCGI	NA	NA	NA	NA	NA	NA	1	NA	0.857143	0.6	0	0.4	0.142857	0.833333
chr11	5061304	+	0.25038	0.457937	-0.207556	0.207556	-0.845693	0.0438883	0.947546	0.666667	0	1	0	0	67591	6.78571	4.41667	1	1	20	10	8	6	Gas2l1	NA	Gas2l1	Gas2l1	Gas2l1	NA	Gas2l1	NA	CGI_chr11_5059843_5060049,CGI_chr11_5061391_5062326	CGI_chr11_5057945_5058535,CGI_chr11_5063952_5064258,CGI_chr11_5065018_5065397	CGI_chr11_5059843_5060049,CGI_chr11_5061391_5062326	CpGShore	NA	NA	NA	NA	NA	NA	0.533333	0	0.5	0.285714	0	0.5	0.428571	0.333333
chr14	27351429	+	0.62374	0.416191	0.207549	0.207549	0.57239	0.0430711	0.947546	1	0.25	0.8	0	0	127646	9.57143	9.66667	0	2	28	25	9	9	Arhgef3	NA	NA	NA	Arhgef3	NA	NA	NA	NA	NA	NA	InterCGI	NA	NA	NA	NA	ENSMUSR00000218597	NA	0.428571	0.5	0.461538	0.75	0.466667	0.3	0.315789	0.625
chr11	12026784	+	0.102031	0.309482	-0.207451	0.207451	-1.51183	0.0381658	0.947546	0.333333	0	1	0.0526316	0	28017	23.5	29.25	0	3	72	95	11	11	Grb10	Grb10	NA	NA	Grb10	NA	NA	NA	CGI_chr11_12025554_12026332	NA	CGI_chr11_12025554_12026332	CpGShore	ENSMUSR00000512171	NA	NA	NA	NA	NA	0.193548	0.15	0.0857143	0.0810811	0.1	0.0869565	0.131579	0.0263158
chr11	113105623	+	0.907587	0.70015	0.207437	0.207437	0.369721	0.0400958	0.947546	1	0.740741	1	0	0	216303	16.4286	8.83333	1	1	49	19	11	10	2610035D17Rik	NA	NA	NA	2610035D17Rik	NA	NA	NA	NA	NA	NA	InterCGI	NA	NA	NA	NA	NA	NA	0.740741	1	1	0.877551	0.95	0.75	0.578947	0.904762
chr1	133703746	+	0.998258	0.79083	0.207427	0.207427	0.332296	0.00418815	0.947546	1	0.97561	1	0	0	240128	10.7857	5.08333	1	0	41	11	9	5	Atp2b4	NA	NA	Atp2b4	NA	NA	Atp2b4	NA	NA	NA	NA	InterCGI	NA	NA	NA	NA	NA	NA	1	1	1	0.97561	1	1	0.714286	1
chr7	129634892	+	0.730525	0.937731	-0.207206	0.207206	-0.35593	0.0441514	0.947546	1	0	1	0.6	0	224654	6.28571	5.16667	0	1	15	12	8	6	Wdr11	NA	Wdr11	Wdr11	NA	NA	NA	NA	NA	NA	NA	InterCGI	NA	NA	NA	NA	NA	NA	0.777778	NA	0.777778	0.6	1	1	0.6	0.666667
chr1	91953555	+	0.869769	0.662734	0.207035	0.207035	0.387088	0.0121273	0.947546	1	0.5	1	0.375	0	206362	9.28571	9.08333	0	1	28	18	9	10	Hdac4	NA	NA	NA	Hdac4	NA	NA	NA	NA	NA	NA	InterCGI	NA	NA	NA	NA	NA	NA	0.75	0.5	0.5	1	1	0.8	0.611111	0.904762
chr10	81472420	+	0.196384	0.403402	-0.207018	0.207018	-1.00222	0.0487076	0.947546	0.441176	0	1	0.0909091	0	48536	18.9286	23.0833	3	1	53	90	10	11	Celf5	NA	NA	NA	Celf5	NA	NA	NA	NA	NA	NA	InterCGI	NA	NA	NA	NA	ENSMUSR00000417091	NA	0.321429	0.0555556	0.311111	0.441176	0	0.307692	0.461538	0.357143
chr12	113132074	+	0.494884	0.287874	0.20701	0.20701	0.761249	0.023542	0.947546	1	0.0625	0.9	0	0	81833	12.5	9.58333	2	4	49	28	10	11	Mta1	NA	NA	NA	Mta1	NA	NA	NA	NA	NA	NA	InterCGI	NA	NA	NA	NA	NA	NA	0.142857	0.0625	0	0.5	0.857143	0.166667	0.333333	0.5
chr4	49697163	+	0.416515	0.623412	-0.206897	0.206897	-0.570549	0.0195674	0.947546	0.7	0	1	0.272727	0	128153	16.5	13.9167	1	1	44	31	11	9	Grin3a	NA	NA	NA	Grin3a	NA	NA	NA	NA	NA	NA	InterCGI	NA	NA	NA	NA	NA	NA	0.7	0.6875	0.483871	0.363636	0.181818	0.636364	0.315789	0.590909
chr1	136706669	+	0.113553	0.32013	-0.206577	0.206577	-1.4179	0.00257306	0.947546	0.5	0	0.8	0	0	20565	5.14286	5.58333	0	0	14	8	7	9	Gm16880	NA	NA	NA	Gm16880	NA	NA	NA	NA	NA	NA	InterCGI	NA	NA	NA	NA	NA	NA	0	NA	0.5	0	0	0.375	0.4	0.214286
chr11	67099463	+	0.535602	0.742175	-0.206573	0.206573	-0.463219	0.00420975	0.947546	0.9	0.142857	1	0.2	0	168560	16.5	14.1667	3	2	34	30	13	10	Myh3	Mir6923	Myh3	Myh3	NA	NA	NA	NA	NA	NA	NA	InterCGI	NA	NA	NA	NA	NA	NA	0.642857	0.735294	0.571429	0.571429	0.9	1	0.826087	0.583333
chr17	10719993	+	0.301855	0.50826	-0.206405	0.206405	-0.7328	0.0346725	0.947546	0.75	0	1	0	0	87088	10.2857	7.83333	1	1	35	20	10	6	Pacrg	NA	NA	NA	Pacrg	NA	NA	NA	NA	NA	NA	InterCGI	NA	NA	NA	NA	NA	NA	0.466667	0.125	0.315789	0.321429	0.0833333	0.8	0.5	0.454545
chr1	11674024	+	0.988166	0.781917	0.206248	0.206248	0.333929	0.00100285	0.947546	1	0.846154	1	0	0	238843	7.14286	6.5	0	0	20	18	7	7	A830018L16Rik	NA	NA	NA	A830018L16Rik	NA	NA	NA	NA	NA	NA	InterCGI	NA	NA	NA	NA	NA	NA	0.846154	1	0.571429	1	1	1	0.9375	1
chr7	44542013	+	0.959615	0.753373	0.206242	0.206242	0.345024	0.0454878	0.947546	1	0.8	1	0.333333	0	231616	4.92857	5.33333	0	1	18	12	7	7	Pold1	NA	Pold1	Pold1	NA	Pold1	NA	NA	NA	NA	NA	InterCGI	NA	NA	NA	NA	NA	NA	1	NA	0.833333	0.875	1	1	0.8	1
chr12	87054564	+	0.704213	0.910422	-0.206209	0.206209	-0.365941	0.00703125	0.947546	1	0	1	0.666667	0	218410	10.4286	6.91667	0	0	26	14	9	8	Tmem63c	NA	NA	NA	Tmem63c	NA	NA	NA	NA	NA	NA	InterCGI	NA	NA	NA	NA	NA	NA	0.7	1	1	0.769231	0.833333	1	0.666667	0.9
chr4	46609705	+	0.768003	0.974026	-0.206023	0.206023	-0.338921	0.00432551	0.947546	1	0.4	1	0.857143	0	235612	5.42857	4	0	0	17	7	8	6	Tbc1d2	NA	NA	NA	Tbc1d2	NA	NA	NA	NA	NA	NA	InterCGI	NA	NA	NA	NA	NA	NA	1	1	1	0.777778	1	1	1	0.571429
chr9	65594508	+	0.711546	0.917371	-0.205825	0.205825	-0.362056	0.0476029	0.947546	1	0.333333	1	0.75	0	221027	11.5	10.5	0	2	22	24	11	9	Pif1	NA	Pif1	Pif1	NA	NA	NA	NA	NA	NA	NA	InterCGI	NA	NA	NA	NA	NA	NA	0.727273	0.555556	0.888889	0.941176	0.666667	1	0.916667	0.571429
chr8	36576309	+	0.892424	0.686646	0.205779	0.205779	0.373381	0.0338711	0.947546	1	0.5	1	0	0	214283	9	7.16667	2	0	23	11	11	9	Dlc1	NA	NA	NA	Dlc1	NA	NA	NA	NA	NA	NA	InterCGI	NA	NA	NA	NA	NA	NA	0.916667	1	0.909091	1	0.5	0.7	0.777778	0.75
chr2	57111650	+	0.0782967	0.283571	-0.205275	0.205275	-1.73328	0.0135215	0.947546	0.416667	0	0.75	0	0	11065	7.78571	5.5	0	0	28	19	9	6	Nr4a2	NA	Nr4a2	Nr4a2	NA	NA	NA	CGI_chr2_57111606_57112089	NA	CGI_chr2_57114259_57115087	CGI_chr2_57111606_57112089	CpGIsland	NA	NA	NA	NA	NA	NA	0.333333	0	0	0.0714286	0.416667	0.285714	0.333333	0
chr4	153971650	+	0.794726	1	-0.205274	0.205274	-0.327785	0.00997176	0.947546	1	0	1	1	0	243258	4.14286	7.66667	0	2	11	14	7	8	Dffb	NA	Dffb	Dffb	NA	NA	NA	NA	NA	CGI_chr4_153974583_153975622	CGI_chr4_153974583_153975622	CpGShelf	NA	NA	NA	NA	NA	NA	1	1	1	0.666667	NA	1	1	0.857143
chr17	5569769	+	0.693338	0.488095	0.205242	0.205242	0.497796	0.0359097	0.947546	1	0.333333	1	0	0	154193	7.57143	6.75	0	2	21	14	10	8	Zdhhc14	NA	NA	NA	Zdhhc14	NA	NA	NA	NA	NA	NA	InterCGI	NA	NA	NA	NA	NA	NA	0.571429	1	0.888889	0.882353	0.777778	0.5	0.428571	0.625
chr10	61906538	+	0.691994	0.486864	0.20513	0.20513	0.498607	0.0276223	0.947546	1	0.368421	0.666667	0	0	153870	12	8.33333	1	1	25	18	11	9	Col13a1	NA	NA	NA	Col13a1	NA	NA	NA	NA	NA	NA	InterCGI	ENSMUSR00000505107	ENSMUSR00000467036	NA	NA	NA	NA	0.666667	0.875	0.5	0.6	0.65	0.666667	0.5	0.684211
chr5	147399956	+	0.0336288	0.237698	-0.20407	0.20407	-2.50523	0.0317395	0.947546	0.2	0	1	0	0	22846	7.5	6.41667	1	2	27	12	10	9	Flt3	NA	NA	NA	Flt3	NA	NA	CGI_chr5_147399906_147400553	NA	NA	CGI_chr5_147399906_147400553	CpGIsland	NA	NA	NA	NA	NA	ENSMUSR00000246775	0.0909091	0	0.25	0	0	0.5	0.4	0.2
chr6	108537182	+	0.848467	0.644637	0.20383	0.20383	0.391067	0.0361552	0.947546	1	0.5	1	0	0	203910	11.7143	6.16667	1	2	44	17	8	7	Itpr1	NA	NA	NA	Itpr1	NA	NA	NA	NA	NA	NA	InterCGI	NA	NA	NA	NA	ENSMUSR00000648499	NA	0.625	1	1	0.909091	0.833333	0.833333	0.705882	0.666667
chr1	19225428	+	0.278951	0.48223	-0.203279	0.203279	-0.768508	0.0218747	0.947546	0.9	0	0.875	0.125	0	80333	6.85714	8.5	2	3	17	14	9	9	Tfap2b	NA	NA	NA	Tfap2b	NA	NA	NA	NA	NA	NA	InterCGI	NA	NA	NA	NA	NA	NA	0.428571	0	0.583333	0.25	0	0.363636	0.375	0.117647
chr17	6492759	+	0.0936933	0.296633	-0.20294	0.20294	-1.56419	0.0245709	0.947546	0.384615	0	1	0	0	17361	6.28571	6.66667	0	1	14	24	8	7	Dynlt1a	NA	NA	NA	Dynlt1a	NA	NA	NA	CGI_chr17_6493954_6494314	CGI_chr17_6490135_6490582	CGI_chr17_6493954_6494314	CpGShore	NA	NA	NA	NA	NA	NA	0.222222	0	0.111111	0	0	0.666667	0.333333	0.363636
chr10	81348943	+	0.428057	0.630888	-0.202831	0.202831	-0.548953	0.0434245	0.947546	0.923077	0	1	0.363636	0	135315	7.57143	11.4167	0	1	16	28	11	9	Hmg20b	NA	Hmg20b	Hmg20b	NA	Hmg20b	NA	NA	CGI_chr10_81346554_81347061,CGI_chr10_81350076_81350696	NA	CGI_chr10_81346554_81347061,CGI_chr10_81350076_81350696	CpGShore	ENSMUSR00000507052	NA	NA	NA	NA	NA	0.5	0.285714	0.444444	0.5	NA	1	0.75	0.6
chr2	178407439	+	0.179593	0.381998	-0.202405	0.202405	-1.04794	0.00693206	0.947546	0.5	0	0.833333	0.113208	0	43764	13.2143	15.8333	1	3	29	53	10	10	Sycp2	NA	NA	NA	Sycp2	NA	NA	CGI_chr2_178407225_178407650	NA	NA	CGI_chr2_178407225_178407650	CpGIsland	NA	NA	NA	NA	NA	NA	0.222222	0	0.375	0.208333	0.25	0.333333	0.166667	0.363636
chr17	56199191	+	0.762975	0.965196	-0.202221	0.202221	-0.33527	0.0251659	0.947546	1	0	1	0.8	0	238039	14.3571	10.6667	3	3	31	24	12	11	Dpp9	NA	NA	NA	Dpp9	NA	NA	NA	NA	NA	NA	InterCGI	NA	NA	NA	NA	NA	NA	0.814815	0.714286	0.9	1	0.866667	1	0.8	1
chr3	105718409	+	0.368779	0.570398	-0.20162	0.20162	-0.615689	0.0405406	0.947546	0.727273	0.2	1	0.36	0	114763	14.9286	14.8333	5	4	31	33	14	11	Fam212b	NA	NA	Fam212b	NA	NA	Fam212b	NA	NA	NA	NA	InterCGI	NA	NA	NA	NA	ENSMUSR00000386770	NA	0.25	0.461538	0.428571	0.266667	0.2	1	0.444444	0.263158
chr7	143055669	+	0.554666	0.353498	0.201168	0.201168	0.63545	0.0135421	0.947546	1	0.181818	0.666667	0	0	109489	7.85714	7.66667	0	0	19	17	12	9	Cd81	NA	NA	NA	Cd81	NA	NA	NA	NA	CGI_chr7_143052674_143053288	CGI_chr7_143052674_143053288	CpGShelf	NA	NA	NA	NA	NA	NA	0.444444	1	0.666667	0.5	0.636364	0.5	0.470588	0.5
chr15	73744306	+	0.701814	0.500661	0.201153	0.201153	0.479133	0.00815833	0.947546	1	0.111111	1	0	0	161889	7.07143	5.66667	1	1	14	12	11	8	Ptp4a3	NA	NA	NA	Ptp4a3	NA	NA	NA	NA	CGI_chr15_73748195_73748625	CGI_chr15_73748195_73748625	CpGShelf	NA	NA	NA	NA	ENSMUSR00000297682	NA	0.777778	1	0.916667	0.571429	0.111111	0.6	0.142857	0.571429
chr11	20572165	+	0.865383	0.664253	0.201131	0.201131	0.376626	0.0450157	0.947546	1	0.636364	0.9	0	0	211918	8.78571	14.3333	1	5	22	30	11	12	Sertad2	NA	NA	NA	Sertad2	NA	NA	NA	NA	NA	NA	InterCGI	NA	NA	NA	NA	NA	NA	0.857143	0.9	0.8	0.772727	0.857143	0.4	0.636364	0.818182
chr7	45318180	+	0.740696	0.941759	-0.201063	0.201063	-0.342368	0.0170697	0.947546	0.947368	0	1	0.84375	0	233380	14.8571	17.5	0	1	32	44	12	10	Trpm4	NA	NA	NA	Trpm4	NA	NA	NA	NA	NA	NA	InterCGI	NA	NA	NA	NA	NA	NA	0.75	0.857143	0.923077	0.947368	0.733333	1	0.956522	0.8
chr7	28819969	+	0.681285	0.480303	0.200982	0.200982	0.495607	0.0376079	0.947546	1	0.166667	1	0	0	154926	6.5	5.41667	0	0	17	12	8	8	Hnrnpl	NA	NA	NA	Hnrnpl	NA	NA	NA	NA	NA	NA	InterCGI	NA	NA	NA	NA	NA	NA	0.727273	1	0.833333	0.75	0.625	0.4	0.3	0.571429
chr19	3291586	+	0.861871	0.661045	0.200826	0.200826	0.377706	0.0371228	0.947546	1	0.5	1	0.333333	0	211362	5.64286	4.91667	0	1	12	9	8	8	Mrpl21	NA	NA	NA	Mrpl21	NA	NA	NA	NA	NA	NA	InterCGI	NA	NA	NA	NA	NA	NA	0.909091	1	0.333333	0.714286	1	0.6	0.444444	0.5
chr8	80827239	+	0.83217	0.631376	0.200794	0.200794	0.39294	0.0406597	0.947546	1	0.5	1	0.2	0	202969	6.92857	6.41667	0	1	20	12	8	8	Gab1	NA	NA	NA	Gab1	NA	NA	NA	NA	NA	NA	InterCGI	NA	ENSMUSR00000668089	NA	NA	NA	NA	0.818182	NA	0.818182	1	1	0.625	0.4	0.5
chr15	94553962	+	0.400787	0.601389	-0.200602	0.200602	-0.5737	0.0146175	0.947546	0.75	0	1	0.2	0	127244	8.57143	5.5	2	1	16	15	9	6	Irak4	NA	Irak4	Irak4	NA	NA	NA	NA	NA	NA	NA	InterCGI	NA	NA	NA	NA	NA	NA	0.666667	0	0.75	0.125	0.4	1	0.5	0.6875
chr11	65049402	+	0.820396	0.619852	0.200544	0.200544	0.398787	0.0161323	0.947546	1	0.5	1	0	0	199954	11.7857	7.91667	1	0	35	19	10	9	Arhgap44	NA	NA	NA	Arhgap44	NA	NA	NA	NA	NA	NA	InterCGI	NA	NA	NA	NA	NA	NA	0.736842	1	0.5625	1	1	0.75	0.666667	0.647059
chr8	84933414	+	0.811344	0.610946	0.200398	0.200398	0.40352	0.035111	0.947546	1	0.5	1	0	0	197227	5.42857	6.08333	0	2	15	9	7	9	Mast1	NA	NA	NA	Mast1	NA	NA	NA	NA	CGI_chr8_84937020_84937486	CGI_chr8_84937020_84937486	CpGShelf	NA	NA	NA	NA	NA	NA	0.636364	1	0.5	0.733333	1	0.714286	0.625	0.777778
chr8	12926625	+	0.855037	0.654798	0.200239	0.200239	0.379845	0.0423234	0.947546	1	0.4	1	0	0	210246	5.14286	5	0	0	17	10	7	7	Mcf2l	NA	NA	NA	Mcf2l	NA	NA	NA	NA	NA	NA	InterCGI	NA	NA	NA	NA	NA	NA	0.714286	1	1	0.846154	NA	0	0.4	1
[truncated: 44 more columns]

## Sheet: Supplementary Data 2
Supplementary Data 2.
Chromosome	Start	Strand	mean.control	mean.DSS	mean.diff	absolute meth.diff	mean.quot.log2	diffmeth.p.val	diffmeth.p.adj.fdr	max.control	min.control	max.DSS	min.DSS	min.diff	combinedRank	mean.covg.control	mean.covg.DSS	min.covg.control	min.covg.DSS	max.covg.control	max.covg.DSS	nsamples.covg.thres5.control	nsamples.covg.thres5.DSS	transcript.symbol	promoter.symbol	cds.symbol	exons.symbol	introns.symbol	fiveUTR.symbol	threeUTR.symbol	CpGIsland	CpGShore	CpGShelf	CGI.id	CGI.type	reg_CTCF_binding_site	reg_enhancer	reg_open_chromatin_region	reg_promoter	reg_promoter_flanking_region	reg_TF_binding_site	C4145	C4147	C4148	C4149	C4505	C4522	C4523	C4524
chr4	117926732	+	0.00892857	0.740079	-0.731151	0.731151	-5.30841	0.0154313	0.162861	0.0625	0	1	0	0	68908	16.125	9	0	0	52	39	6	3	Artn	NA	Artn	Artn	NA	NA	NA	CGI_chr4_117926606_117927224	NA	CGI_chr4_117929412_117929815	CGI_chr4_117926606_117927224	CpGIsland	ENSMUSR00000623784	NA	NA	NA	NA	NA	0	0	1	NA	0.857143	0	0	NA
chr11	106606255	+	0.917245	0.227273	0.689973	0.689973	1.9664	0.0265435	0.262383	1	0.518519	0.863636	0	0	73573	12.125	12.2857	1	0	27	44	6	3	Tex2	NA	NA	NA	Tex2	NA	NA	NA	NA	NA	NA	InterCGI	NA	ENSMUSR00000447280	NA	NA	NA	NA	1	0.863636	NA	0	0.25	1	0.875	1
chr2	32166804	+	0.873061	0.205556	0.667505	0.667505	2.03445	0.000302156	0.00405106	1	0.75	0.777778	0	0	54245	61.625	10.5714	0	0	425	45	6	3	Prrc2b	NA	NA	NA	Prrc2b	NA	NA	NA	NA	NA	NA	InterCGI	NA	NA	NA	NA	NA	NA	0.910588	0.777778	NA	0	0.25	0.75	1	NA
chr17	29859996	+	0.949405	0.293155	0.65625	0.65625	1.66209	0.00891268	0.0990229	1	0.666667	1	0	0	65459	6.5	11.4286	3	0	14	25	4	5	Mdga1	NA	NA	NA	Mdga1	NA	NA	NA	NA	NA	NA	InterCGI	NA	NA	NA	NA	ENSMUSR00000258173	NA	1	1	NA	0	0.4375	1	1	1
chr16	35631726	+	0.909812	0.258013	0.651799	0.651799	1.77904	0.0164846	0.172826	1	0.571429	0.923077	0	0	69369	12.125	6.57143	1	0	23	20	7	3	Sema5b	NA	NA	NA	Sema5b	NA	NA	NA	NA	NA	NA	InterCGI	NA	NA	NA	NA	NA	NA	1	0.923077	0	NA	0	1	1	1
chr1	133413288	+	0.950835	0.312373	0.638462	0.638462	1.57556	2.5759e-05	0.000372575	1	0.727273	0.857143	0	0	60275	7.125	8.42857	0	0	18	14	5	5	Sox13	NA	NA	NA	Sox13	NA	NA	NA	NA	NA	NA	InterCGI	NA	NA	NA	NA	ENSMUSR00000407884	NA	1	0.857143	NA	0	0	1	1	1
chr9	108106757	+	0.0386905	0.671608	-0.632917	0.632917	-3.80723	1.83882e-06	2.82368e-05	0.166667	0	1	0.09375	0	47361	3.875	9.57143	1	0	7	32	3	5	Bsn	NA	Bsn	Bsn	NA	NA	NA	NA	CGI_chr9_108106162_108106582	CGI_chr9_108110489_108110745	CGI_chr9_108106162_108106582	CpGShore	NA	NA	NA	NA	NA	NA	0	0.09375	NA	1	1	0	0	0
chr11	118624919	+	0.933333	0.311057	0.622276	0.622276	1.55494	0.000159514	0.00218916	1	0.6	1	0	0	61776	6.25	9.28571	0	0	25	24	3	5	Rbfox3	NA	NA	NA	Rbfox3	NA	NA	NA	NA	NA	NA	InterCGI	NA	NA	NA	NA	NA	NA	1	1	NA	0	0.0416667	1	0.6	NA
chr11	116145471	+	0.916667	0.299248	0.617419	0.617419	1.58329	0.0421297	0.383304	1	0.666667	1	0	0	79936	4.5	11	1	0	8	35	3	6	Fbf1	NA	Fbf1	Fbf1	NA	NA	NA	NA	NA	NA	NA	InterCGI	NA	NA	NA	NA	NA	NA	1	1	0.4	NA	0.142857	1	1	0.666667
chr19	42026211	+	0.9225	0.309389	0.613111	0.613111	1.54579	0.00884238	0.0982991	1	0.7	1	0	0	65421	11.875	15.7143	2	0	25	51	7	5	Ubtd1	NA	NA	NA	Ubtd1	NA	NA	NA	NA	NA	NA	InterCGI	ENSMUSR00000425547	NA	NA	NA	NA	ENSMUSR00000587397	1	1	NA	0	0.529412	1	1	1
chr6	48438885	+	0.16254	0.770404	-0.607864	0.607864	-2.17729	0.0330538	0.315997	0.5	0	1	0	0	76074	34.5	15.8571	1	0	162	32	7	5	Zfp467	NA	Zfp467	Zfp467	Zfp467	NA	Zfp467	CGI_chr6_48438015_48439276	NA	NA	CGI_chr6_48438015_48439276	CpGIsland	NA	NA	NA	NA	NA	NA	0.0432099	0	NA	1	0.909091	0.136364	0.2	0
chr7	110574563	+	0.755719	0.155152	0.600567	0.600567	2.21302	1.10876e-05	0.000164731	1	0.62	0.517241	0	0.102759	48951	45.875	14.7143	1	2	97	29	7	5	Sbf2	NA	NA	NA	Sbf2	NA	NA	NA	NA	NA	NA	InterCGI	NA	ENSMUSR00000431231	NA	NA	NA	NA	1	0.36	0	0	0	0.62	0.808511	0.833333
chr8	125871111	+	0.790302	0.198185	0.592117	0.592117	1.94268	0.0202466	0.207319	1	0.615385	0.823529	0	0	71025	26.625	15.1429	11	0	90	34	8	5	Pcnxl2	NA	NA	NA	Pcnxl2	NA	NA	NA	NA	NA	NA	InterCGI	ENSMUSR00000672463	NA	NA	NA	ENSMUSR00000464647	NA	0.988889	0.823529	NA	0	0	0.62963	0.642857	0.75
chr5	134217249	+	0.0945736	0.686574	-0.592	0.592	-2.73576	0.00743805	0.0838812	0.666667	0	1	0	0	64490	33.25	17.2857	1	0	215	40	4	5	Gtf2ird2	NA	Gtf2ird2	Gtf2ird2	Gtf2ird2	NA	NA	NA	NA	NA	NA	InterCGI	NA	NA	NA	NA	NA	NA	0.0232558	0	NA	1	0.888889	0.666667	0	0
chr10	81291272	+	0.827929	0.241471	0.586458	0.586458	1.73644	0.0146444	0.155341	1	0.642857	1	0	0	68562	18.5	20.8571	6	3	29	40	8	6	Tjp3	Tjp3	NA	NA	Tjp3	NA	NA	NA	CGI_chr10_81292797_81293513	NA	CGI_chr10_81292797_81293513	CpGShore	NA	NA	NA	NA	NA	NA	1	1	0	0.461538	0	0.75	0.88	1
chr1	3531676	+	0.120782	0.705702	-0.584919	0.584919	-2.45219	0.00469836	0.0548791	0.277778	0	1	0	0	62264	11.375	20.1429	0	0	23	67	5	5	Xkr4	NA	NA	NA	Xkr4	NA	NA	CGI_chr1_3531624_3531843	NA	NA	CGI_chr1_3531624_3531843	CpGIsland	NA	NA	NA	NA	ENSMUSR00000486231	NA	0	0	NA	1	0.789474	0.277778	0.125	NA
chr11	94409830	+	0.315197	0.895277	-0.58008	0.58008	-1.47705	0.0346827	0.328687	0.444444	0	1	0.609756	-0.165312	76741	18	12	5	0	63	41	8	4	Cacna1g	NA	Cacna1g	Cacna1g	NA	NA	NA	NA	NA	NA	NA	InterCGI	NA	NA	NA	NA	NA	NA	0.396825	0.609756	NA	1	0.761905	0.375	0.444444	0
chr3	89760715	+	0.210317	0.790164	-0.579846	0.579846	-1.86071	0.00425033	0.0500097	0.5	0	1	0.461538	0	61811	7.875	8.42857	0	0	37	25	4	4	Chrnb2	NA	Chrnb2	Chrnb2	NA	NA	NA	NA	NA	CGI_chr3_89764398_89764652	CGI_chr3_89764398_89764652	CpGShelf	NA	NA	NA	NA	NA	NA	0	0.461538	NA	1	0.875	0	NA	NA
chr1	37986196	+	0.775568	0.196987	0.578582	0.578582	1.9242	0.0154248	0.162804	1	0.25	0.4	0	0	68905	7.125	17	4	1	12	34	6	6	Txndc9	NA	NA	Txndc9	NA	NA	Txndc9	NA	NA	NA	NA	InterCGI	ENSMUSR00000404808	NA	NA	NA	ENSMUSR00000488040	NA	1	0.4	0	0	0.192308	0.545455	1	0.25
chr1	62728437	+	0.964286	0.393168	0.571118	0.571118	1.27296	0.0361031	0.339569	1	0.714286	0.928571	0	0	87526	4.25	9	1	0	7	23	3	5	Nrp2	NA	NA	NA	Nrp2	NA	NA	NA	NA	NA	NA	InterCGI	NA	NA	NA	NA	ENSMUSR00000490022	NA	1	0.928571	NA	0	0.5	0.714286	1	1
chr7	45787732	+	0.0761905	0.646677	-0.570486	0.570486	-2.92958	0.0386217	0.358555	0.333333	0	1	0	0	78338	5.125	8	0	0	21	17	3	5	Lmtk3	NA	NA	NA	Lmtk3	NA	NA	NA	CGI_chr7_45785616_45785898	NA	CGI_chr7_45785616_45785898	CpGShore	NA	NA	NA	NA	NA	NA	0	0	1	NA	0.727273	0.2	0	NA
chr17	71105516	+	0.865886	0.296296	0.56959	0.56959	1.51581	0.0100662	0.110664	1	0.619048	1	0	0	66154	16.125	5.71429	3	0	28	13	7	4	Myom1	NA	Myom1	Myom1	NA	NA	NA	NA	NA	NA	NA	InterCGI	NA	NA	NA	NA	NA	NA	1	1	NA	0	0.666667	0.833333	1	0.619048
chr7	128010261	+	0.0801282	0.648508	-0.568379	0.568379	-2.86915	0.000833274	0.0107338	0.333333	0	1	0.0416667	0	56459	6	13.5714	1	0	13	48	5	3	Trim72	NA	Trim72	Trim72	NA	NA	Trim72	CGI_chr7_128009919_128010402	NA	NA	CGI_chr7_128009919_128010402	CpGIsland	NA	NA	NA	NA	ENSMUSR00000455885	NA	0	0.0416667	NA	0.75	1	0.307692	0	0
chr2	84659012	+	0.0631579	0.625974	-0.562816	0.562816	-3.11988	0.00793662	0.0890314	0.3	0	0.933333	0	0	64832	19.75	13.7143	1	0	82	33	5	5	NA	Btbd18	NA	NA	NA	NA	NA	CGI_chr2_84658926_84659321	NA	NA	CGI_chr2_84658926_84659321	CpGIsland	NA	NA	NA	NA	NA	NA	0	0	NA	0.666667	0.933333	0.3	0	0
chr7	110802414	+	0.919981	0.36	0.559981	0.559981	1.32968	0.00762259	0.0857945	1	0.666667	1	0	0	81925	23.75	13.7143	3	1	141	25	6	6	Ampd3	NA	NA	NA	Ampd3	NA	NA	NA	NA	NA	NA	InterCGI	NA	NA	NA	NA	NA	NA	1	1	0	0	0.2	0.818182	1	1
chr2	165192241	+	0.921355	0.367255	0.5541	0.5541	1.30379	0.000748341	0.00967897	1	0.833333	0.944444	0	0	84317	40.875	16.8571	0	0	229	42	6	4	Cdh22	NA	NA	NA	Cdh22	NA	NA	NA	NA	NA	NA	InterCGI	NA	NA	NA	NA	NA	NA	0.9869	0.944444	NA	0	0	0.833333	1	NA
chr19	3659722	+	1	0.446681	0.553319	0.553319	1.1451	0.000382934	0.00508634	1	1	1	0.1	0	101959	5.875	12	0	0	16	42	3	5	Lrp5	NA	NA	NA	Lrp5	NA	NA	NA	NA	NA	NA	InterCGI	NA	NA	NA	NA	NA	NA	1	1	NA	0.272727	0.428571	1	1	NA
chr13	95604500	+	0.0785153	0.631491	-0.552976	0.552976	-2.85743	0.0387755	0.359636	0.210526	0	1	0	0	78413	15.375	15.7143	0	0	58	48	5	6	F2r	NA	F2r	F2r	NA	NA	NA	CGI_chr13_95604059_95604766	NA	NA	CGI_chr13_95604059_95604766	CpGIsland	NA	NA	NA	NA	NA	NA	0	0	NA	1	0.933333	0	NA	0
chr8	121541710	+	0.0956943	0.648572	-0.552877	0.552877	-2.63944	0.000364786	0.00485461	0.352941	0	1	0	0	54649	12.375	18.8571	0	0	22	59	7	5	1700018B08Rik	NA	NA	NA	1700018B08Rik	NA	NA	NA	NA	NA	NA	InterCGI	NA	NA	NA	NA	NA	NA	0	0	NA	1	0.655172	0	0	NA
chr13	97249261	+	0.90882	0.356061	0.55276	0.55276	1.3277	5.20297e-06	7.85057e-05	1	0.714286	1	0	0	82076	14.375	12.1429	7	0	30	22	8	5	Enc1	NA	NA	NA	Enc1	NA	NA	NA	NA	NA	NA	InterCGI	NA	NA	NA	NA	ENSMUSR00000396013	NA	1	1	NA	0	0.181818	1	1	1
chr7	44866373	+	0.925259	0.372625	0.552634	0.552634	1.28944	0.0174556	0.181798	1	0.714286	0.96875	0	0	85562	17.625	18.4286	7	1	26	64	8	5	Ptov1	NA	NA	NA	Ptov1	NA	NA	NA	NA	CGI_chr7_44863502_44863797,CGI_chr7_44868903_44869790	CGI_chr7_44863502_44863797,CGI_chr7_44868903_44869790	CpGShelf	NA	NA	NA	NA	NA	NA	1	0.96875	0	0	0.0909091	0.923077	0.764706	1
chr15	82223157	+	0.324653	0.871324	-0.546671	0.546671	-1.39701	0.0459991	0.409608	0.888889	0	1	0.352941	0	81673	5.875	14.5714	2	0	9	32	5	5	Tnfrsf13c	NA	Tnfrsf13c	Tnfrsf13c	NA	NA	NA	NA	CGI_chr15_82224180_82224403	NA	CGI_chr15_82224180_82224403	CpGShore	NA	NA	NA	ENSMUSR00000557842	NA	NA	0	0.352941	1	NA	1	0	0	0.875
chr17	47468551	+	0.0689335	0.613773	-0.544839	0.544839	-2.98231	0.0442284	0.39754	0.186047	0	1	0.0363636	0	80913	69.125	67.7143	21	1	138	165	8	6	AI661453	NA	AI661453	AI661453	NA	NA	NA	CGI_chr17_47468357_47468798	NA	NA	CGI_chr17_47468357_47468798	CpGIsland	NA	NA	NA	NA	NA	NA	0	0.0363636	1	0.275	0.854545	0.12766	0.0597015	0
chr9	111467744	+	0.0761409	0.620504	-0.544363	0.544363	-2.87174	0.0356192	0.335956	0.428571	0	1	0.0243902	0	77108	8.875	13.1429	1	0	23	41	5	4	Dclk3	NA	Dclk3	Dclk3	NA	NA	NA	NA	NA	NA	NA	InterCGI	NA	NA	NA	NA	NA	NA	0	0.0243902	NA	0.5	1	0	0	0
chr4	135565121	+	0.737838	0.202317	0.535521	0.535521	1.8165	0.0267829	0.26437	1	0	0.941176	0	0	73679	24.625	13.1429	3	0	148	33	6	4	Grhl3	NA	NA	NA	Grhl3	NA	NA	NA	NA	NA	NA	InterCGI	NA	NA	NA	NA	NA	NA	0.952703	0.941176	NA	0	0	0.2	1	1
chr4	154390582	+	0.848462	0.321296	0.527166	0.527166	1.37363	0.0321769	0.30886	1	0.375	0.777778	0	0	77073	12.75	5.71429	3	0	53	18	7	3	Prdm16	NA	NA	NA	Prdm16	NA	NA	NA	NA	NA	NA	InterCGI	NA	NA	ENSMUSR00000440888	NA	NA	NA	1	0.777778	NA	0	0.75	0.375	1	0.857143
chr2	163870388	+	0.878869	0.351852	0.527017	0.527017	1.29657	0.0409563	0.37522	1	0.666667	1	0	0	84939	6.25	6.42857	1	0	12	24	5	3	Rims4	NA	NA	NA	Rims4	NA	NA	NA	NA	NA	NA	InterCGI	NA	NA	NA	NA	NA	NA	1	1	NA	1	0	0.75	1	1
chr2	142655848	+	0.954365	0.428261	0.526104	0.526104	1.13779	1.57365e-05	0.000231221	1	0.777778	0.869565	0	0	102715	9.25	7.42857	1	0	37	23	4	5	Kif16b	NA	NA	NA	Kif16b	NA	NA	NA	NA	NA	NA	InterCGI	NA	NA	NA	NA	NA	NA	1	0.869565	NA	0	0	1	1	1
chr5	34920793	+	0.830515	0.305838	0.524677	0.524677	1.41209	0.00018523	0.00252996	1	0.611111	0.975	0.0714286	0	73984	15.5	14.8571	5	0	27	40	8	5	Msantd1	NA	NA	NA	Msantd1	NA	NA	NA	NA	NA	NA	InterCGI	NA	NA	NA	NA	NA	NA	1	0.975	NA	0.25	0.0714286	0.727273	0.925926	0.692308
chr15	100720311	+	0.117857	0.641162	-0.523304	0.523304	-2.34848	0.00890351	0.0989297	0.428571	0	1	0.233333	0	65453	9.125	11.2857	4	0	20	30	7	5	Galnt6	Galnt6	NA	NA	Galnt6	NA	NA	NA	NA	NA	NA	InterCGI	NA	NA	NA	NA	ENSMUSR00000224191	NA	0	0.233333	NA	1	0.833333	0	0	0
chr7	4993979	+	0.0178571	0.540952	-0.523095	0.523095	-4.30581	0.00138821	0.0174873	0.125	0	1	0	0	57734	10.25	9.71429	0	0	24	32	5	3	Zfp579	NA	Zfp579	Zfp579	Zfp579	NA	NA	CGI_chr7_4993506_4994754	CGI_chr7_4995824_4996052	NA	CGI_chr7_4993506_4994754	CpGIsland	NA	NA	NA	NA	NA	NA	0	0	NA	0	1	0	0	NA
chr4	128748077	+	0.962004	0.443826	0.518177	0.518177	1.09882	0.00713473	0.0807033	1	0.896552	1	0.0714286	0	107672	32.25	30.7143	8	0	106	125	8	5	Phc2	NA	Phc2	Phc2	NA	NA	NA	NA	NA	NA	NA	InterCGI	NA	NA	NA	NA	NA	NA	0.943396	0.976	NA	1	0.0714286	0.954545	1	1
chr7	81150795	+	0.120207	0.637993	-0.517786	0.517786	-2.31517	0.00404971	0.04781	0.252874	0	1	0.0769231	0	61603	78.875	24	34	0	126	62	8	4	Slc28a1	NA	NA	NA	Slc28a1	NA	NA	NA	NA	NA	NA	InterCGI	NA	NA	NA	NA	NA	NA	0	0.0769231	0.333333	NA	1	0.252874	0.234694	0.015873
chr17	35243374	+	0.829082	0.312165	0.516918	0.516918	1.38101	0.00924563	0.102375	1	0.636364	0.980392	0	0	76490	18.5	15.4286	8	1	37	51	8	6	Ddx39b	Mir6975	Ddx39b	Ddx39b	Ddx39b	NA	NA	NA	CGI_chr17_35241352_35241932,CGI_chr17_35242155_35242477	NA	CGI_chr17_35241352_35241932,CGI_chr17_35242155_35242477	CpGShore	NA	NA	NA	ENSMUSR00000352708	NA	NA	1	0.980392	0	0.3	0.0714286	0.75	0.7	0.962963
chr10	68097204	+	0.0541667	0.568718	-0.514551	0.514551	-3.17296	0.0314315	0.302908	0.333333	0	1	0.027027	0	75466	8	9.28571	3	0	20	37	5	4	Arid5b	NA	Arid5b	Arid5b	NA	NA	NA	NA	NA	NA	NA	InterCGI	NA	NA	NA	NA	NA	NA	0.1	0.027027	NA	1	0.909091	0.333333	0	0
chr4	118243192	+	0.991071	0.479167	0.511905	0.511905	1.03315	0.0152072	0.160723	1	0.928571	1	0	0	116378	13.375	8	4	0	23	34	7	4	Ptprf	NA	NA	NA	Ptprf	NA	NA	NA	NA	NA	NA	InterCGI	NA	NA	ENSMUSR00000623825	NA	NA	NA	1	1	NA	0	0.8	0.928571	1	1
chr8	123824633	+	0.863636	0.358009	0.505628	0.505628	1.24729	0.0207051	0.211433	1	0	1	0	0	90565	9.75	10.7143	1	0	31	34	5	5	Rab4a	NA	NA	NA	Rab4a	NA	NA	NA	NA	NA	NA	InterCGI	NA	NA	NA	NA	NA	NA	1	1	0	NA	0.2	0	1	1
chr2	152933019	+	0.0898262	0.593897	-0.504071	0.504071	-2.59681	0.00100069	0.0127958	0.235294	0	1	0.025	0	56876	32.5	13.8571	5	0	170	40	8	4	Foxs1	Foxs1	Foxs1	Foxs1	NA	NA	NA	CGI_chr2_152932771_152933028	NA	NA	CGI_chr2_152932771_152933028	CpGIsland	ENSMUSR00000601607	NA	NA	ENSMUSR00000323254	NA	NA	0.117647	0.025	NA	1	1	0.142857	0	0
chr4	107623185	+	0.889268	0.385714	0.503553	0.503553	1.18429	0.000329218	0.0044001	1	0.636364	1	0	0	97387	8.5	8	6	0	15	42	8	2	Glis1	NA	Glis1	Glis1	NA	Glis1	NA	NA	NA	NA	NA	InterCGI	NA	NA	NA	NA	NA	NA	1	0.928571	NA	1	0	0.888889	0.636364	0.833333
chr10	127540028	+	0.0789606	0.581845	-0.502885	0.502885	-2.73398	8.5858e-07	1.33037e-05	0.222222	0	1	0.1875	0	46936	11.25	8.57143	4	0	20	32	7	4	Lrp1	NA	NA	NA	Lrp1	NA	NA	NA	NA	NA	NA	InterCGI	NA	NA	NA	NA	NA	NA	0.111111	0.1875	NA	1	1	0.1	0.0769231	0.0714286
chr7	12971166	+	0.100142	0.600379	-0.500236	0.500236	-2.47034	0.00684068	0.0776319	0.285714	0	1	0	0	64085	16	15.5714	3	0	42	63	7	6	Zfp324	NA	Zfp324	Zfp324	NA	NA	NA	CGI_chr7_12971075_12971465	NA	NA	CGI_chr7_12971075_12971465	CpGIsland	NA	NA	NA	NA	NA	NA	0.166667	0	NA	0	1	0	0	0
chr4	153479347	+	0.925595	0.425505	0.50009	0.50009	1.1032	0.0243747	0.243741	1	0.571429	0.969697	0	0	107147	6	7.28571	1	0	15	33	5	3	Ajap1	NA	NA	NA	Ajap1	NA	NA	NA	NA	CGI_chr4_153481625_153483437	CGI_chr4_153481625_153483437	CpGShelf	NA	NA	NA	NA	NA	NA	1	0.969697	NA	0	0.333333	1	1	1
chr18	80974588	+	0.128084	0.621429	-0.493344	0.493344	-2.19307	0.0335609	0.319965	0.5	0	1	0	0	76283	6.625	11.1429	1	0	11	35	5	5	Sall3	Sall3	Sall3	Sall3	NA	Sall3	NA	CGI_chr18_80974099_80974628	NA	CGI_chr18_80971972_80972533	CGI_chr18_80974099_80974628	CpGIsland	NA	NA	NA	NA	ENSMUSR00000326136	NA	0	0	0	NA	0.8	0	0	0
chr3	93214875	+	0.830519	0.337931	0.492588	0.492588	1.27248	0.00254889	0.0310723	1	0.6875	0.8	0	0	87575	15	6	5	0	30	29	8	3	Flg2	NA	Flg2	Flg2	NA	NA	NA	NA	NA	NA	NA	InterCGI	NA	NA	NA	NA	NA	NA	1	0.551724	NA	0.8	0	0.6875	0.733333	0.941176
chr17	84692564	+	0.190121	0.680772	-0.490651	0.490651	-1.78733	8.04991e-06	0.0001205	0.466667	0.0666667	1	0.0285714	0	48585	16.125	18.7143	3	0	39	70	7	4	Abcg8	NA	Abcg8	Abcg8	NA	NA	NA	NA	NA	NA	NA	InterCGI	NA	NA	NA	NA	NA	NA	0.142857	0.0285714	NA	1	0.866667	0.0833333	0.466667	0.333333
chr18	52907279	+	0.857143	0.367063	0.490079	0.490079	1.20146	3.34191e-05	0.00048018	1	0	1	0	0	95080	4.5	9.28571	0	0	10	22	4	4	Sncaip	NA	Sncaip	Sncaip	NA	NA	NA	NA	NA	NA	NA	InterCGI	NA	NA	NA	NA	NA	NA	1	1	NA	0.166667	0	1	1	1
chr6	117871503	+	0	0.487734	-0.487734	0.487734	-5.6373	3.48789e-06	5.2997e-05	0	0	1	0	0	47864	6.875	9	2	0	29	22	3	5	Zfp239	NA	Zfp239	Zfp239	NA	NA	NA	NA	NA	NA	NA	InterCGI	NA	NA	NA	NA	NA	NA	0	0	NA	1	0.545455	0	0	0
chr5	149734451	+	0.162119	0.648456	-0.486336	0.486336	-1.93568	0.0142731	0.151838	0.3125	0.0645161	1	0.0862069	0	68365	39	32.1429	12	0	124	72	8	6	B3glct	NA	NA	NA	B3glct	NA	NA	NA	NA	NA	NA	InterCGI	NA	NA	NA	NA	NA	NA	0.0645161	0.0862069	NA	0.192308	1	0.193548	0.1	0.0833333
chr5	130242893	+	1	0.514283	0.485717	0.485717	0.945939	0.015639	0.164858	1	1	1	0	0	129372	3.625	7.57143	0	0	6	19	4	4	Tmem248	NA	NA	Tmem248	NA	NA	Tmem248	NA	NA	NA	NA	InterCGI	NA	NA	NA	NA	NA	NA	1	0	NA	1	0.842105	1	1	NA
chr2	156373449	+	1	0.515306	0.484694	0.484694	0.943125	0.0324873	0.311425	1	1	1	0	0	129953	14.125	11.8571	3	1	59	32	5	6	Cnbd2	NA	NA	NA	Cnbd2	NA	NA	NA	NA	NA	NA	InterCGI	NA	NA	NA	NA	NA	NA	1	1	0	0	0.75	1	1	1
chr17	73318092	+	0.930263	0.446658	0.483606	0.483606	1.04195	0.00905584	0.100485	1	0.6	1	0	0	115259	32.625	14.2857	1	2	202	26	5	5	Capn13	NA	Capn13	Capn13	NA	NA	NA	NA	NA	NA	NA	InterCGI	NA	NA	NA	NA	NA	NA	1	1	0	0.5	0.416667	0.6	1	1
chr3	107626926	+	0.990741	0.509029	0.481712	0.481712	0.947181	1.05651e-05	0.000157173	1	0.925926	0.981818	0	0	129218	20.75	23	5	1	50	55	8	5	Strip1	NA	NA	NA	Strip1	NA	NA	NA	NA	NA	NA	InterCGI	NA	NA	NA	NA	NA	NA	1	0.981818	0	0	0.0909091	1	1	1
chr9	31092930	+	0.349689	0.830576	-0.480887	0.480887	-1.22463	0.00519001	0.0601542	0.7	0	1	0.6	0	92748	14.625	13.4286	1	2	31	45	7	6	St14	NA	NA	NA	St14	NA	NA	NA	NA	NA	NA	InterCGI	NA	NA	NA	NA	NA	NA	0	0.6	1	1	0.666667	0.333333	0.5	0.111111
chr19	47899773	+	0.838776	0.358333	0.480442	0.480442	1.20437	0.0229152	0.230915	1	0.5	1	0	0	94790	4.625	6.42857	0	0	9	19	5	4	Cfap43,Itprip	NA	NA	NA	Cfap43,Itprip	NA	NA	NA	NA	NA	NA	InterCGI	NA	NA	NA	NA	NA	NA	1	1	NA	0	0.4	0.5	NA	1
chr4	148973679	+	0.885684	0.406349	0.479335	0.479335	1.1052	0.0105371	0.115404	1	0.307692	0.9	0	0	106927	5.625	6	1	0	13	15	4	4	Pex14	NA	NA	NA	Pex14	NA	NA	NA	NA	NA	NA	InterCGI	NA	NA	NA	NA	NA	NA	1	0.9	NA	0	0.5	1	1	1
chr9	59602868	+	0.0491071	0.527566	-0.478459	0.478459	-3.18504	0.00591407	0.0678574	0.25	0	1	0.0357143	0	63385	6	11.7143	1	0	12	28	5	6	Celf6	NA	Celf6	Celf6	NA	NA	NA	NA	CGI_chr9_59603032_59603363	NA	CGI_chr9_59603032_59603363	CpGShore	NA	NA	NA	NA	NA	NA	0	0.0357143	NA	1	0.555556	0	0	0
chr13	57790836	+	1	0.521996	0.478004	0.478004	0.924868	2.12643e-05	0.00030925	1	1	1	0	0	132443	5.125	9.42857	1	0	12	26	5	4	Spock1	NA	NA	NA	Spock1	NA	NA	NA	NA	NA	NA	InterCGI	NA	NA	NA	NA	NA	NA	1	1	NA	0	0.666667	1	1	1
chr4	152125926	+	0.15427	0.631094	-0.476824	0.476824	-1.96447	0.0138257	0.147572	0.333333	0	1	0.015625	0	68137	25.5	15	3	0	82	64	6	4	Espn	NA	NA	NA	Espn	NA	NA	CGI_chr4_152125093_152126645	NA	NA	CGI_chr4_152125093_152126645	CpGIsland	NA	NA	NA	NA	ENSMUSR00000234443	NA	0	0.015625	1	NA	1	0.0526316	0.318182	0
chr6	37043253	+	0.984375	0.507576	0.476799	0.476799	0.94202	6.78297e-05	0.000956392	1	0.875	1	0	0	130137	9.625	9.28571	3	0	17	22	7	5	Dgki	NA	NA	NA	Dgki	NA	NA	NA	NA	NA	NA	InterCGI	NA	NA	NA	NA	NA	NA	1	1	NA	0.666667	0	1	1	1
chr13	42158150	+	0.951231	0.474537	0.476694	0.476694	0.988276	0.010053	0.110531	1	0.818182	1	0	0	122941	8.375	8.71429	3	0	13	28	6	5	Hivep1	NA	Hivep1	Hivep1	NA	NA	NA	NA	NA	NA	NA	InterCGI	NA	NA	NA	NA	NA	NA	1	1	NA	0	0.625	0.875	1	1
chr5	35653937	+	0.735714	0.259804	0.47591	0.47591	1.46671	0.00164817	0.0205865	1	0	1	0	0	69432	3.75	8.85714	1	0	7	17	3	5	Htra3	NA	NA	NA	Htra3	NA	NA	NA	NA	NA	NA	InterCGI	NA	NA	ENSMUSR00000631051	NA	NA	NA	1	1	NA	0	0	0	1	1
chr7	118434158	+	0.101081	0.576892	-0.475811	0.475811	-2.40148	0.00247353	0.0302047	0.235294	0	1	0.0724638	0	59558	14	17.1429	0	0	19	69	7	5	Syt17	NA	Syt17	Syt17	NA	NA	NA	NA	NA	NA	NA	InterCGI	NA	NA	NA	NA	NA	NA	0	0.0724638	NA	0.5	1	0.157895	0.0555556	NA
chr16	38334611	+	0.864164	0.388988	0.475176	0.475176	1.13156	0.0454254	0.405742	1	0.5	0.942029	0	0	103376	95.5	26.8571	3	0	550	81	7	5	Maats1	NA	NA	NA	Maats1	NA	NA	NA	NA	NA	NA	InterCGI	NA	NA	NA	NA	NA	NA	0.841818	0.942029	NA	0	0.166667	0.83871	1	1
chr5	119689110	+	0.999038	0.524183	0.474855	0.474855	0.917575	0.00658632	0.0749828	1	0.992308	1	0	0	134301	27.875	10.2857	4	0	130	34	7	3	Tbx3os2	NA	NA	NA	Tbx3os2	NA	NA	NA	NA	NA	NA	InterCGI	NA	NA	NA	NA	NA	NA	0.992308	1	NA	1	0	1	1	1
chr11	121074954	+	0.943269	0.472222	0.471047	0.471047	0.983186	0.0204441	0.209096	1	0.7	1	0	0	123735	11	7.42857	2	0	20	14	7	5	Sectm1a	NA	NA	NA	Sectm1a	NA	NA	NA	NA	NA	NA	InterCGI	NA	NA	NA	NA	NA	NA	1	1	NA	0	0	0.846154	1	1
chr11	6584546	+	0.935636	0.464638	0.470998	0.470998	0.994458	0.000336603	0.00449476	1	0.692308	0.944444	0	0	122093	11.75	9.42857	0	0	49	18	5	5	Ccm2	NA	Ccm2	Ccm2	NA	NA	NA	NA	NA	NA	NA	InterCGI	NA	NA	NA	NA	NA	NA	1	0.944444	NA	0	0.625	0.857143	1	NA
chr12	16739945	+	0.863496	0.393682	0.469814	0.469814	1.11358	0.0134337	0.143817	1	0.615385	0.955224	0	0	106006	29.75	20	13	1	94	67	8	5	Greb1	NA	Greb1	Greb1	NA	NA	NA	NA	NA	NA	NA	InterCGI	NA	NA	NA	NA	NA	NA	1	0.955224	0	0.5	0.642857	0.894737	0.769231	0.615385
chr5	111273845	+	0.846639	0.377638	0.469001	0.469001	1.14398	0.00516118	0.0598505	1	0.647059	0.954545	0	0	102062	22.5	27.4286	3	0	42	66	7	5	Ttc28	NA	NA	NA	Ttc28	NA	NA	NA	NA	CGI_chr5_111277082_111277396	CGI_chr5_111277082_111277396	CpGShelf	ENSMUSR00000379301	NA	NA	NA	NA	ENSMUSR00000636237	1	0.954545	NA	0	0.133333	0.647059	1	1
chr5	121902893	+	0.983333	0.516534	0.466799	0.466799	0.91575	2.95863e-08	4.94118e-07	1	0.866667	1	0	0	134552	6.75	7.57143	1	0	15	12	5	5	Cux2	NA	NA	NA	Cux2	NA	NA	NA	NA	NA	NA	InterCGI	NA	NA	NA	NA	NA	NA	1	1	NA	0	0.5	1	1	1
chr7	79426120	+	0.9375	0.472222	0.465278	0.465278	0.974428	0.00980108	0.107991	1	0.5	1	0	0	124796	4	7	2	0	6	15	3	5	Fanci	NA	Fanci	Fanci	NA	NA	NA	NA	NA	NA	NA	InterCGI	NA	NA	NA	NA	NA	NA	1	0.733333	NA	0	1	1	1	1
chr9	107549106	+	1	0.535665	0.464335	0.464335	0.888267	0.00182031	0.0226128	1	1	1	0	0	138694	5.125	8.57143	0	0	9	20	5	4	Zmynd10	NA	Zmynd10	Zmynd10	NA	Zmynd10	NA	NA	NA	CGI_chr9_107551414_107551915	CGI_chr9_107551414_107551915	CpGShelf	NA	NA	NA	NA	NA	NA	1	0.909091	NA	0	1	1	NA	1
chr12	112589563	+	0.101771	0.566009	-0.464238	0.464238	-2.36555	0.00718494	0.0812371	0.25	0	1	0.211765	0	64323	21.625	23.5714	6	1	46	85	8	5	Inf2	NA	NA	NA	Inf2	NA	NA	NA	CGI_chr12_112588782_112589044	NA	CGI_chr12_112588782_112589044	CpGShore	ENSMUSR00000533307	NA	NA	NA	NA	NA	0	0.211765	1	1	0.333333	0.25	0	0.25
chr4	105202488	+	0.904762	0.442059	0.462703	0.462703	1.01689	0.00066402	0.00863211	1	0.428571	1	0	0	118950	4.125	10.1429	0	0	11	29	3	5	Ppap2b	NA	NA	NA	Ppap2b	NA	NA	NA	NA	NA	NA	InterCGI	NA	NA	NA	NA	NA	NA	1	1	NA	0	0.4	0.428571	1	NA
chr10	79675557	+	0.366795	0.82684	-0.460045	0.460045	-1.15117	0.0275582	0.270846	0.666667	0	1	0.142857	0	101324	9.375	8.42857	2	0	19	28	6	3	Tpgs1	NA	Tpgs1	Tpgs1	NA	NA	NA	CGI_chr10_79675402_79675878	NA	NA	CGI_chr10_79675402_79675878	CpGIsland	NA	NA	NA	NA	NA	NA	0	0.142857	NA	1	1	0.285714	0.266667	0
chr17	69283407	+	0.208789	0.667834	-0.459045	0.459045	-1.63139	0.0177116	0.184171	0.555556	0	1	0.0232558	0	69941	10.625	22.1429	2	0	25	43	6	5	Epb4.1l3	NA	NA	NA	Epb4.1l3	NA	NA	NA	NA	NA	NA	InterCGI	NA	NA	NA	NA	NA	NA	0	0.0232558	1	NA	0.857143	0.25	0.5	0
chr7	112322379	+	1	0.54195	0.45805	0.45805	0.871746	0.0233149	0.234475	1	1	1	0	0	142122	5.875	9	1	1	17	21	5	5	Mical2	NA	NA	NA	Mical2	NA	NA	NA	NA	NA	NA	InterCGI	NA	NA	NA	NA	NA	NA	1	0.904762	0	0	0.75	1	1	1
chr4	132367902	+	0.811791	0.354046	0.457746	0.457746	1.17465	0.0399128	0.367767	1	0.333333	0.941176	0	0	98332	4.875	11.7143	0	1	9	25	4	6	Phactr4	NA	Phactr4	Phactr4	NA	NA	NA	NA	NA	NA	NA	InterCGI	NA	NA	NA	NA	NA	NA	1	0.941176	0	0.142857	0.9	0.777778	1	NA
chr6	30372883	+	0.97381	0.5174	0.45641	0.45641	0.899482	0.00544556	0.0628836	1	0.857143	1	0.3	0	137006	11.125	15	4	0	37	37	5	6	Zc3hc1	NA	Zc3hc1	Zc3hc1	NA	NA	NA	NA	NA	NA	NA	InterCGI	NA	NA	NA	NA	NA	NA	1	1	NA	0.3	0.368421	0.857143	1	1
chr7	100998595	+	0.12123	0.576686	-0.455456	0.455456	-2.16049	0.00794936	0.0891565	0.297297	0.0262009	0.916667	0.0242424	0	64845	70.75	71.5714	21	0	229	165	8	6	P2ry2	NA	P2ry2	P2ry2	NA	NA	NA	CGI_chr7_100998530_100999021	NA	NA	CGI_chr7_100998530_100999021	CpGIsland	NA	NA	NA	NA	NA	NA	0.0262009	0.0242424	NA	0.1875	0.916667	0.0869565	0.22	0.047619
chr9	71725654	+	0.240142	0.69545	-0.455307	0.455307	-1.49579	0.00103227	0.0131834	0.689655	0	1	0.16	0	66346	7.75	8.14286	0	0	29	25	4	5	Cgnl1	NA	Cgnl1	Cgnl1	NA	NA	NA	NA	NA	NA	NA	InterCGI	NA	NA	NA	NA	NA	NA	0.689655	0.16	NA	1	1	0	0	NA
chr15	68210401	+	0.903509	0.448406	0.455103	0.455103	0.994793	0.00484827	0.0564967	1	0.75	0.92	0	0	122057	18.25	14.8571	3	0	63	25	6	5	Zfat	NA	NA	NA	Zfat	NA	NA	NA	NA	NA	NA	InterCGI	NA	NA	NA	NA	NA	NA	1	0.92	0	NA	0.6	0.916667	0.777778	0.894737
chr13	42972423	+	0.966584	0.5125	0.454084	0.454084	0.902313	0.0460016	0.40962	1	0.857143	1	0	0	136561	45.75	4.42857	0	0	284	8	6	4	Phactr1	NA	NA	NA	Phactr1	NA	NA	NA	NA	NA	NA	InterCGI	NA	NA	NA	NA	NA	NA	1	1	NA	0	0.4	0.857143	1	NA
chr4	135484985	+	0.81422	0.360363	0.453857	0.453857	1.15409	5.45747e-06	8.22758e-05	1	0.642857	1	0	0	101006	14.25	10.2857	2	0	47	30	6	3	Nipal3	NA	NA	NA	Nipal3	NA	NA	NA	NA	NA	NA	InterCGI	NA	NA	NA	NA	NA	NA	1	1	0	NA	0.375	0.642857	0.75	0.888889
chr7	127611196	+	0.381049	0.833036	-0.451988	0.451988	-1.10825	0.0433879	0.391752	0.75	0.12	1	0.257143	0	106565	16.5	13.8571	3	0	53	35	6	5	Zfp629	NA	Zfp629	Zfp629	Zfp629	NA	NA	CGI_chr7_127611029_127612140	NA	CGI_chr7_127614582_127614935	CGI_chr7_127611029_127612140	CpGIsland	NA	NA	NA	NA	NA	NA	0.169811	0.257143	1	NA	0.947368	0.529412	0.333333	0.333333
chr7	124013111	+	0.946023	0.495188	0.450835	0.450835	0.920225	0.00171005	0.0213155	1	0.75	1	0	0	133968	17.125	22	4	0	81	50	6	5	Hs3st4	NA	NA	NA	Hs3st4	NA	NA	NA	NA	NA	NA	InterCGI	NA	NA	NA	NA	NA	NA	1	1	NA	0	0.294118	1	1	1
chr11	85514857	+	0.908333	0.458532	0.449802	0.449802	0.970871	0.0307723	0.297668	1	0.6	0.9375	0	0	125782	5.75	9.57143	2	1	10	16	5	5	Bcas3	NA	NA	NA	Bcas3	NA	NA	NA	NA	NA	NA	InterCGI	NA	NA	NA	NA	NA	NA	1	0.9375	0	0	0.555556	0.6	1	1
chr19	7422117	+	0	0.447727	-0.447727	0.447727	-5.51642	0.00115735	0.0147073	0	0	0.9	0	0	57230	4.75	13.7143	1	0	14	61	3	5	2700081O15Rik	Mir6991	2700081O15Rik	2700081O15Rik	NA	NA	NA	CGI_chr19_7422096_7423728	CGI_chr19_7421280_7421530	CGI_chr19_7416805_7418524	CGI_chr19_7422096_7423728	CpGIsland	NA	NA	NA	NA	NA	NA	0	0	NA	0	0.636364	0	0	0
chr2	179804068	+	0.978714	0.531099	0.447615	0.447615	0.86966	0.0230497	0.232106	1	0.913043	0.978261	0.333333	0	142439	16.125	12.7143	2	0	51	46	6	5	Cdh4	NA	NA	NA	Cdh4	NA	NA	NA	NA	NA	NA	InterCGI	NA	NA	NA	NA	NA	NA	1	0.978261	NA	0.666667	0.375	0.916667	1	1
chr4	8854163	+	1	0.552564	0.447436	0.447436	0.844266	1.00873e-05	0.00015024	1	1	1	0	0	146458	17.75	9.14286	4	0	47	18	7	5	Chd7	NA	Chd7	Chd7	NA	NA	NA	NA	NA	NA	NA	InterCGI	NA	NA	NA	NA	ENSMUSR00000616654	NA	1	0	NA	1	0.444444	1	1	1
chr11	95067571	+	0.979592	0.53293	0.446662	0.446662	0.866067	9.62273e-05	0.001343	1	0.857143	1	0	0	143012	23.375	14.7143	0	0	109	45	6	4	Itga3	NA	NA	NA	Itga3	NA	NA	NA	NA	NA	NA	InterCGI	NA	NA	NA	NA	NA	NA	1	1	NA	1	0	1	1	NA
chr4	141250980	+	0.111111	0.556605	-0.445493	0.445493	-2.22601	1.2346e-05	0.000182866	0.666667	0	1	0.0909091	0	49101	8	10.2857	0	0	17	33	6	4	Arhgef19	NA	Arhgef19	Arhgef19	NA	NA	NA	NA	NA	CGI_chr4_141247387_141247681,CGI_chr4_141247827_141248092	CGI_chr4_141247387_141247681,CGI_chr4_141247827_141248092	CpGShelf	NA	NA	NA	NA	NA	NA	0	0.0909091	1	NA	0.733333	0.666667	0	0
chr13	62971724	+	0.958156	0.513033	0.445124	0.445124	0.888339	0.0213999	0.21759	1	0.758621	1	0.142857	0	138687	43.125	15.2857	0	0	256	28	7	6	2010111I01Rik	NA	NA	NA	2010111I01Rik	NA	NA	NA	NA	NA	NA	InterCGI	NA	NA	NA	NA	NA	NA	0.996094	1	NA	0.142857	0.285714	0.952381	NA	1
chr8	123149651	+	0.0620301	0.506913	-0.444883	0.444883	-2.84325	0.000494953	0.00650842	0.333333	0	1	0	0	55307	14.75	12.2857	0	0	57	43	6	4	Sult5a1	NA	NA	NA	Sult5a1	NA	NA	NA	NA	NA	NA	InterCGI	NA	NA	NA	NA	NA	NA	0.0175439	0.0697674	NA	0	1	0	0	0
chr2	57111502	+	0.131839	0.57596	-0.444121	0.444121	-2.04655	6.50982e-05	0.000918912	0.333333	0	1	0.0408163	0	51522	11.5	16.4286	4	0	17	49	7	5	Nr4a2	NA	NA	NA	Nr4a2	NA	NA	NA	CGI_chr2_57111606_57112089	CGI_chr2_57114259_57115087	CGI_chr2_57111606_57112089	CpGShore	NA	NA	NA	NA	NA	NA	0	0.0408163	NA	0.5	1	0.153846	0.333333	0.285714
chr15	25364580	+	0.0526266	0.49525	-0.442624	0.442624	-3.01215	0.0184635	0.191097	0.104167	0	1	0	0	70268	36.625	17.2857	11	2	56	31	8	5	Basp1	NA	Basp1	Basp1	NA	NA	NA	CGI_chr15_25364175_25364865	NA	NA	CGI_chr15_25364175_25364865	CpGIsland	NA	NA	NA	NA	ENSMUSR00000361511	NA	0	0	0.206897	0	1	0.1	0.0232558	0.0526316
chr11	103093827	+	0.95	0.507891	0.442109	0.442109	0.890385	0.000179181	0.00244978	1	0.8	1	0.166667	0	138374	11.75	8.14286	2	0	60	16	5	6	Plcd3	NA	NA	NA	Plcd3	NA	NA	NA	NA	NA	NA	InterCGI	NA	NA	NA	NA	NA	NA	1	1	NA	0.333333	0.416667	0.8	1	1
chr15	9096344	+	0.975	0.533041	0.441959	0.441959	0.859063	8.08142e-06	0.000120956	1	0.8	1	0.277778	0	144154	11.375	15.8571	7	0	22	47	8	5	Nadk2	NA	NA	NA	Nadk2	NA	NA	NA	NA	NA	NA	InterCGI	NA	NA	NA	NA	NA	NA	1	1	NA	0.555556	0.333333	1	1	1
chr5	114218913	+	0.86829	0.426587	0.441703	0.441703	1.00843	2.69171e-05	0.000388808	1	0.625	1	0	0	120288	27.25	10.2857	5	0	123	35	8	4	Acacb	NA	Acacb	Acacb	NA	NA	NA	NA	NA	NA	NA	InterCGI	NA	NA	NA	NA	NA	NA	0.934959	1	NA	0	0.142857	0.636364	1	1
chr10	8472213	+	0.107317	0.548485	-0.441169	0.441169	-2.25111	0.00533183	0.0616741	0.363636	0	1	0	0	62874	27.25	12.2857	5	1	96	25	8	4	Ust	NA	NA	NA	Ust	NA	NA	NA	NA	NA	NA	InterCGI	NA	NA	NA	NA	NA	NA	0.0104167	0	1	1	1	0.0344828	0	0.363636
chr17	6417273	+	0.970586	0.529676	0.440911	0.440911	0.861552	0.000552711	0.0072387	1	0.913043	1	0.25	0	143727	12.625	13	2	0	23	53	6	4	Dynlt1a	NA	NA	NA	Dynlt1a	NA	NA	NA	NA	NA	NA	InterCGI	ENSMUSR00000320722	NA	NA	NA	NA	ENSMUSR00000568698	1	0.962264	NA	1	0.25	1	1	1
chr11	110232119	+	0.145675	0.584939	-0.439264	0.439264	-1.93421	0.0369349	0.345823	0.555556	0	1	0	0	77675	35.5	13.5714	3	0	165	31	7	4	Abca6	NA	Abca6	Abca6	NA	NA	NA	NA	NA	NA	NA	InterCGI	NA	NA	NA	NA	NA	NA	0.0424242	0	NA	1	1	0.157895	0.555556	0
chr18	57276999	+	0.908603	0.469479	0.439124	0.439124	0.937974	0.0226145	0.228287	1	0.615385	1	0.117647	0	130639	8.625	14.8571	1	0	27	38	5	6	Megf10	NA	Megf10	Megf10	NA	NA	NA	NA	NA	NA	NA	InterCGI	NA	NA	NA	NA	NA	NA	0.962963	1	NA	0.2	0.75	0.857143	1	1
chr8	45044291	+	0.100677	0.538973	-0.438296	0.438296	-2.31038	0.0350654	0.331726	0.25	0	0.933333	0.0277778	0	76877	24	27.5714	11	0	48	72	8	6	Fat1	NA	Fat1	Fat1	NA	NA	NA	CGI_chr8_45044282_45044515	NA	NA	CGI_chr8_45044282_45044515	CpGIsland	NA	NA	NA	NA	NA	NA	0	0.0277778	NA	0.272727	0.933333	0.105263	0.16	0.181818
chr5	136982715	+	0.804466	0.366901	0.437565	0.437565	1.11167	0.0407199	0.373557	1	0.571429	0.76087	0	0	106206	51.125	19.7143	9	0	283	46	8	5	Znhit1	NA	NA	NA	Znhit1	NA	NA	NA	NA	NA	NA	InterCGI	ENSMUSR00000382244	NA	NA	NA	ENSMUSR00000639250	NA	0.844523	0.76087	0	NA	0.166667	0.642857	1	1
chr5	143255044	+	0.137247	0.573465	-0.436218	0.436218	-1.98641	0.0186271	0.192591	0.21875	0.06	0.928571	0.0754717	0	70341	86.5	83.2857	31	11	195	161	8	7	Zfp316	NA	Zfp316	Zfp316	NA	NA	NA	CGI_chr5_143253002_143255255	NA	NA	CGI_chr5_143253002_143255255	CpGIsland	NA	NA	NA	NA	NA	NA	0.0967742	0.0754717	0.282353	0.727273	0.928571	0.147059	0.06	0.21875
chr3	146045160	+	0.959788	0.524856	0.434932	0.434932	0.858518	0.000113726	0.00157883	1	0.851852	0.911765	0	0	144231	31.75	10.8571	0	0	174	34	6	5	Wdr63	NA	NA	NA	Wdr63	NA	NA	NA	NA	NA	NA	InterCGI	NA	NA	NA	NA	NA	NA	1	0.911765	NA	0	0.181818	0.866667	1	1
chr9	107545282	+	0.949605	0.515021	0.434584	0.434584	0.870065	0.0100245	0.110241	1	0.823529	1	0.166667	0	142377	29.375	9.42857	16	0	51	19	8	5	Nprl2	NA	Nprl2	Nprl2	NA	NA	NA	NA	NA	NA	NA	InterCGI	NA	NA	NA	NA	NA	NA	1	1	NA	0.5	0.222222	0.875	1	0.976744
chr9	32726153	+	0.828125	0.394898	0.433227	0.433227	1.04961	0.00112759	0.0143462	1	0.375	0.942857	0	0	114368	7.75	12.7143	3	1	19	35	5	4	Ets1	NA	NA	NA	Ets1	NA	NA	NA	NA	NA	NA	InterCGI	NA	ENSMUSR00000674733	NA	NA	NA	NA	1	0.942857	0	0	0.5	0.833333	0.375	0.75
chr4	139038499	+	0.935268	0.502103	0.433165	0.433165	0.88429	0.0244149	0.244103	1	0.625	1	0	0	139288	18.375	13.8571	5	0	59	43	8	4	Tmco4	NA	NA	NA	Tmco4	NA	NA	NA	NA	NA	NA	InterCGI	NA	NA	NA	NA	NA	NA	1	1	NA	0	0	0.857143	1	1
chr18	63027530	+	0.947917	0.515385	0.432532	0.432532	0.866526	0.0161518	0.169685	1	0.666667	1	0	0	142943	13.375	5.57143	3	0	57	13	5	4	Piezo2	NA	Piezo2	Piezo2	NA	NA	NA	NA	NA	NA	NA	InterCGI	NA	NA	NA	NA	NA	NA	1	1	NA	0	1	1	1	1
chr2	125723045	+	0.110204	0.542521	-0.432317	0.432317	-2.20054	0.021437	0.217906	0.571429	0	0.8	0	0	71547	3.375	9.28571	0	0	7	26	3	5	Shc4	NA	Shc4	Shc4	NA	Shc4	NA	NA	CGI_chr2_125723206_125723658	NA	CGI_chr2_125723206_125723658	CpGShore	ENSMUSR00000599426	NA	NA	NA	NA	NA	0	0	NA	0.75	0.538462	0	0	NA
chr9	31053880	+	0.183154	0.613797	-0.430644	0.430644	-1.69133	0.0252817	0.251624	0.538462	0	1	0	0	73072	7.5	7.42857	1	0	14	13	5	5	Zbtb44	NA	Zbtb44	Zbtb44	NA	NA	NA	NA	NA	NA	NA	InterCGI	NA	NA	NA	NA	NA	NA	0	0	NA	0.8	0.857143	0.538462	0.222222	0.454545
chr19	46325148	+	0.935725	0.505628	0.430098	0.430098	0.875091	2.47297e-05	0.000358057	1	0.826087	0.966667	0	0	140914	15.125	13.1429	0	0	45	30	6	5	Psd	Psd	NA	NA	Psd	NA	NA	NA	NA	CGI_chr19_46328195_46329586	CGI_chr19_46328195_46329586	CpGShelf	NA	NA	NA	NA	NA	NA	0.977778	0.966667	NA	0	0.636364	0.954545	0.875	NA
chr6	87819575	+	0.899671	0.469643	0.430028	0.430028	0.923384	0.0293817	0.286161	1	0.666667	0.975	0	0	132629	14.75	14.2857	1	0	48	40	5	4	Isy1	NA	Isy1	Isy1	NA	NA	NA	NA	NA	NA	NA	InterCGI	NA	NA	NA	NA	NA	NA	1	0.975	0	NA	0.857143	0.833333	1	1
chr1	180403184	+	0.184437	0.614286	-0.429849	0.429849	-1.6829	0.0481469	0.423794	0.358621	0	1	0.247619	0	82625	42.5	27.5714	7	0	145	105	8	5	Itpkb	NA	NA	NA	Itpkb	NA	NA	NA	NA	NA	NA	InterCGI	NA	NA	NA	NA	NA	NA	0.358621	0.247619	NA	1	0.5	0.151515	0.195122	0.142857
chr11	116864608	+	0.852413	0.422634	0.42978	0.42978	0.995234	9.99543e-07	1.54573e-05	1	0.466667	1	0	0	122006	22.75	18.5714	4	1	73	49	7	5	Mfsd11	NA	NA	NA	Mfsd11	NA	NA	NA	NA	NA	NA	InterCGI	NA	NA	ENSMUSR00000169039	NA	NA	NA	0.794521	1	0	0	0.352941	0.888889	0.769231	0.466667
chr17	27154481	+	0.972588	0.54329	0.429298	0.429298	0.82855	0.0406055	0.372756	1	0.833333	1	0	0	149684	8.5	12.1429	3	1	19	33	6	4	Ip6k3	NA	NA	NA	Ip6k3	NA	NA	NA	NA	NA	NA	InterCGI	NA	NA	NA	NA	NA	NA	1	0.969697	0	0	0.25	1	0.833333	1
chr4	141392192	+	0.819265	0.390226	0.42904	0.42904	1.05102	0.0106551	0.116588	1	0.636364	0.8	0	0	114147	19.875	11	8	0	39	38	8	4	Clcnka	NA	NA	NA	Clcnka	NA	NA	NA	NA	NA	NA	InterCGI	NA	NA	NA	NA	NA	NA	1	0.684211	NA	0	0	0.636364	1	1
chr4	151151942	+	0.879028	0.45	0.429028	0.429028	0.950596	0.0499316	0.43497	1	0.5	1	0	0	128750	24.125	10.4286	0	0	121	34	5	4	Camta1	NA	NA	NA	Camta1	NA	NA	NA	NA	NA	NA	InterCGI	NA	NA	NA	NA	NA	NA	1	1	NA	0	0	0.727273	1	NA
chr16	89954824	+	0.992571	0.565374	0.427196	0.427196	0.801131	0.00288189	0.0348397	1	0.947368	0.944444	0.25	0.00292398	154482	27.125	14	2	0	147	36	5	6	Tiam1	NA	NA	NA	Tiam1	NA	NA	NA	NA	NA	NA	InterCGI	NA	NA	NA	NA	NA	NA	0.993197	0.944444	NA	0.769231	0.333333	1	1	1
chr15	103314047	+	0.0287331	0.455537	-0.426804	0.426804	-3.58726	0.0181323	0.188105	0.157895	0	0.777778	0.0352941	0	70105	25.75	32.2857	7	0	48	85	8	6	Zfp385a	NA	NA	Zfp385a	NA	NA	Zfp385a	CGI_chr15_103314017_103314247	NA	NA	CGI_chr15_103314017_103314247	CpGIsland	NA	NA	NA	NA	NA	NA	0	0.0352941	NA	0.777778	0.708333	0.030303	0	0
chr10	79977504	+	0.171761	0.598317	-0.426556	0.426556	-1.74278	0.0195273	0.200846	0.75	0	1	0.125	0	70709	15.375	15.5714	4	2	28	48	7	5	Bc1,Tmem259	NA	Tmem259	Tmem259	Bc1	NA	NA	CGI_chr10_79976783_79977771	CGI_chr10_79978323_79978597	NA	CGI_chr10_79976783_79977771	CpGIsland	NA	NA	NA	NA	NA	NA	0	0.166667	0.5	0.5	0.125	0.176471	0.142857	0.75
chr7	128271892	+	0.858311	0.431973	0.426338	0.426338	0.974254	4.42398e-05	0.000631156	1	0.25	0.904762	0	0	124817	25.875	18.1429	5	1	100	42	8	5	BC017158,Slc5a2	NA	NA	BC017158	Slc5a2	NA	BC017158	NA	NA	NA	NA	InterCGI	NA	NA	NA	NA	NA	NA	0.98	0.904762	0	0	0.285714	0.8	1	1
chr11	117205636	+	0.926536	0.500534	0.426002	0.426002	0.875327	0.0404737	0.371777	1	0.8	1	0	0	140872	16.5	13	3	0	27	58	7	4	Sept9	NA	NA	NA	Sept9	NA	NA	NA	NA	NA	NA	InterCGI	NA	NA	NA	NA	NA	NA	1	1	NA	1	0	0.863636	1	1
chr12	33112872	+	0.702577	0.276735	0.425842	0.425842	1.31333	0.0016077	0.0201066	1	0.263158	0.625	0	0	83395	12.75	6.71429	3	0	24	17	7	4	F730043M19Rik	NA	NA	NA	F730043M19Rik	NA	NA	NA	NA	NA	NA	InterCGI	NA	NA	NA	NA	NA	NA	1	0.625	NA	0	0.117647	0.315789	0.916667	0.263158
chr11	120019915	+	0.979167	0.553854	0.425313	0.425313	0.810893	0.0250953	0.250056	1	0.833333	0.981818	0.2	0	152629	12.75	16.8571	3	0	23	55	7	5	Aatk	NA	NA	NA	Aatk	NA	NA	NA	NA	NA	NA	InterCGI	ENSMUSR00000524502	NA	NA	NA	NA	ENSMUSR00000448696	1	0.981818	NA	0.2	0.5	1	1	1
chr10	78034549	+	0.210714	0.635621	-0.424907	0.424907	-1.54851	0.0218251	0.221365	1	0	1	0	0	71704	6.375	7.57143	0	0	14	20	5	4	Aire	NA	NA	NA	Aire	NA	NA	CGI_chr10_78034427_78034693	NA	NA	CGI_chr10_78034427_78034693	CpGIsland	NA	NA	NA	NA	NA	NA	0	0	NA	1	0.647059	0.125	1	NA
chr15	82207284	+	0.0496043	0.474386	-0.424782	0.424782	-3.02267	0.000722424	0.0093589	0.26087	0	0.703704	0.0113636	0	56139	21.5	30.4286	6	0	38	88	8	6	Shisa8	NA	Shisa8	Shisa8	NA	NA	NA	CGI_chr15_82207158_82207889	NA	NA	CGI_chr15_82207158_82207889	CpGIsland	NA	NA	NA	NA	NA	NA	0	0.0113636	NA	0.555556	0.703704	0.26087	0	0
chr13	74291426	+	0.40922	0.832421	-0.423201	0.423201	-1.00683	0.0271791	0.267706	1	0.0666667	1	0.428571	0	120502	12.75	9.85714	0	0	49	21	5	4	Ahrr	NA	NA	NA	Ahrr	NA	NA	NA	CGI_chr13_74292231_74292439	NA	CGI_chr13_74292231_74292439	CpGShore	NA	NA	NA	NA	NA	NA	0.102041	0.428571	NA	1	1	0.8	1	NA
chr16	94951572	+	0.103956	0.526735	-0.422779	0.422779	-2.23573	0.0243899	0.24388	0.363636	0	0.795455	0.032967	0	72733	23.75	30.7143	7	0	44	91	8	6	Kcnj6	NA	NA	NA	Kcnj6	NA	NA	NA	NA	NA	NA	InterCGI	NA	NA	NA	NA	NA	NA	0	0.032967	NA	0.1	0.73913	0.0740741	0	0
chr14	118690619	+	0.875254	0.453189	0.422065	0.422065	0.93449	0.00687827	0.0780268	1	0.666667	0.945455	0	0	131088	18.125	18.2857	6	0	41	55	8	5	Abcc4	NA	NA	NA	Abcc4	NA	NA	NA	NA	NA	NA	InterCGI	NA	NA	NA	NA	NA	NA	1	0.945455	NA	0	0.230769	0.769231	1	1
chr6	125286082	+	0.0855705	0.507351	-0.42178	0.42178	-2.43651	0.0156932	0.165359	0.133333	0	1	0.00806452	0	69021	35	40	15	1	66	124	8	6	4930417O13Rik	Tuba3a	NA	4930417O13Rik	NA	NA	NA	CGI_chr6_125285873_125286114	NA	NA	CGI_chr6_125285873_125286114	CpGIsland	ENSMUSR00000369834	NA	NA	NA	NA	NA	0	0.00806452	1	0.333333	0.551724	0.0857143	0.0967742	0.133333
chr17	12042661	+	0.948149	0.526408	0.42174	0.42174	0.836917	0.0250438	0.249615	1	0.857143	1	0	0	147925	20.375	18.4286	7	1	42	34	8	6	Park2	NA	NA	NA	Park2	NA	NA	NA	NA	NA	NA	InterCGI	NA	NA	ENSMUSR00000257455	NA	NA	NA	1	1	0.826087	0.842105	0	0.941176	0.909091	1
chr3	97887895	+	0.0732689	0.494454	-0.421185	0.421185	-2.59887	0.0133715	0.143227	0.157895	0	1	0.013245	0	67897	67.125	43	11	0	180	151	8	5	Pde4dip	NA	NA	NA	Pde4dip	NA	NA	NA	CGI_chr3_97888441_97888854	NA	CGI_chr3_97888441_97888854	CpGShore	NA	NA	NA	NA	NA	NA	0.00555556	0.013245	1	NA	0.777778	0.157895	0	0
chr3	108338777	+	0.954167	0.533333	0.420833	0.420833	0.827445	8.18646e-05	0.00114794	1	0.75	1	0	0	149872	12.25	6	2	0	20	23	7	2	Sort1	NA	NA	NA	Sort1	NA	NA	NA	NA	NA	NA	InterCGI	NA	NA	NA	NA	NA	NA	1	1	NA	1	0.666667	1	1	1
chr2	128139657	+	0.958333	0.537907	0.420426	0.420426	0.821572	0.00129905	0.0164156	1	0.666667	1	0	0	150817	7.125	11.8571	2	1	17	38	6	4	Bcl2l11	NA	NA	NA	Bcl2l11	NA	NA	NA	NA	NA	NA	InterCGI	NA	ENSMUSR00000599718	NA	NA	NA	NA	1	0.973684	0	0	1	0.666667	1	1
chr7	16248386	+	0.202634	0.622927	-0.420293	0.420293	-1.57367	0.00387358	0.045888	0.8125	0	1	0.0421053	0	61392	32.375	27.8571	14	0	84	95	8	6	C5ar1	NA	C5ar1	C5ar1	NA	NA	NA	NA	NA	NA	NA	InterCGI	NA	NA	NA	NA	NA	NA	0	0.0421053	NA	0.75	1	0.0357143	0.166667	0.8125
chr19	22963206	+	0.980006	0.560795	0.419211	0.419211	0.794464	0.00561722	0.0647025	1	0.929577	1	0	0	156115	32.5	9.28571	6	0	142	32	8	4	Trpm3	NA	NA	NA	Trpm3	NA	NA	NA	NA	NA	NA	InterCGI	NA	NA	NA	NA	NA	NA	0.929577	0.9375	NA	1	0	1	1	1
chr15	83942545	+	0.958333	0.539504	0.418829	0.418829	0.817373	0.0485223	0.426164	1	0.8	0.921053	0	0	151467	13.125	19.1429	5	2	39	38	8	6	Efcab6	NA	NA	NA	Efcab6	NA	NA	NA	NA	NA	NA	InterCGI	NA	NA	NA	NA	NA	NA	1	0.921053	0	0.666667	0.461538	1	1	1
chr10	3267515	+	0.0567722	0.475338	-0.418566	0.418566	-2.86167	0.0184817	0.19125	0.176471	0	0.9	0.0188679	0	70281	37.75	27.1429	8	0	112	58	8	6	H60c	NA	NA	NA	H60c	NA	NA	NA	NA	NA	NA	InterCGI	NA	NA	NA	NA	NA	NA	0	0.0188679	NA	0.0714286	0.9	0.030303	0	0
chr15	78195514	+	0.931818	0.513528	0.41829	0.41829	0.847181	0.00290551	0.0351005	1	0.454545	1	0	0	146015	7.375	10.4286	2	0	12	32	5	3	Pvalb	NA	NA	NA	Pvalb	NA	NA	NA	NA	NA	NA	InterCGI	NA	NA	NA	NA	NA	NA	1	1	0	NA	0.545455	1	1	1
chr10	79892513	+	0.760968	0.342914	0.418054	0.418054	1.12735	0.00418482	0.0492972	0.922374	0.666667	0.906667	0.0123457	0	104546	61.625	72.1429	23	27	219	133	8	7	Bc1,Cfd	NA	Cfd	Cfd	Bc1	NA	NA	NA	NA	NA	NA	InterCGI	ENSMUSR00000506723	NA	NA	NA	NA	NA	0.922374	0.906667	0.0123457	0.203008	0.444444	0.821429	0.823529	0.73913
chr13	54959575	+	0.94578	0.528544	0.417236	0.417236	0.827614	0.0234111	0.235322	1	0.854167	0.970149	0	0	149839	50.375	49.1429	22	5	75	134	8	7	Unc5a	NA	NA	NA	Unc5a	NA	NA	NA	NA	CGI_chr13_54955892_54956276	CGI_chr13_54955892_54956276	CpGShelf	NA	NA	NA	NA	NA	NA	1	0.970149	0	0.692308	0.178571	0.947368	0.969231	0.954545
chr5	115985625	+	0.979167	0.5625	0.416667	0.416667	0.788938	0.0180385	0.187228	1	0.833333	1	0	0	157001	5.125	7.71429	1	0	15	22	4	4	Cit	NA	NA	NA	Cit	NA	NA	NA	NA	NA	NA	InterCGI	NA	NA	NA	NA	NA	NA	1	1	NA	0	0.25	1	1	1
chr3	84189436	+	0.873299	0.458333	0.414966	0.414966	0.915367	0.000904701	0.0116168	1	0.571429	1	0	0	134604	13.75	2	0	0	33	6	7	1	Trim2	NA	NA	NA	Trim2	NA	NA	NA	CGI_chr3_84190483_84191108	NA	CGI_chr3_84190483_84191108	CpGShore	NA	NA	NA	NA	ENSMUSR00000385470	NA	1	0.666667	NA	1	0.166667	0.666667	1	1
chr7	65310572	+	0.885417	0.471228	0.414189	0.414189	0.895838	9.85382e-05	0.0013743	1	0.5	0.928571	0.1	0	137599	8.625	17.7143	1	0	19	34	6	6	Tjp1	NA	NA	NA	Tjp1	NA	NA	NA	NA	NA	NA	InterCGI	NA	NA	NA	NA	NA	NA	1	0.928571	NA	0.1	0.166667	0.5	1	1
chr4	107683545	+	0.0562129	0.467713	-0.4115	0.4115	-2.85096	0.0369458	0.345905	0.210526	0	0.954545	0	0	77679	36	18.2857	4	1	139	36	7	6	Dmrtb1	Dmrtb1	NA	Dmrtb1	Dmrtb1	Dmrtb1	NA	CGI_chr4_107683544_107683992	NA	NA	CGI_chr4_107683544_107683992	CpGIsland	NA	NA	NA	NA	NA	NA	0	0.111111	0	0	0.954545	0.0666667	0	0
chr7	102094505	+	0.916794	0.50543	0.411364	0.411364	0.846472	0.000386375	0.00512971	1	0.733333	0.894737	0	0	146129	26	7	6	0	63	19	8	4	Xntrpc,Trpc2	NA	Xntrpc	Xntrpc	NA	NA	NA	NA	NA	NA	NA	InterCGI	NA	NA	NA	NA	NA	NA	1	0.555556	NA	0	0.571429	0.923077	1	1
chr14	50845029	+	0.80015	0.38924	0.41091	0.41091	1.02093	0.0263092	0.260389	0.956522	0.649123	0.826923	0.0588235	0	118461	71	52.2857	23	0	127	174	8	6	Tep1	NA	NA	NA	Tep1	NA	NA	NA	NA	NA	NA	InterCGI	NA	NA	NA	NA	NA	NA	0.956522	0.724138	NA	0.826923	0.0588235	0.75	0.755906	0.872727
chr7	25072022	+	0	0.410332	-0.410332	0.410332	-5.39346	0.00208941	0.0257668	0	0	0.666667	0.147059	-0.147059	58974	3.125	10.4286	0	0	7	34	3	5	Grik5	NA	NA	NA	Grik5	NA	NA	NA	CGI_chr7_25072784_25073007	NA	CGI_chr7_25072784_25073007	CpGShore	ENSMUSR00000253898	NA	NA	NA	NA	NA	0	0.147059	NA	0.666667	0.428571	0	0	NA
chr14	62879717	+	0.881839	0.471691	0.410148	0.410148	0.888676	0.00096813	0.0123963	1	0.65	0.909091	0.0833333	0	138625	28.125	15.4286	2	0	147	33	5	5	Wdfy2	NA	NA	NA	Wdfy2	NA	NA	NA	NA	NA	NA	InterCGI	ENSMUSR00000548253	NA	NA	NA	ENSMUSR00000465580	NA	0.891156	0.909091	NA	0.25	0.0833333	0.733333	1	1
chr11	117832403	+	0.0708165	0.480505	-0.409688	0.409688	-2.60154	0.00652153	0.0742929	0.2	0	1	0	0	63841	30.125	23.5714	10	0	62	90	8	5	Afmid	Afmid	Afmid	Afmid	NA	Afmid	NA	NA	NA	NA	NA	InterCGI	ENSMUSR00000524151	NA	NA	ENSMUSR00000253037	NA	NA	0	0	NA	1	1	0.05	0	0.2
chr2	166620191	+	0.884612	0.47649	0.408122	0.408122	0.878852	0.0023335	0.0285845	1	0.6	1	0.0740741	0	140416	24.375	28.4286	7	0	47	68	8	5	Prex1	NA	NA	NA	Prex1	NA	NA	NA	NA	NA	NA	InterCGI	NA	NA	NA	NA	ENSMUSR00000264607	NA	1	1	NA	0.75	0.0740741	0.916667	0.6	0.714286
chr7	19882826	+	0.434761	0.842222	-0.407461	0.407461	-0.938198	0.00104757	0.0133706	0.7	0.111111	1	0.466667	0	130611	42.25	16	9	0	213	45	8	5	Ceacam19	NA	Ceacam19	Ceacam19	NA	NA	NA	NA	NA	NA	NA	InterCGI	NA	NA	NA	NA	NA	NA	0.394366	0.466667	NA	1	1	0.454545	0.636364	0.111111
chr19	47228995	+	0.922135	0.515259	0.406876	0.406876	0.827511	0.0255628	0.25405	1	0.8	0.976562	0.0645161	0	149863	63.875	51.1429	28	14	158	128	8	7	Neurl1a	Neurl1a	NA	Neurl1a	Neurl1a	Neurl1a	NA	NA	NA	NA	NA	InterCGI	ENSMUSR00000426061	NA	NA	NA	ENSMUSR00000588112	NA	1	0.976562	0.925926	0.795918	0.0645161	0.866667	0.98	1
chr19	57118766	+	0.858019	0.451258	0.406761	0.406761	0.912152	0.0111668	0.121679	1	0.586207	1	0	0	135033	33.375	11.8571	16	0	65	27	8	6	Ablim1	NA	NA	Ablim1	Ablim1	Ablim1	NA	NA	NA	NA	NA	InterCGI	ENSMUSR00000588918	NA	NA	ENSMUSR00000426490	NA	NA	1	1	NA	0.75	0	0.793103	0.875	0.586207
chr9	109046600	+	0.882451	0.475881	0.40657	0.40657	0.877169	0.000169532	0.00232257	1	0.642857	1	0	0	140627	13.25	12.1429	2	1	25	44	7	4	Shisa5	NA	NA	NA	Shisa5	NA	NA	NA	NA	NA	NA	InterCGI	ENSMUSR00000682299	NA	NA	NA	ENSMUSR00000332450	NA	0.88	0.863636	1	1	0	0.9	1	1
chr2	30032821	+	1	0.593981	0.406019	0.406019	0.741779	0.0498402	0.434408	1	1	1	0	0	166431	12.375	10.8571	2	0	43	45	6	5	Wdr34	NA	Wdr34	Wdr34	NA	NA	NA	NA	NA	NA	NA	InterCGI	NA	NA	NA	NA	NA	NA	1	0.955556	0	NA	0.375	1	1	1
chr16	14095417	+	0.930102	0.524405	0.405697	0.405697	0.814884	0.0299225	0.290619	1	0.75	1	0	0	151842	27	6.28571	0	1	160	16	5	3	2900011O08Rik	NA	NA	NA	2900011O08Rik	NA	NA	NA	NA	NA	NA	InterCGI	NA	NA	NA	NA	NA	NA	0.975	1	0	0	1	0.75	1	NA
chr5	123498154	+	0.821181	0.415584	0.405596	0.405596	0.965717	8.4134e-06	0.000125837	1	0.444444	1	0	0	126379	9.375	7.85714	2	1	18	22	5	4	Lrrc43	NA	NA	NA	Lrrc43	NA	NA	NA	NA	NA	NA	InterCGI	ENSMUSR00000381065	NA	NA	NA	NA	NA	1	0.909091	1	1	0	0.875	1	1
chr14	10432359	+	0.910038	0.504461	0.405577	0.405577	0.838631	3.80204e-05	0.000544562	1	0.363636	1	0	0	147677	12.875	10.5714	2	0	34	29	7	5	Fhit	NA	NA	NA	Fhit	NA	NA	NA	NA	NA	NA	InterCGI	NA	NA	NA	NA	NA	NA	1	1	NA	0	0.6	0.916667	1	1
chr17	12741740	+	0	0.405051	-0.405051	0.405051	-5.37521	0.000996838	0.0127484	0	0	0.833333	0	0	56867	5	7.85714	1	0	9	26	5	5	Airn,Igf2r	NA	NA	NA	Airn,Igf2r	NA	NA	CGI_chr17_12741440_12742489	NA	NA	CGI_chr17_12741440_12742489	CpGIsland	NA	NA	NA	ENSMUSR00000569363	NA	NA	0	0	NA	0	0.4	0	0	0
chr5	117258174	+	0.944444	0.539637	0.404808	0.404808	0.796183	0.0136909	0.146289	1	0.666667	0.893617	0.2	0	155301	15.625	13.1429	0	0	76	47	6	4	Taok3	NA	NA	NA	Taok3	NA	NA	NA	NA	NA	NA	InterCGI	NA	NA	NA	NA	NA	NA	1	0.893617	0.2	NA	0.75	1	NA	NA
chr9	122166855	+	0.746161	0.341771	0.404391	0.404391	1.10406	4.7524e-06	7.184e-05	1	0.566038	0.595092	0.0816327	0	107034	55.875	102.857	20	47	96	163	8	7	Snrk	NA	Snrk	Snrk	NA	NA	NA	CGI_chr9_122166543_122166962	NA	NA	CGI_chr9_122166543_122166962	CpGIsland	NA	NA	NA	NA	NA	NA	1	0.595092	0.0816327	0.151515	0.446809	0.566038	0.656716	0.676471
chr3	95294700	+	0.959113	0.554806	0.404306	0.404306	0.778908	3.48121e-05	0.000499673	1	0.845238	0.985915	0.25	0	158703	71.125	25.8571	14	3	253	71	8	5	Fam63a	NA	NA	NA	Fam63a	NA	NA	NA	NA	NA	NA	InterCGI	NA	NA	NA	NA	ENSMUSR00000284857	NA	0.98419	0.985915	0.333333	0.583333	0.25	0.947368	1	1
chr12	76547206	+	0.90821	0.504868	0.403342	0.403342	0.834621	0.00670131	0.0761954	1	0.727273	0.968254	0	0	148294	27.625	17.8571	5	0	127	63	8	5	AI463170,Plekhg3	NA	NA	NA	AI463170,Plekhg3	NA	NA	NA	NA	NA	NA	InterCGI	NA	NA	NA	NA	ENSMUSR00000421216	NA	0.96063	0.968254	NA	0.888889	0	1	1	1
chr19	4713328	+	0.24777	0.650511	-0.40274	0.40274	-1.3575	0.0477033	0.420877	0.631579	0	1	0	0	82431	152.875	10.5714	0	1	1069	26	7	4	Sptbn2	NA	NA	NA	Sptbn2	NA	NA	NA	CGI_chr19_4711753_4712638	NA	CGI_chr19_4711753_4712638	CpGShore	NA	NA	NA	NA	NA	NA	0.341441	0.269231	1	1	0	0.631579	0.125	NA
chr10	80886126	+	0.753549	0.350906	0.402642	0.402642	1.0811	0.0309949	0.29941	1	0.230769	0.903226	0	0	110052	8.875	23.1429	2	1	16	37	7	6	Tmprss9	NA	Tmprss9	Tmprss9	NA	NA	NA	NA	NA	CGI_chr10_80888241_80888574	CGI_chr10_80888241_80888574	CpGShelf	NA	NA	NA	NA	NA	NA	1	0.903226	0	0.111111	0.25	0.875	0.230769	0.333333
chr13	78208039	+	0.658333	0.255772	0.402561	0.402561	1.33038	0.0475791	0.420079	1	0.333333	0.772727	0	0	82372	5.625	11.5714	1	0	16	28	4	4	A830082K12Rik	NA	NA	NA	A830082K12Rik	NA	NA	NA	NA	NA	NA	InterCGI	NA	NA	NA	NA	ENSMUSR00000540188	NA	1	0.333333	NA	0	0.428571	0.333333	0.5	0.5
chr8	120169706	+	0.978022	0.575499	0.402523	0.402523	0.754877	2.1477e-05	0.000312237	1	0.846154	0.948718	0	0	163791	8.625	14.4286	0	0	21	39	5	5	Fam92b	NA	Fam92b	Fam92b	NA	Fam92b	Fam92b	NA	NA	NA	NA	InterCGI	NA	NA	NA	NA	NA	NA	1	0.948718	NA	0	0.222222	1	1	NA
chr6	88036191	+	0.894231	0.492121	0.40211	0.40211	0.848655	0.0377372	0.351786	1	0.153846	0.833333	0	0	145786	7.5	5	2	0	24	11	4	5	Rab7	NA	NA	NA	Rab7	NA	NA	NA	NA	NA	NA	InterCGI	NA	NA	NA	NA	NA	NA	1	0.833333	NA	0	0.5	1	1	1
chr17	47574257	+	0.95	0.547956	0.402044	0.402044	0.782882	0.0369086	0.345616	1	0.6	1	0	0	158077	7	13.8571	1	0	11	31	6	5	Ccnd3	NA	NA	NA	Ccnd3	NA	NA	NA	NA	NA	NA	InterCGI	NA	NA	NA	NA	NA	NA	1	1	NA	0	0.692308	1	1	1
chr1	169931973	+	0.793076	0.391363	0.401712	0.401712	1.00063	0.000703952	0.00913065	1	0.222222	0.952381	0	0	121241	10.25	8.57143	0	0	38	21	4	4	1700084C01Rik	NA	NA	NA	1700084C01Rik	NA	NA	NA	NA	NA	NA	InterCGI	NA	NA	NA	NA	NA	NA	1	0.952381	NA	0	0	1	0.222222	NA
chr11	6527382	+	0.942882	0.541616	0.401266	0.401266	0.788634	0.00237258	0.0290339	1	0.75	0.968254	0	0	157048	31.5	22.7143	4	0	144	63	6	5	Gm11974	NA	NA	NA	Gm11974	NA	NA	NA	CGI_chr11_6528548_6528932	NA	CGI_chr11_6528548_6528932	CpGShore	NA	NA	NA	ENSMUSR00000441553	NA	NA	0.993056	0.968254	NA	0.8	0	1	1	1
chr9	77957520	+	0.989583	0.589286	0.400298	0.400298	0.738083	0.000116703	0.00161852	1	0.916667	1	0	0	167094	5.75	5.57143	1	1	15	18	4	4	Elovl5	NA	NA	NA	Elovl5	NA	NA	NA	NA	NA	NA	InterCGI	NA	NA	NA	NA	NA	NA	1	1	1	1	0	1	1	1
chr1	166238669	+	0.0557961	0.455623	-0.399827	0.399827	-2.82309	0.0156878	0.165311	0.190476	0	0.857143	0	0	69017	18.125	26.4286	9	0	27	75	8	6	Mael	Mael	NA	Mael	NA	Mael	NA	CGI_chr1_166238497_166238965	NA	NA	CGI_chr1_166238497_166238965	CpGIsland	NA	NA	NA	NA	NA	NA	0	0	NA	0.857143	0.548387	0.181818	0.0740741	0
chr8	125920972	+	0.790945	0.391176	0.39977	0.39977	0.99747	0.0250808	0.249929	0.954545	0.633333	0.933333	0.0555556	0	121729	36.375	24	12	0	95	60	8	6	BC021891	NA	NA	NA	BC021891	NA	NA	NA	NA	NA	NA	InterCGI	NA	NA	NA	NA	NA	NA	0.947368	0.933333	NA	0.333333	0.181818	0.740741	0.806452	0.954545
chr11	76258556	+	0.939732	0.540339	0.399393	0.399393	0.787199	0.00695949	0.0788657	1	0.642857	1	0.222222	0	157290	12.625	12.7143	3	0	49	27	7	5	Nxn	NA	NA	Nxn	NA	NA	Nxn	NA	NA	NA	NA	InterCGI	NA	NA	NA	NA	NA	NA	1	1	NA	0.666667	0.230769	0.875	1	1
chr1	181358769	+	0.803491	0.404862	0.398629	0.398629	0.971495	0.0463668	0.412014	1	0.5	1	0.1	0	125706	14.75	9.57143	4	0	43	22	7	5	Cnih3	NA	NA	NA	Cnih3	NA	NA	NA	NA	NA	NA	InterCGI	NA	NA	NA	NA	NA	NA	1	0.818182	NA	1	0.142857	0.875	0.642857	0.860465
chr7	73400370	+	0.688536	0.290339	0.398197	0.398197	1.21774	0.000115693	0.00160497	1	0.490566	0.826087	0	0	93451	65.125	16.4286	9	0	159	38	8	5	Rgma	NA	NA	NA	Rgma	NA	NA	NA	NA	NA	NA	InterCGI	NA	NA	NA	NA	ENSMUSR00000429803	NA	1	0.826087	0	NA	0.25	0.769231	0.607843	0.52
chr5	92942734	+	0.148674	0.546705	-0.398031	0.398031	-1.81085	0.0440139	0.396058	0.666667	0	1	0	0	80821	7.375	49.5714	1	8	33	109	2	7	Shroom3	NA	Shroom3	Shroom3	NA	NA	NA	CGI_chr5_92941538_92942972	NA	NA	CGI_chr5_92941538_92942972	CpGIsland	NA	NA	NA	NA	NA	NA	0	0	0.0588235	0	1	0.666667	0	0.25
chr5	124089816	+	0.348521	0.746487	-0.397966	0.397966	-1.07726	0.00115142	0.0146341	0.785714	0.0769231	1	0.273585	0	110664	32.875	24.1429	13	0	65	106	8	4	Abcb9	NA	Abcb9	Abcb9	NA	NA	NA	NA	CGI_chr5_124089911_124090160	NA	CGI_chr5_124089911_124090160	CpGShore	NA	NA	NA	NA	NA	NA	0.0769231	0.273585	NA	1	1	0.291667	0.388889	0.785714
chr8	84001713	+	0.113298	0.511243	-0.397945	0.397945	-2.0798	0.00668534	0.0760316	0.375	0	1	0	0	63948	48.25	16.1429	0	0	270	68	7	3	1700067K01Rik	1700067K01Rik	NA	1700067K01Rik	NA	1700067K01Rik	NA	CGI_chr8_84001296_84001819	NA	NA	CGI_chr8_84001296_84001819	CpGIsland	NA	NA	NA	NA	NA	NA	0.0148148	0	NA	1	0	0.142857	0.375	NA
chr17	46620079	+	0.65191	0.254167	0.397743	0.397743	1.32519	0.0130127	0.139755	1	0	1	0	0	82282	13.625	7.42857	3	0	46	19	6	4	Ptk7	NA	NA	NA	Ptk7	NA	NA	NA	NA	NA	NA	InterCGI	NA	NA	NA	NA	ENSMUSR00000353256	NA	1	1	0	NA	0	0.625	0	0.777778
chr10	21389344	+	0.329289	0.726868	-0.397578	0.397578	-1.11889	0.00761443	0.0857161	0.39823	0.180851	1	0.431579	-0.0333489	105453	89	37.4286	39	1	163	95	8	6	Aldh8a1	NA	NA	NA	Aldh8a1	NA	NA	NA	NA	NA	NA	InterCGI	NA	NA	NA	NA	NA	NA	0.180851	0.431579	0.75	0.466667	1	0.382353	0.26087	0.377778
chr15	100936414	+	0.114286	0.510648	-0.396362	0.396362	-2.06665	0.0108571	0.118631	0.714286	0	1	0	0	66560	5.5	10	2	0	8	21	6	4	Scn8a	Scn8a	Scn8a	Scn8a	NA	NA	NA	NA	NA	NA	NA	InterCGI	NA	NA	NA	NA	ENSMUSR00000559931	NA	0	0	NA	1	0.388889	0.2	0.714286	0
chr10	69848919	+	0.9875	0.591667	0.395833	0.395833	0.729352	0.0090007	0.099914	1	0.9	1	0	0	168822	6.75	13.7143	1	1	17	24	4	5	Ank3	NA	NA	NA	Ank3	NA	NA	NA	NA	NA	NA	InterCGI	NA	NA	NA	NA	NA	NA	1	1	0	0	0.6	1	1	1
chr6	91776725	+	0.733783	0.338872	0.39491	0.39491	1.09218	0.0437696	0.394415	1	0.166667	0.90625	0.047619	0	108906	7.625	13.7143	1	0	17	32	7	6	Grip2	NA	NA	NA	Grip2	NA	NA	NA	NA	NA	NA	InterCGI	ENSMUSR00000045126	NA	NA	NA	NA	ENSMUSR00000647366	1	0.90625	NA	0.333333	0.142857	0.555556	0.666667	0.166667
chr2	165742265	+	0.0787812	0.473578	-0.394796	0.394796	-2.44542	0.000975932	0.01249	0.137931	0	0.956522	0.0177515	0	56827	58.75	64.2857	50	0	66	169	8	6	Eya2	NA	NA	NA	Eya2	NA	NA	NA	NA	NA	NA	InterCGI	NA	NA	NA	NA	NA	NA	0	0.0177515	NA	0.0416667	0.956522	0.129032	0.0188679	0.137931
chr8	106611778	+	0.949337	0.554909	0.394429	0.394429	0.764021	0.00760547	0.0856218	1	0.75	0.978261	0	0	161592	20.875	17.1429	2	0	48	46	7	5	Cdh1	NA	NA	NA	Cdh1	NA	NA	NA	NA	NA	NA	InterCGI	NA	NA	NA	NA	NA	NA	1	0.978261	NA	0	0.642857	0.916667	0.969697	1
chr12	105740602	+	0.928571	0.534343	0.394228	0.394228	0.785949	1.94604e-05	0.000283957	1	0.5	1	0	0	157617	4.75	5.28571	0	0	11	11	5	4	Ak7	NA	NA	NA	Ak7	NA	NA	NA	NA	NA	NA	InterCGI	NA	NA	NA	NA	NA	NA	1	1	NA	0	0.636364	0.5	1	1
chr1	20935411	+	0.0767822	0.469903	-0.393121	0.393121	-2.46727	0.0133085	0.14263	0.333333	0	1	0	0	67860	51	15.8571	0	0	338	50	5	5	Paqr8	NA	Paqr8	Paqr8	NA	NA	NA	CGI_chr1_20935285_20935502	NA	NA	CGI_chr1_20935285_20935502	CpGIsland	NA	NA	ENSMUSR00000184914	NA	NA	NA	0.16568	0.16	NA	0	1	0	0	NA
chr1	153903121	+	0.898918	0.506122	0.392795	0.392795	0.816436	0.0429056	0.388506	1	0.75	0.944444	0	0	151611	14.875	8.85714	0	2	82	21	4	4	Glul	NA	NA	NA	Glul	NA	NA	NA	NA	CGI_chr1_153899777_153901066	CGI_chr1_153899777_153901066	CpGShelf	NA	NA	NA	NA	NA	NA	1	0.944444	0	0.666667	0.4	0.833333	1	1
chr3	55117558	+	0.280614	0.67306	-0.392446	0.392446	-1.23291	0.00158407	0.0198244	0.555556	0	0.837838	0.241379	0	92003	33.375	25.7143	18	0	47	87	8	6	Spg20	NA	Spg20	Spg20	NA	NA	NA	NA	NA	NA	NA	InterCGI	NA	NA	NA	NA	NA	NA	0	0.241379	NA	0.785714	0.7	0.555556	0.325	0.388889
chr12	76572884	+	0.880212	0.487778	0.392434	0.392434	0.838647	1.33899e-05	0.000197848	1	0.461538	1	0	0	147674	16.375	10.8571	7	0	28	25	8	5	Plekhg3	NA	NA	Plekhg3	Plekhg3	Plekhg3	NA	NA	NA	NA	NA	InterCGI	NA	NA	NA	NA	NA	NA	1	1	NA	0	0.833333	0.85	1	1
chr9	119121947	+	0.850656	0.458333	0.392322	0.392322	0.8779	0.02019	0.206796	1	0.571429	0.966667	0	0	140531	9.875	10.2857	3	3	22	30	6	5	Dlec1	NA	NA	NA	Dlec1	NA	NA	NA	NA	NA	NA	InterCGI	NA	NA	NA	NA	NA	NA	1	0.966667	0	0.2	0.375	0.8	0.928571	0.571429
chr2	153326152	+	1	0.607843	0.392157	0.392157	0.709043	0.039638	0.365898	1	1	1	0	0	173402	5.125	7.85714	0	1	17	17	3	5	Kif3b	NA	NA	NA	Kif3b	NA	NA	NA	NA	NA	NA	InterCGI	NA	NA	ENSMUSR00000601672	NA	NA	NA	1	1	0	0	0.588235	1	NA	1
chr4	135705833	+	0.565972	0.173894	0.392079	0.392079	1.64713	0.0493154	0.431229	1	0.166667	0.470588	0	0	83171	4.875	13.5714	1	4	9	25	5	5	Ifnlr1	NA	Ifnlr1	Ifnlr1	NA	NA	NA	NA	NA	NA	NA	InterCGI	NA	NA	NA	NA	NA	NA	1	0.25	0.166667	0.08	0	0.5	0.333333	0.833333
chr9	106485259	+	0.979167	0.587302	0.391865	0.391865	0.727754	0.0016383	0.0204703	1	0.833333	1	0	0	169599	5.75	7.42857	1	0	18	21	4	4	Rrp9	NA	Rrp9	Rrp9	NA	NA	NA	NA	NA	NA	NA	InterCGI	NA	NA	NA	NA	NA	NA	1	1	NA	1	0	1	1	1
chr2	170403232	+	0.903592	0.51178	0.391812	0.391812	0.808107	0.0452456	0.404463	1	0.846154	0.957895	0.142857	0	153378	88.375	40	16	5	366	95	8	7	Bcas1	NA	NA	NA	Bcas1	NA	NA	NA	NA	NA	NA	InterCGI	NA	NA	NA	NA	NA	NA	1	0.957895	0.8	0.375	0.142857	0.862069	0.846154	1
chr8	105375072	+	0.124812	0.516531	-0.391719	0.391719	-1.96557	0.0163343	0.171387	0.4	0	0.9	0	0	69314	29.25	28.8571	10	0	74	123	8	6	Plekhg4	Plekhg4	NA	NA	Plekhg4	NA	NA	CGI_chr8_105374604_105375144	NA	NA	CGI_chr8_105374604_105375144	CpGIsland	NA	NA	NA	NA	NA	NA	0	0.0325203	NA	0	0.875	0	0	0
chr14	4234658	+	0.643301	0.252083	0.391217	0.391217	1.31772	0.000160844	0.00220683	1	0.235294	0.777778	0	0	82994	7.75	6.28571	1	0	18	16	5	4	Gm3264	NA	NA	NA	Gm3264	NA	NA	NA	NA	NA	NA	InterCGI	NA	NA	NA	NA	NA	NA	1	0.222222	NA	0	0.0625	1	1	1
chr1	39571859	+	0.88008	0.489052	0.391029	0.391029	0.834746	0.00989296	0.108911	1	0.681818	0.944444	0.15	0	148270	29.875	32.1429	2	0	170	61	7	6	Rnf149	NA	NA	NA	Rnf149	NA	NA	NA	NA	NA	NA	InterCGI	NA	NA	NA	NA	NA	NA	0.852941	0.944444	NA	0.806452	0.15	0.8	1	1
chr11	107383013	+	0.263341	0.654311	-0.39097	0.39097	-1.28116	0.000500282	0.00657549	0.473684	0.105263	1	0.4	0	86304	17	15.7143	3	0	54	47	7	5	Pitpnc1	NA	NA	NA	Pitpnc1	NA	NA	NA	NA	NA	NA	InterCGI	NA	NA	NA	NA	NA	NA	0.277778	0.566667	NA	1	0.6	0.473684	0.266667	0.333333
chr11	75147376	+	0.945423	0.554849	0.390575	0.390575	0.758276	0.0193373	0.199118	1	0.8	1	0.0588235	0	163203	43.125	44.8571	8	0	83	126	8	6	Smg6	NA	NA	NA	Smg6	NA	NA	NA	NA	NA	NA	InterCGI	NA	NA	NA	NA	ENSMUSR00000444527	NA	0.975904	0.944444	NA	1	0.0588235	1	1	1
chr5	24391798	+	0.496195	0.886762	-0.390567	0.390567	-0.825032	0.0395608	0.365348	1	0	1	0.636364	0	150277	32.25	8.71429	0	0	205	19	4	5	Atg9b	NA	Atg9b	Atg9b	NA	NA	NA	NA	NA	CGI_chr5_24387710_24388430	CGI_chr5_24387710_24388430	CpGShelf	NA	NA	NA	NA	NA	NA	0.868293	0.684211	NA	1	0.636364	0.333333	1	NA
chr1	133621709	+	0.75499	0.36447	0.39052	0.39052	1.03059	0.00700928	0.0793843	1	0.612613	0.875	0	0	116684	117.875	61.7143	40	8	203	135	8	7	Zc3h11a	NA	Zc3h11a	Zc3h11a	NA	NA	NA	NA	NA	NA	NA	InterCGI	NA	NA	NA	NA	NA	NA	1	0.2	0.875	0.0526316	0	0.62963	0.62069	0.746667
chr12	17727827	+	0.953598	0.563176	0.390423	0.390423	0.749455	0.0413059	0.377552	1	0.821429	0.978261	0.133333	0	164745	17.875	15.2857	8	0	33	46	8	6	Hpcal1	NA	NA	NA	Hpcal1	NA	NA	NA	NA	NA	NA	InterCGI	NA	NA	NA	NA	ENSMUSR00000290836	NA	1	0.978261	NA	0.888889	0.428571	1	1	1
chr5	114004811	+	0.925	0.534882	0.390118	0.390118	0.779021	0.00325221	0.0390008	1	0.5	1	0	0	158689	7	6.85714	2	0	15	16	5	4	Dao	Dao	NA	Dao	Dao	Dao	NA	NA	NA	NA	NA	InterCGI	NA	NA	NA	ENSMUSR00000379707	NA	NA	1	1	NA	0	0.4375	1	1	1
chr14	77582515	+	0.134677	0.524643	-0.389967	0.389967	-1.88574	0.0420908	0.383067	0.25	0.0531915	1	0.027027	0	79911	71.75	50.1429	10	5	224	148	8	7	Enox1	NA	Enox1	Enox1	NA	NA	NA	NA	NA	NA	NA	InterCGI	NA	NA	NA	NA	NA	NA	0.138393	0.027027	0.28	0.8	1	0.133333	0.25	0.1
chr12	52791914	+	0.938961	0.549145	0.389816	0.389816	0.763126	0.0100212	0.110208	1	0.777778	0.984127	0	0	161733	48	29.5714	6	0	205	63	8	5	Akap6	NA	NA	NA	Akap6	NA	NA	NA	NA	NA	NA	InterCGI	NA	NA	NA	NA	ENSMUSR00000420451	NA	0.995122	0.984127	NA	0	0.210526	0.878788	1	1
chr19	10825586	+	0.955943	0.566197	0.389746	0.389746	0.745376	0.0435786	0.393112	1	0.884615	0.966292	0	0	165721	32.75	45.4286	6	1	51	89	8	6	Cd6	NA	NA	NA	Cd6	NA	NA	NA	NA	NA	NA	InterCGI	NA	NA	NA	NA	NA	NA	1	0.966292	0	0.910714	0.214286	0.884615	0.9375	0.980392
chr3	52062677	+	0.716518	0.326774	0.389744	0.389744	1.10922	0.0348402	0.329922	1	0	0.983871	0	0	106468	11.375	11.8571	2	0	32	62	5	3	Maml3	NA	NA	NA	Maml3	NA	NA	NA	NA	NA	NA	InterCGI	NA	NA	NA	NA	NA	NA	1	0.983871	NA	0	0.25	0.857143	1	1
chr6	137110687	+	0.954613	0.565041	0.389572	0.389572	0.746285	0.00020203	0.00275074	1	0.708333	1	0.117647	0	165560	18	16.1429	1	0	74	40	6	5	Rerg	NA	NA	NA	Rerg	NA	NA	NA	NA	NA	NA	InterCGI	NA	ENSMUSR00000651060	NA	NA	NA	NA	1	1	NA	0.333333	0.117647	1	1	1
chr6	72708029	+	0.909537	0.520355	0.389182	0.389182	0.793948	0.00134719	0.0169958	1	0.48	1	0.192308	0	156187	16.625	8.71429	10	0	27	26	8	4	Tcf7l1	NA	NA	NA	Tcf7l1	NA	NA	NA	NA	NA	NA	InterCGI	NA	NA	NA	NA	NA	NA	1	1	1	NA	0.192308	0.916667	0.916667	0.48
chr17	28300563	+	1	0.611111	0.388889	0.388889	0.701432	0.0246597	0.246239	1	1	1	0	0	174817	6.125	4.42857	3	0	11	12	6	2	Ppard	NA	NA	Ppard	NA	NA	Ppard	NA	NA	CGI_chr17_28297058_28297272	CGI_chr17_28297058_28297272	CpGShelf	NA	NA	NA	NA	NA	NA	1	1	NA	0	0	1	1	1
chr12	108339160	+	0.783642	0.395567	0.388075	0.388075	0.968548	0.0167252	0.175071	1	0.5	0.857143	0	0	126040	23.5	11.7143	0	0	141	41	4	4	Cyp46a1	NA	NA	NA	Cyp46a1	NA	NA	NA	NA	NA	NA	InterCGI	ENSMUSR00000422956	NA	NA	NA	NA	NA	0.836879	0.682927	NA	0	0	1	NA	0.5
chr4	152362943	+	0.95	0.562169	0.387831	0.387831	0.746592	1.62289e-07	2.63669e-06	1	0.8	1	0	0	165513	6	7.14286	1	0	24	23	4	4	Chd5	NA	Chd5	Chd5	NA	NA	NA	NA	CGI_chr4_152363230_152363452	NA	CGI_chr4_152363230_152363452	CpGShore	NA	NA	NA	NA	NA	NA	1	1	NA	1	0	1	1	1
chr8	124416717	+	0.87826	0.491041	0.387218	0.387218	0.826052	0.000458423	0.00604696	1	0.571429	1	0	0	150098	8.875	8	0	0	26	17	5	5	Pgbd5	NA	NA	NA	Pgbd5	NA	NA	NA	NA	NA	NA	InterCGI	NA	NA	NA	NA	NA	NA	1	1	NA	0.428571	0	0.571429	1	1
chr1	116091683	+	0.912825	0.525815	0.387011	0.387011	0.784324	0.0411918	0.376788	0.959184	0.870968	0.948598	0.142857	0	157856	156.625	89.2857	93	0	252	214	8	6	Cntnap5a	NA	NA	NA	Cntnap5a	NA	NA	NA	NA	NA	NA	InterCGI	NA	NA	NA	NA	NA	NA	0.870968	0.948598	NA	0.925926	0.142857	0.923611	0.930481	0.896825
chr16	10978107	+	0.879299	0.492648	0.38665	0.38665	0.823119	0.0236505	0.23743	1	0.588235	1	0.266667	0	150599	9.625	19.4286	2	0	17	37	6	6	Litaf	NA	NA	NA	Litaf	NA	NA	NA	NA	NA	NA	InterCGI	NA	NA	NA	NA	ENSMUSR00000192873	NA	1	1	NA	0.333333	0.266667	0.6	0.846154	1
chr5	67697410	+	0.97987	0.59324	0.386631	0.386631	0.714508	0.0495421	0.432514	1	0.909091	0.982143	0	0	172385	18.375	17.1429	0	0	54	56	7	5	Atp8a1	NA	NA	NA	Atp8a1	NA	NA	NA	NA	NA	NA	InterCGI	NA	NA	ENSMUSR00000377854	NA	NA	NA	1	0.982143	NA	0.521739	0	0.909091	1	NA
chr10	68041923	+	0.947619	0.561092	0.386527	0.386527	0.745729	0.00761751	0.0857467	1	0.8	1	0	0	165654	4.625	10.2857	0	0	10	26	4	5	Rtkn2	NA	NA	Rtkn2	NA	NA	Rtkn2	NA	CGI_chr10_68041433_68041734	NA	CGI_chr10_68041433_68041734	CpGShore	NA	NA	NA	NA	NA	NA	1	1	NA	0	0.692308	0.8	1	NA
chr3	14870384	+	0.117854	0.503741	-0.385887	0.385887	-2.00655	0.0194531	0.200163	0.181818	0.0663265	0.875	0	0	70681	104	70.7143	50	0	196	172	8	6	Car3	NA	NA	NA	Car3	NA	NA	NA	NA	NA	NA	InterCGI	ENSMUSR00000605348	NA	NA	NA	ENSMUSR00000283037	NA	0.0663265	0.0909091	NA	0	0.875	0.181818	0.106796	0.1
chr6	5139955	+	0.967541	0.581922	0.385619	0.385619	0.723751	0.0200134	0.205213	1	0.878788	0.918919	0.363636	0	170283	35.875	28.5714	7	0	123	74	8	6	Ppp1r9a	NA	NA	NA	Ppp1r9a	NA	NA	NA	NA	NA	NA	InterCGI	NA	NA	NA	NA	NA	NA	1	0.918919	NA	0.4	0.692308	1	1	1
chr9	63242036	+	0.935937	0.550346	0.385591	0.385591	0.755426	0.00822678	0.0920082	1	0.75	1	0	0	163708	10.875	12.7143	1	0	30	31	7	4	Map2k5	NA	NA	NA	Map2k5	NA	NA	NA	NA	NA	NA	InterCGI	NA	ENSMUSR00000288554	NA	NA	NA	NA	1	1	NA	1	0	1	1	1
chr2	24608144	+	0.961964	0.576389	0.385575	0.385575	0.729046	0.000134901	0.00186216	1	0.785714	1	0.25	0	169367	17.625	10	9	0	32	42	8	4	Cacna1b	NA	Cacna1b	Cacna1b	NA	NA	NA	NA	NA	NA	NA	InterCGI	NA	NA	NA	NA	NA	NA	1	1	NA	1	0.5	0.785714	1	1
chr8	40879139	+	0.969207	0.584558	0.384649	0.384649	0.719796	0.000398337	0.0052821	1	0.853659	0.933333	0	0	171219	20	12	5	0	82	46	8	4	Slc7a2	NA	NA	NA	Slc7a2	NA	NA	NA	NA	NA	NA	InterCGI	NA	ENSMUSR00000665691	NA	NA	NA	NA	0.853659	0.847826	NA	0	0.142857	1	1	1
chr9	21792765	+	0.802083	0.418182	0.383902	0.383902	0.923404	0.0214765	0.218256	1	0.5	1	0	0	132625	6.125	6.57143	2	0	11	19	5	3	Kank2	NA	NA	NA	Kank2	NA	NA	NA	NA	CGI_chr9_21795115_21795543	CGI_chr9_21795115_21795543	CpGShelf	NA	NA	ENSMUSR00000673863	NA	NA	NA	1	1	NA	0.5	0	0.5	1	1
chr1	74968135	+	0.848116	0.46439	0.383726	0.383726	0.8551	0.00791275	0.088776	0.93617	0.737705	1	0.105263	0	144755	57	36	23	0	83	110	8	6	Nhej1	NA	NA	NA	Nhej1	NA	NA	NA	NA	NA	NA	InterCGI	NA	NA	NA	NA	NA	NA	0.792208	0.954545	NA	1	0.25	0.737705	0.915663	0.93617
chr9	65794650	+	0.968437	0.585643	0.382794	0.382794	0.716031	0.0134685	0.144154	1	0.878049	1	0.190476	0	171938	41.875	22.4286	4	0	164	83	7	6	Zfp609	NA	Zfp609	Zfp609	NA	NA	NA	NA	NA	NA	NA	InterCGI	NA	NA	NA	NA	NA	NA	1	1	NA	0.272727	0.888889	0.958333	0.944444	1
chr3	154799078	+	0.889583	0.507301	0.382283	0.382283	0.798254	0.00908437	0.100766	1	0.4	1	0.2	0	154988	7.625	14.8571	4	0	17	25	7	6	Tnni3k	NA	NA	NA	Tnni3k	NA	NA	NA	NA	NA	NA	InterCGI	NA	NA	NA	NA	NA	NA	1	1	NA	0.2	0.25	1	0.4	0.8
chr10	79934431	+	0.938721	0.556501	0.38222	0.38222	0.743905	0.00856718	0.0954996	0.956044	0.912621	0.956439	0.0491803	0	166079	326.625	178.286	158	61	515	528	8	7	Bc1,Arid3a	NA	NA	NA	Bc1,Arid3a	NA	NA	NA	NA	NA	NA	InterCGI	NA	NA	NA	NA	NA	NA	0.956044	0.956439	0.883562	0.948498	0.0491803	0.937282	0.912621	0.934363
chr13	40898473	+	0.769017	0.3875	0.381517	0.381517	0.970699	0.0242424	0.242598	1	0.428571	0.625	0	0	125792	5.5	6.85714	0	0	11	20	4	4	Gcnt2	NA	NA	NA	Gcnt2	NA	NA	NA	NA	NA	NA	InterCGI	NA	NA	NA	NA	ENSMUSR00000196326	NA	1	0.625	0	NA	0.5	1	1	NA
chr3	10390622	+	0.207118	0.588343	-0.381225	0.381225	-1.46249	0.0479607	0.422564	0.6	0	1	0.15625	0	82545	18	17.8571	4	0	32	64	7	6	Chmp4c	NA	NA	Chmp4c	NA	NA	Chmp4c	NA	NA	NA	NA	InterCGI	NA	NA	NA	NA	NA	NA	0	0.15625	NA	1	0.25	0.3	0.1875	0
chr18	82691227	+	0.889006	0.507856	0.38115	0.38115	0.795779	0.00219834	0.0270259	1	0.75	0.814815	0	0	155375	12	18.8571	3	1	21	32	7	5	Zfp236	NA	NA	NA	Zfp236	NA	NA	NA	CGI_chr18_82692090_82692423,CGI_chr18_82692850_82693170	NA	CGI_chr18_82692090_82692423,CGI_chr18_82692850_82693170	CpGShore	NA	NA	NA	NA	NA	NA	1	0.769231	0	0	0.65625	0.761905	0.777778	0.875
chr6	118828065	+	1	0.62	0.38	0.38	0.680932	0.0416571	0.380037	1	1	1	0	0	179610	5.25	8.28571	1	0	9	33	5	4	Cacna1c	NA	NA	NA	Cacna1c	NA	NA	NA	NA	NA	NA	InterCGI	NA	NA	NA	NA	NA	NA	1	1	NA	0.4	1	1	1	1
chr16	17806886	+	0.0206229	0.4	-0.379377	0.379377	-3.74294	0.0496207	0.432956	0.0909091	0	1	0	0	83352	16.875	14.2857	2	0	30	52	7	5	Scarf2	NA	Scarf2	Scarf2	NA	NA	Scarf2	CGI_chr16_17806754_17807741	NA	CGI_chr16_17802833_17803612,CGI_chr16_17804235_17804603	CGI_chr16_17806754_17807741	CpGIsland	NA	NA	NA	NA	NA	NA	0	0	NA	0.2	0.666667	0.0909091	0	0
chr18	31958188	+	0.97678	0.59798	0.3788	0.3788	0.698705	0.0004584	0.00604682	1	0.88	1	0	0	175824	79.25	13	2	0	530	42	6	3	Lims2	NA	NA	Lims2	NA	NA	Lims2	NA	NA	NA	NA	InterCGI	NA	NA	NA	NA	NA	NA	0.983019	1	NA	1	0	1	1	1
chr5	125692602	+	0.487467	0.108688	0.378779	0.378779	2.06743	5.38601e-05	0.000764237	0.75	0.15625	0.387097	0	0	51255	23.375	14.4286	3	1	50	31	7	5	Tmem132b	NA	NA	NA	Tmem132b	NA	NA	NA	NA	NA	NA	InterCGI	NA	NA	NA	NA	NA	NA	0.68	0.387097	0	0	0	0.32	0.631579	0.15625
chr13	100527038	+	0.56361	0.184943	0.378667	0.378667	1.55702	0.00556318	0.064144	1	0.323529	0.459459	0	0	63076	18.625	14	1	3	36	37	6	6	Ocln	NA	NA	NA	Ocln	NA	NA	NA	NA	NA	NA	InterCGI	NA	NA	NA	NA	NA	NA	1	0.459459	0	0.0434783	0	0.5	0.527778	0.590909
chr9	43335160	+	0.487051	0.865701	-0.37865	0.37865	-0.817045	0.00987261	0.1087	1	0	1	0.8	0	151519	6	6.14286	0	0	19	17	4	4	Trim29	NA	Trim29	Trim29	NA	NA	NA	NA	NA	NA	NA	InterCGI	NA	NA	NA	NA	NA	NA	0.631579	0.882353	NA	1	0.846154	0.75	0	NA
chr8	27121812	+	0.112094	0.490353	-0.378259	0.378259	-2.03496	0.0205061	0.209663	0.307692	0	0.928571	0	0	71131	18	24.4286	10	2	34	86	8	6	Gpr124	NA	Gpr124	Gpr124	NA	NA	NA	CGI_chr8_27121393_27121906	NA	NA	CGI_chr8_27121393_27121906	CpGIsland	NA	NA	NA	NA	NA	NA	0	0	0	0.4	0.571429	0.181818	0.230769	0.307692
chr4	118146005	+	0.943452	0.565352	0.3781	0.3781	0.728716	0.0405192	0.372106	1	0.833333	0.826087	0.307692	0.00724638	169419	4.875	7.71429	1	0	7	23	5	4	Kdm4a	NA	NA	NA	Kdm4a	NA	NA	NA	NA	NA	NA	InterCGI	NA	NA	NA	NA	NA	NA	1	0.826087	0.625	0.8	0.307692	0.857143	1	1
chr4	128907445	+	0.981709	0.604037	0.377673	0.377673	0.691593	0.0156413	0.164879	1	0.933333	1	0.125	0	177459	37.25	15.8571	1	1	173	58	7	5	Trim62	NA	NA	NA	Trim62	NA	NA	NA	NA	NA	NA	InterCGI	ENSMUSR00000624860	NA	NA	NA	NA	NA	1	0.931034	1	1	0.125	0.947368	1	1
chr17	8881701	+	0.0238095	0.401189	-0.377379	0.377379	-3.6043	0.0202758	0.207579	0.166667	0	0.952381	0	0	71038	5	13.5714	0	7	25	21	2	7	Pde10a	NA	NA	NA	Pde10a	NA	NA	NA	NA	NA	NA	InterCGI	NA	NA	NA	NA	NA	NA	0.166667	0.111111	0	0	0.952381	0	0	0
chr12	103042282	+	0.14346	0.520543	-0.377083	0.377083	-1.78961	0.0330109	0.315653	0.307692	0	1	0.09375	0	76058	15.25	11.5714	4	0	32	32	7	5	Unc79	NA	NA	NA	Unc79	NA	NA	NA	NA	NA	NA	InterCGI	NA	NA	NA	NA	NA	NA	0.03125	0.09375	1	NA	0.909091	0.153846	0.1875	0.307692
chr11	78379011	+	0.971875	0.595166	0.376709	0.376709	0.698209	0.0177824	0.184855	1	0.875	0.928571	0	0	175904	5.75	6	2	0	10	14	5	4	Foxn1	NA	NA	NA	Foxn1	NA	NA	NA	NA	NA	NA	InterCGI	NA	NA	NA	NA	NA	NA	1	0.928571	NA	0	0.833333	1	1	0.875
chr7	27319708	+	0.290729	0.666949	-0.37622	0.37622	-1.17058	0.00129611	0.0163809	0.714286	0.157895	0.903226	0.0204082	0	98671	40.125	30.4286	17	0	130	49	8	6	Ltbp4	NA	Ltbp4	Ltbp4	NA	NA	NA	NA	NA	NA	NA	InterCGI	ENSMUSR00000653788	NA	NA	NA	NA	NA	0.276923	0.0204082	NA	0.9	0.75	0.324324	0.2	0.157895
chr10	81244807	+	0.824756	0.448751	0.376005	0.376005	0.863644	0.00341917	0.0408683	0.888889	0.754717	0.853977	0.0925	0	143394	255.125	396	45	124	446	767	8	7	Zfr2	NA	NA	NA	Zfr2	NA	NA	NA	NA	NA	NA	InterCGI	ENSMUSR00000507027	NA	NA	NA	ENSMUSR00000417023	NA	0.888889	0.853977	0.823204	0.8368	0.0967742	0.772549	0.824074	0.878472
chr2	173106158	+	1	0.624466	0.375534	0.375534	0.670741	0.000169002	0.00231548	1	1	1	0.333333	0	182433	4.875	7.14286	0	0	11	13	3	5	Ctcfl	NA	Ctcfl	Ctcfl	NA	NA	NA	NA	NA	NA	NA	InterCGI	NA	NA	NA	NA	NA	NA	1	1	NA	1	0.5	1	1	1
chr3	122046568	+	0.95	0.574685	0.375315	0.375315	0.715376	0.000108549	0.00150957	1	0.75	1	0	0	172051	15.875	11.8571	0	0	83	42	5	4	Abca4	NA	NA	NA	Abca4	NA	NA	NA	NA	NA	NA	InterCGI	NA	NA	NA	NA	ENSMUSR00000612808	NA	1	0.904762	NA	0	1	0.9	0.75	NA
chr15	98720987	+	0.0862103	0.460941	-0.374731	0.374731	-2.29128	0.0207977	0.21223	0.333333	0	1	0	0	71270	17	19.1429	1	0	55	61	7	5	Ccdc65	NA	Ccdc65	Ccdc65	NA	NA	NA	NA	NA	NA	NA	InterCGI	NA	NA	NA	NA	NA	NA	0	0.0327869	NA	0	1	0	0	0
chr11	74557665	+	0.925956	0.552031	0.373924	0.373924	0.735789	8.12731e-06	0.000121626	1	0.777778	0.984375	0.25	0	167638	29.125	27.5714	16	0	52	64	8	6	Rap1gap2	NA	NA	NA	Rap1gap2	NA	NA	NA	NA	NA	NA	InterCGI	NA	NA	NA	NA	ENSMUSR00000480145	NA	0.980392	0.984375	NA	0.818182	0.25	1	1	1
chr5	125053556	+	0.856801	0.482933	0.373868	0.373868	0.81431	0.00690747	0.0783288	1	0.272727	0.986486	0.277778	0	151930	18.125	17.7143	6	0	35	74	8	6	Ncor2	NA	NA	NA	Ncor2	NA	NA	NA	NA	NA	NA	InterCGI	NA	NA	NA	NA	ENSMUSR00000381257	NA	1	0.986486	NA	0.333333	0.4	0.941176	0.846154	0.272727
chr11	87778199	+	0.0714286	0.445153	-0.373724	0.373724	-2.48274	0.0404485	0.371611	0.5	0	0.833333	0	0	79161	6.125	9.71429	0	3	18	18	4	6	Bzrap1	Bzrap1	Bzrap1	Bzrap1	Bzrap1	Bzrap1	NA	NA	NA	NA	NA	InterCGI	NA	NA	NA	NA	NA	NA	0	0	0.428571	0	0.333333	0	0	NA
chr8	104594484	+	0.973422	0.60009	0.373332	0.373332	0.688789	0.0281629	0.275976	1	0.857143	0.983871	0	0	178009	72.375	14.8571	4	0	452	62	7	3	Pdp2	NA	Pdp2	Pdp2	NA	NA	NA	NA	NA	CGI_chr8_104591497_104591834	CGI_chr8_104591497_104591834	CpGShelf	NA	NA	NA	NA	NA	NA	1	0.983871	NA	0.333333	0	0.857143	1	1
chr11	88582154	+	0.845452	0.472222	0.37323	0.37323	0.826988	0.0331331	0.316613	1	0.666667	1	0	0	149940	11.25	5.57143	1	0	18	18	7	3	Msi2	NA	NA	NA	Msi2	NA	NA	NA	NA	NA	NA	InterCGI	NA	NA	NA	NA	ENSMUSR00000445665	NA	1	1	NA	0	0.166667	0.8	0.846154	0.666667
chr5	114865042	+	0.952381	0.579487	0.372894	0.372894	0.707148	0.00099474	0.0127229	1	0.666667	1	0.2	0	173715	3.375	10.8571	0	0	6	26	2	6	4930519G04Rik	4930519G04Rik	NA	NA	4930519G04Rik	NA	NA	NA	NA	NA	NA	InterCGI	NA	NA	NA	NA	ENSMUSR00000636738	NA	1	1	NA	1	0.576923	1	1	NA
chr17	46266029	+	0.860058	0.487349	0.372709	0.372709	0.806852	0.0175634	0.182764	1	0.6	0.924528	0.0909091	0	153566	16.875	20.1429	3	0	28	53	7	6	Tjap1	NA	NA	NA	Tjap1	NA	NA	NA	NA	NA	NA	InterCGI	ENSMUSR00000144205	NA	NA	NA	ENSMUSR00000572819	NA	1	0.924528	NA	0.190476	0.5	0.857143	1	1
chr1	127749117	+	0.0679487	0.440383	-0.372434	0.372434	-2.53055	0.00101197	0.0129356	0.3	0	1	0	0	56896	23.875	15.1429	6	0	76	53	8	4	Acmsd	NA	Acmsd	Acmsd	NA	NA	NA	NA	NA	NA	NA	InterCGI	NA	NA	NA	NA	NA	NA	0	0	NA	0	1	0.3	0	0
chr10	80028807	+	0.201696	0.574071	-0.372375	0.372375	-1.46415	0.0357897	0.337227	0.5	0	0.952381	0.155844	0	77185	15	20.5714	2	0	32	77	7	5	Bc1,Hmha1	NA	Hmha1	Hmha1	Bc1	NA	NA	NA	NA	NA	NA	InterCGI	NA	NA	NA	NA	NA	NA	0	0.155844	NA	0.333333	0.952381	0.235294	0.266667	0.5
chr9	118689278	+	0.925	0.553025	0.371975	0.371975	0.731766	0.0298005	0.289608	1	0.75	1	0	0	168348	19.125	11	3	1	75	38	7	4	Itga9	NA	Itga9	Itga9	NA	NA	NA	NA	NA	NA	NA	InterCGI	NA	ENSMUSR00000683214	NA	NA	NA	NA	1	0.947368	0	0.4	1	1	0.75	0.833333
chr5	118237250	+	0.158548	0.529412	-0.370864	0.370864	-1.67823	0.0229034	0.230812	0.322581	0	1	0.176471	0	72167	13.75	17.2857	1	0	31	68	6	5	Rnft2	NA	Rnft2	Rnft2	NA	NA	NA	CGI_chr5_118237222_118237438	NA	NA	CGI_chr5_118237222_118237438	CpGIsland	NA	NA	NA	NA	NA	NA	0	0.176471	NA	1	0.5	0.315789	0.322581	0
chr4	139965640	+	0.208571	0.5791	-0.370529	0.370529	-1.43041	0.00727051	0.0821382	0.380952	0.0416667	1	0.0909091	0	72196	16.625	22.8571	6	0	25	77	8	6	Klhdc7a	NA	Klhdc7a	Klhdc7a	NA	NA	NA	CGI_chr4_139965565_139965837	NA	NA	CGI_chr4_139965565_139965837	CpGIsland	NA	NA	NA	NA	NA	NA	0.125	0.0909091	NA	1	0.642857	0.214286	0.0416667	0.380952
chr1	118837221	+	0.946259	0.576068	0.37019	0.37019	0.706332	0.00116474	0.0147963	1	0.833333	1	0	0	173863	5.125	6.28571	0	0	15	13	4	4	Gli2	NA	Gli2	Gli2	NA	NA	NA	NA	CGI_chr1_118837394_118838033	NA	CGI_chr1_118837394_118838033	CpGShore	NA	NA	NA	NA	NA	NA	0.933333	1	NA	0	0.923077	0.857143	1	1
chr6	113413007	+	0.443382	0.813107	-0.369725	0.369725	-0.860352	0.0493507	0.431424	1	0	1	0.266667	0	143938	9.25	17	3	0	17	29	7	5	Ttll3	NA	Ttll3	Ttll3	NA	NA	NA	NA	NA	NA	NA	InterCGI	NA	NA	NA	NA	NA	NA	0.4	0.266667	NA	1	0.827586	1	0.571429	0.411765
chr7	143715779	+	0.736721	0.367196	0.369524	0.369524	0.985254	0.000488709	0.00642977	1	0.375	0.909091	0.111111	0	123473	16.625	24.1429	6	0	30	60	8	6	Osbpl5	NA	Osbpl5	Osbpl5	NA	NA	NA	NA	NA	NA	NA	InterCGI	NA	NA	NA	NA	NA	NA	1	0.909091	NA	0.111111	0.222222	0.863636	0.538462	0.375
chr7	35203606	+	0.138708	0.508184	-0.369476	0.369476	-1.80098	0.0036125	0.0430116	0.217391	0.05	0.777778	0.144068	0	61083	35.5	35.2857	7	0	73	118	8	6	Lrp3	Lrp3	Lrp3	Lrp3	NA	NA	NA	NA	CGI_chr7_35203778_35204197	NA	CGI_chr7_35203778_35204197	CpGShore	NA	NA	NA	NA	NA	NA	0.0684932	0.144068	NA	0.454545	0.777778	0.173913	0.217391	0.142857
chr19	47414629	+	0.967803	0.598462	0.369341	0.369341	0.684376	0.00676047	0.0768044	1	0.833333	1	0	0	178860	6.875	10.5714	2	0	16	25	5	4	Sh3pxd2a	NA	NA	NA	Sh3pxd2a	NA	NA	NA	NA	NA	NA	InterCGI	NA	NA	NA	NA	NA	NA	1	1	NA	0.75	0	0.909091	1	1
chr7	48993153	+	0.320833	0.690079	-0.369246	0.369246	-1.08141	0.005745	0.0660562	1	0	1	0	0	109998	5.5	5.28571	1	0	15	15	4	4	Nav2	NA	NA	NA	Nav2	NA	NA	NA	NA	NA	NA	InterCGI	NA	NA	NA	NA	NA	NA	1	1	NA	0	0.75	0.8	0.166667	0
chr2	91291584	+	0.956439	0.587464	0.368975	0.368975	0.693827	0.000986564	0.012623	1	0.818182	1	0.2	0	176993	16.25	20.2857	4	0	32	65	7	6	1110051M20Rik	NA	NA	NA	1110051M20Rik	NA	NA	NA	NA	NA	NA	InterCGI	NA	NA	ENSMUSR00000345868	NA	NA	NA	1	0.969231	NA	1	0.2	1	1	1
chr8	16437620	+	0.947133	0.578172	0.368961	0.368961	0.702481	0.000455452	0.00600973	1	0.875	1	0	0	174626	21.625	13.1429	0	0	93	49	6	4	Csmd1	NA	NA	NA	Csmd1	NA	NA	NA	NA	NA	NA	InterCGI	NA	NA	NA	NA	NA	NA	0.935484	0.857143	0	NA	1	0.875	1	NA
chr2	32597060	+	0.961683	0.592821	0.368862	0.368862	0.688756	0.0361643	0.340047	1	0.882353	0.970588	0.125	0	178017	22.75	22.1429	12	0	40	68	8	6	St6galnac4	NA	St6galnac4	St6galnac4	NA	NA	St6galnac4	NA	NA	CGI_chr2_32594072_32594295	CGI_chr2_32594072_32594295	CpGShelf	NA	NA	ENSMUSR00000179422	NA	NA	NA	1	0.970588	NA	0.857143	0.125	0.944444	1	1
chr11	69224155	+	0.177434	0.54596	-0.368526	0.368526	-1.5686	0.0144554	0.15356	0.5	0.0555556	0.875	0.0952381	0	68462	38.75	28	18	0	98	84	8	6	Gucy2e	NA	Gucy2e	Gucy2e	NA	NA	NA	NA	NA	NA	NA	InterCGI	NA	NA	NA	NA	NA	NA	0.0816327	0.0952381	NA	0.875	0.571429	0.125	0.105263	0.5
chr9	14750819	+	0.160407	0.528826	-0.368419	0.368419	-1.66084	0.0402043	0.369938	0.6	0	0.857143	0.0769231	0	79039	7.75	7.85714	3	0	19	13	5	5	Fut4	NA	Fut4	Fut4	NA	NA	NA	CGI_chr9_14750818_14752271	NA	NA	CGI_chr9_14750818_14752271	CpGIsland	ENSMUSR00000286871	NA	NA	NA	NA	NA	0	0.1	NA	0.0769231	0.857143	0.6	0.272727	0.2
chr2	158712514	+	0.852381	0.484131	0.36825	0.36825	0.803432	0.00151144	0.0189601	1	0.5	0.965517	0	0	154112	5.625	12.1429	0	0	12	29	3	5	Ppp1r16b	NA	NA	NA	Ppp1r16b	NA	NA	NA	NA	NA	NA	InterCGI	NA	NA	NA	NA	ENSMUSR00000348475	NA	0.5	0.965517	NA	0	0.428571	0.666667	1	1
chr8	122018587	+	0.980303	0.612453	0.36785	0.36785	0.669905	0.0286694	0.280211	1	0.909091	0.983051	0.125	0	182586	17.125	14.5714	3	0	34	59	7	6	Banp	NA	NA	NA	Banp	NA	NA	NA	NA	NA	NA	InterCGI	NA	NA	ENSMUSR00000671825	NA	NA	NA	1	0.983051	NA	0.6	0.8	0.933333	1	1
chr19	6501494	+	0.706899	0.339512	0.367387	0.367387	1.03643	0.000833121	0.0107322	0.892157	0.545455	0.657534	0.153846	0	116011	31.625	28.8571	6	0	102	73	8	6	Nrxn2	NA	NA	NA	Nrxn2	NA	NA	NA	NA	CGI_chr19_6497392_6498652	CGI_chr19_6497392_6498652	CpGShelf	NA	NA	NA	NA	ENSMUSR00000584004	NA	0.892157	0.657534	NA	0.444444	0.375	0.730769	0.545455	0.666667
chr4	125008451	+	0.97607	0.608946	0.367124	0.367124	0.671876	0.0189882	0.195889	1	0.891892	1	0.105263	0	182193	15.25	19.1429	3	0	37	45	7	5	Rspo1	NA	Rspo1	Rspo1	NA	NA	NA	NA	NA	NA	NA	InterCGI	NA	NA	NA	NA	NA	NA	0.891892	1	NA	1	0.105263	1	1	1
chr7	127444903	+	0.254807	0.621803	-0.366995	0.366995	-1.25453	0.00132496	0.0167276	0.5	0	0.928571	0.191781	0	89915	21.625	32.7143	7	0	47	73	8	6	Zfp553,Zfp689	NA	Zfp689	Zfp689	Zfp553	NA	NA	NA	CGI_chr7_127444176_127444739	CGI_chr7_127448625_127449118	CGI_chr7_127444176_127444739	CpGShore	NA	NA	NA	NA	NA	NA	0	0.191781	NA	0.928571	0.727273	0.0666667	0.5	0.285714
chr12	72661035	+	0.14214	0.508917	-0.366777	0.366777	-1.77011	0.0006271	0.00817379	0.333333	0	1	0	0	55797	9.75	10.2857	3	0	23	30	6	5	Dhrs7	NA	NA	NA	Dhrs7	NA	NA	NA	NA	CGI_chr12_72664671_72664937	CGI_chr12_72664671_72664937	CpGShelf	NA	NA	NA	NA	NA	NA	0.190476	0.233333	NA	0	1	0.272727	0	0
chr16	94216349	+	0.897321	0.530782	0.366539	0.366539	0.746566	0.0200009	0.205106	1	0.25	0.9	0	0	165515	8.625	12.2857	3	4	17	24	5	6	Hlcs	NA	NA	NA	Hlcs	NA	NA	NA	NA	NA	NA	InterCGI	NA	NA	NA	NA	NA	NA	1	0.9	0	0.333333	0	1	1	1
chr3	138753413	+	0.814583	0.448157	0.366427	0.366427	0.847824	0.000273485	0.00368017	1	0.166667	0.857143	0	0	145924	6.125	15	2	3	10	26	5	6	Tspan5	NA	NA	NA	Tspan5	NA	NA	NA	NA	NA	NA	InterCGI	ENSMUSR00000614351	NA	NA	NA	ENSMUSR00000614350	NA	1	0.857143	0	0	0.636364	0.8	1	1
chr6	128446003	+	0.858048	0.492424	0.365624	0.365624	0.788869	0.0492544	0.430855	1	0.571429	1	0	0	157010	10.375	7.85714	3	0	17	28	6	4	Gm10069		NA	NA	Gm10069	NA	NA	NA	NA	NA	NA	InterCGI	ENSMUSR00000370108	NA	NA	NA	ENSMUSR00000650399	NA	1	1	NA	0	0	1	0.571429	1
chr11	100736240	+	0.922159	0.556548	0.365611	0.365611	0.718379	0.0465687	0.413359	1	0.75	1	0	0	171475	10.75	8.57143	2	0	44	33	5	4	Rab5c	NA	NA	NA	Rab5c	NA	NA	NA	CGI_chr11_100738077_100738578	NA	CGI_chr11_100738077_100738578	CpGShore	NA	NA	NA	ENSMUSR00000521579	NA	NA	0.977273	1	0	NA	1	1	1	0.9
chr7	30873892	+	0.0927622	0.458333	-0.365571	0.365571	-2.18823	0.0014447	0.0181624	0.25	0	1	0	0	57850	13.75	9.85714	1	0	29	39	6	4	Cd22	NA	NA	NA	Cd22	NA	NA	NA	NA	NA	NA	InterCGI	ENSMUSR00000428202	NA	NA	NA	NA	NA	0	0	NA	0	1	0.25	0	0
chr3	90273632	+	0.171039	0.53649	-0.365452	0.365452	-1.5939	0.023619	0.237166	0.4	0.00607903	0.918919	0	0	72428	79.375	38.7143	5	0	329	93	8	6	Dennd4b	NA	NA	NA	Dennd4b	NA	NA	NA	NA	NA	NA	InterCGI	NA	NA	NA	NA	NA	NA	0.00607903	0.150538	NA	0	0.918919	0.2	0.121212	0.4
chr6	8464549	+	0.649702	0.285	0.364702	0.364702	1.1611	0.00545429	0.0629774	1	0.25	1	0	0	100248	8.5	6.42857	1	0	30	24	6	3	Glcci1	NA	NA	NA	Glcci1	NA	NA	NA	NA	NA	NA	InterCGI	NA	NA	NA	NA	NA	NA	1	1	NA	0	0	0.5	1	1
chr11	114423511	+	0.0875	0.452083	-0.364583	0.364583	-2.24468	0.0400415	0.368733	0.6	0	1	0	0	78976	4.375	8.71429	1	0	10	19	4	5	Mir466n,4932435O22Rik	NA	NA	NA	Mir466n,4932435O22Rik	NA	NA	NA	NA	NA	NA	InterCGI	NA	NA	NA	NA	NA	NA	0	0	NA	1	0.5	0.6	0	0
chr7	120206260	+	0.966562	0.602564	0.363998	0.363998	0.672851	0.0297608	0.28928	1	0.892857	1	0.25	0	182019	29.125	14	7	0	116	36	8	5	Abca14	NA	NA	NA	Abca14	NA	NA	NA	NA	NA	NA	InterCGI	NA	NA	NA	NA	ENSMUSR00000660865	NA	1	0.916667	NA	1	0.25	0.928571	1	1
chr17	25650516	+	0.89797	0.534091	0.363879	0.363879	0.738797	0.0274963	0.270354	1	0.666667	1	0	0	166965	10.5	8.14286	0	1	44	12	5	6	Lmf1	NA	NA	NA	Lmf1	NA	NA	NA	NA	NA	NA	InterCGI	NA	NA	NA	NA	NA	NA	1	1	0	0	0.375	0.666667	NA	1
chr5	24551039	+	0.824901	0.461193	0.363709	0.363709	0.825289	0.0152082	0.160731	1	0.615385	1	0.0714286	0	150237	19.75	11.1429	10	0	44	36	8	5	4931409K22Rik	NA	NA	NA	4931409K22Rik	NA	NA	NA	NA	NA	NA	InterCGI	NA	NA	ENSMUSR00000376268	NA	NA	NA	1	0.944444	NA	1	0.0714286	0.904762	0.705882	0.875
chr10	106957834	+	0.129007	0.492663	-0.363656	0.363656	-1.85443	0.0271831	0.267738	0.238095	0	0.8	0.047619	0	73839	15.25	10.4286	0	0	59	21	6	4	Acss3	NA	NA	NA	Acss3	NA	NA	NA	NA	NA	NA	InterCGI	NA	NA	NA	NA	NA	NA	0.0847458	0.047619	NA	0.333333	0.578947	NA	0	NA
chr14	104853292	+	0.150067	0.513681	-0.363614	0.363614	-1.71001	0.0151032	0.159714	0.5	0	1	0.030303	0	68774	71.5	27.8571	11	0	408	66	8	5	D130009I18Rik	NA	NA	NA	D130009I18Rik	NA	NA	NA	NA	NA	NA	InterCGI	NA	NA	NA	NA	NA	NA	0.0147059	0.030303	NA	0.666667	1	0.04	0.416667	0.5
chr1	119495699	+	0.967742	0.604327	0.363415	0.363415	0.670447	0.00716442	0.0810177	1	0.741935	1	0	0	182483	12.625	17.4286	5	0	31	62	8	5	Ralb	NA	NA	NA	Ralb	NA	NA	NA	NA	NA	NA	InterCGI	NA	ENSMUSR00000493604	NA	NA	NA	NA	0.741935	0.967742	NA	1	0	1	1	1
chr11	113666806	+	0.906398	0.543166	0.363232	0.363232	0.728261	0.0203499	0.208253	1	0.8	1	0	0	169505	49.5	25.4286	0	0	285	85	6	5	Fam104a	NA	NA	NA	Fam104a	NA	NA	NA	NA	NA	NA	InterCGI	NA	ENSMUSR00000138923	NA	NA	NA	NA	0.810526	0.917647	NA	1	0	0.925926	0.8	NA
chr7	91881023	+	0.998175	0.635017	0.363158	0.363158	0.644338	0.019303	0.198796	1	0.985401	1	0	0	188543	22.625	6.57143	3	0	137	15	4	4	Dlg2	NA	NA	NA	Dlg2	NA	NA	NA	NA	NA	NA	InterCGI	NA	NA	NA	NA	NA	NA	0.985401	1	NA	1	0	1	1	1
chr4	137282756	+	0.933619	0.57197	0.36165	0.36165	0.697261	0.027228	0.268115	1	0.75	1	0	0	176078	12.75	11.5714	4	0	32	29	7	5	Wnt4	NA	NA	NA	Wnt4	NA	NA	NA	NA	NA	NA	InterCGI	NA	NA	NA	NA	NA	NA	1	1	NA	0	0	1	1	1
chr16	57385604	+	0.9875	0.625986	0.361514	0.361514	0.649321	0.00425646	0.0500754	1	0.9	0.967742	0	0	187083	12.875	10.7143	2	0	34	31	6	5	Cmss1,Filip1l	NA	NA	NA	Cmss1,Filip1l	NA	NA	NA	NA	NA	NA	InterCGI	NA	NA	NA	NA	NA	NA	1	0.967742	0	NA	0.166667	0.9	1	1
chr9	43803659	+	0.369118	0.730254	-0.361136	0.361136	-0.965374	0.033773	0.321581	1	0	1	0	0	126427	5.625	7.42857	0	0	17	23	5	4	Pvrl1	NA	Pvrl1	Pvrl1	NA	NA	NA	CGI_chr9_43803486_43803859	NA	NA	CGI_chr9_43803486_43803859	CpGIsland	NA	NA	NA	NA	NA	NA	0.0588235	0	0.8	NA	0.625	0.4	1	1
chr16	76357186	+	0.962096	0.601059	0.361037	0.361037	0.669787	0.00245526	0.0299932	1	0.882353	1	0	0	182609	39.125	24.7143	6	0	118	90	8	6	Nrip1	NA	NA	NA	Nrip1	NA	NA	NA	NA	NA	NA	InterCGI	NA	ENSMUSR00000566233	NA	NA	NA	NA	0.949153	0.933333	NA	1	0	1	1	1
chr12	107940951	+	0.119792	0.480662	-0.360871	0.360871	-1.91853	0.0267629	0.264215	0.5	0	1	0	0	73667	3.75	8.42857	1	3	8	14	3	6	Bcl11b	NA	NA	NA	Bcl11b	NA	NA	NA	NA	NA	NA	InterCGI	NA	NA	NA	NA	NA	NA	0	0	0	0	1	0	0	0
chr4	118000343	+	0.967591	0.60693	0.360661	0.360661	0.664124	0.0318232	0.306023	1	0.782609	1	0.333333	0	183748	120.625	15	22	0	590	41	8	5	St3gal3	NA	NA	NA	St3gal3	NA	NA	NA	NA	NA	NA	InterCGI	NA	ENSMUSR00000437003	NA	NA	NA	NA	0.998305	1	NA	0.333333	0.333333	0.782609	0.986842	1
chr1	184810645	+	0.129167	0.489683	-0.360516	0.360516	-1.8442	0.0271429	0.267411	0.4	0	1	0.0714286	0	73820	11	6.14286	3	0	20	15	7	4	Marc1	NA	NA	NA	Marc1	NA	NA	NA	CGI_chr1_184810769_184811173	NA	CGI_chr1_184810769_184811173	CpGShore	ENSMUSR00000499543	NA	NA	NA	NA	NA	0	0.0714286	NA	1	1	0	0.333333	0
chr9	62363062	+	0.26667	0.626834	-0.360165	0.360165	-1.20275	0.00427611	0.0502928	0.345455	0.181818	1	0.3	0	94963	83.125	32.4286	46	0	151	76	8	6	Anp32a	NA	NA	NA	Anp32a	NA	NA	NA	CGI_chr9_62363708_62363954	NA	CGI_chr9_62363708_62363954	CpGShore	NA	NA	NA	NA	NA	NA	0.304348	0.3	NA	0.571429	1	0.345455	0.241071	0.181818
chr10	61201133	+	0.837798	0.477778	0.36002	0.36002	0.797496	0.00377773	0.0448387	1	0.25	1	0	0	155098	18.25	10.4286	4	0	66	23	6	4	Adamts14	NA	NA	NA	Adamts14	NA	NA	NA	NA	NA	NA	InterCGI	NA	NA	NA	NA	NA	NA	1	1	NA	0.5	0	0.8	1	1
chr14	20778247	+	0.9364	0.577101	0.359299	0.359299	0.688841	0.0224781	0.227124	1	0.777778	1	0	0	177998	17.5	17.1429	4	0	66	42	7	5	Camk2g	NA	NA	NA	Camk2g	NA	NA	NA	NA	NA	NA	InterCGI	NA	NA	NA	NA	NA	NA	0.984848	1	NA	0	0.571429	0.777778	0.8	1
chr2	91635641	+	0.338131	0.697329	-0.359198	0.359198	-1.02275	1.82746e-05	0.000267202	0.666667	0	1	0.125	0	118263	6.25	9.28571	1	0	11	15	5	6	F2	NA	NA	NA	F2	NA	NA	NA	NA	NA	NA	InterCGI	NA	NA	NA	NA	NA	NA	0.181818	0.125	NA	1	0.75	0.545455	0.5	0.5
chr11	119630684	+	1	0.641209	0.358791	0.358791	0.633163	0.0470361	0.416456	1	1	1	0	0	190968	7.875	9.14286	4	0	12	26	6	6	Rptor	NA	NA	NA	Rptor	NA	NA	NA	NA	NA	NA	InterCGI	NA	NA	NA	NA	NA	NA	1	0.961538	NA	0	0.6	1	1	1
chr6	4747370	+	0.116411	0.47501	-0.358599	0.358599	-1.93989	0.000944045	0.0120998	0.21875	0	0.833333	0.02	0	56743	32.25	40	13	0	49	100	8	6	Peg10	Peg10,Sgce	NA	Peg10	NA	Peg10	NA	CGI_chr6_4747291_4748412	NA	NA	CGI_chr6_4747291_4748412	CpGIsland	ENSMUSR00000451705	NA	NA	ENSMUSR00000641102	NA	NA	0	0.02	NA	0.214286	0.777778	0.128205	0.125	0.21875
chr17	9669499	+	0.100567	0.459091	-0.358524	0.358524	-2.08495	0.0289828	0.28286	0.25	0	1	0	0	74519	23.75	19	0	0	55	60	7	4	Pabpc6	NA	Pabpc6	Pabpc6	NA	NA	NA	CGI_chr17_9669331_9669561	NA	NA	CGI_chr17_9669331_9669561	CpGIsland	NA	NA	NA	NA	NA	NA	0.2	0.133333	NA	0	1	0.0714286	0.25	NA
chr13	109625625	+	0.127313	0.485425	-0.358112	0.358112	-1.8512	0.0219234	0.22222	0.22449	0.0322581	1	0.111111	0	71750	205.875	66.4286	31	14	1115	122	8	7	Pde4d	NA	NA	NA	Pde4d	NA	NA	NA	NA	NA	NA	InterCGI	NA	NA	NA	NA	NA	NA	0.0511211	0.127119	0.125	0.111111	1	0.188679	0.0842105	0.176471
chr6	126006588	+	1	0.641894	0.358106	0.358106	0.631646	1.04267e-05	0.000155165	1	1	0.714286	0.555556	0.285714	191490	6.875	13	1	0	26	24	4	6	Ano2	NA	NA	NA	Ano2	NA	NA	NA	NA	NA	NA	InterCGI	NA	NA	NA	NA	NA	NA	1	0.692308	NA	0.6	0.583333	1	1	1
chr17	28058752	+	0.989796	0.631868	0.357928	0.357928	0.639357	0.0398407	0.367285	1	0.928571	1	0	0	189524	7.375	15.2857	0	1	15	43	4	6	Anks1	NA	Anks1	Anks1	Anks1	NA	NA	NA	NA	NA	NA	InterCGI	NA	NA	NA	NA	NA	NA	1	1	0	0.1	0.923077	1	1	NA
chr11	32190882	+	0.602924	0.245306	0.357618	0.357618	1.26348	0.0104612	0.114655	0.791855	0.430693	0.4625	0.0326797	0	88413	131.625	260.857	30	153	221	442	8	7	Il9r	NA	Il9r	Il9r	NA	NA	NA	NA	NA	NA	NA	InterCGI	NA	NA	NA	NA	NA	NA	0.791855	0.4625	0.0326797	0.21267	0.137363	0.483051	0.691358	0.566667
chr6	135732311	+	0.047306	0.404705	-0.357399	0.357399	-2.85533	0.0236958	0.237852	0.121212	0	0.73913	0	0	72454	22.375	20	13	0	33	57	8	6	Grin2b	NA	Grin2b	Grin2b	NA	NA	NA	NA	CGI_chr6_135732972_135733232	NA	CGI_chr6_135732972_135733232	CpGShore	NA	NA	NA	NA	NA	NA	0	0	NA	0.230769	0.666667	0.0952381	0.0588235	0
chr2	104216211	+	0.895457	0.538483	0.356974	0.356974	0.723199	0.0408689	0.374579	1	0.785714	0.937008	0	0	170361	58.75	55.4286	2	2	158	127	7	6	D430041D05Rik	NA	NA	NA	D430041D05Rik	NA	NA	NA	NA	NA	NA	InterCGI	NA	NA	NA	NA	NA	NA	1	0.937008	0	0.888889	0.357143	0.925926	0.893333	0.9
chr2	90889266	+	0.0742679	0.431015	-0.356747	0.356747	-2.38777	0.0114054	0.124068	0.210191	0	0.741935	0.0714286	0	66857	43.375	25.7143	5	0	157	84	8	5	C1qtnf4	NA	NA	NA	C1qtnf4	NA	NA	NA	CGI_chr2_90889415_90890446	CGI_chr2_90885644_90886082	CGI_chr2_90889415_90890446	CpGShore	NA	NA	NA	NA	NA	NA	0.210191	0.0714286	NA	0.181818	0.5	0	0	0
chr8	122336126	+	0.0890276	0.445771	-0.356744	0.356744	-2.20241	3.3015e-07	5.18639e-06	0.136364	0	0.786517	0.004	0	46296	86.5	118	39	28	133	250	8	7	Zfpm1	NA	Zfpm1	Zfpm1	NA	NA	NA	CGI_chr8_122335818_122337183	NA	NA	CGI_chr8_122335818_122337183	CpGIsland	NA	NA	NA	NA	ENSMUSR00000464518	NA	0	0.004	0.125	0.0714286	0.706667	0.12381	0.1	0.128205
chr8	108950395	+	0.306563	0.663079	-0.356516	0.356516	-1.08828	0.0209442	0.213533	0.6	0.111111	0.909091	0.0740741	0	109307	11.5	13	5	0	27	27	8	6	Zfhx3	NA	Zfhx3	Zfhx3	NA	NA	NA	CGI_chr8_108950159_108950467	CGI_chr8_108950855_108951192	CGI_chr8_108947087_108947425	CGI_chr8_108950159_108950467	CpGIsland	NA	NA	NA	NA	NA	NA	0.6	0.0740741	NA	0.857143	0.8	0.2	0.111111	0.2
chr10	76596992	+	0.414899	0.771321	-0.356423	0.356423	-0.878797	1.05494e-07	1.73813e-06	0.8	0.25	1	0.342857	0	140424	40.875	22.2857	5	1	181	70	8	4	Col6a2	NA	NA	NA	Col6a2	NA	NA	NA	CGI_chr10_76596334_76596785	NA	CGI_chr10_76596334_76596785	CpGShore	NA	NA	NA	NA	NA	NA	0.270718	0.342857	1	1	1	0.307692	0.25	0.333333
chr19	42260062	+	0.869097	0.512744	0.356354	0.356354	0.749919	0.0015868	0.0198564	1	0.6	0.909091	0.1	0	164664	6.125	9.42857	2	0	10	16	6	5	Golga7b	NA	NA	NA	Golga7b	NA	NA	NA	NA	CGI_chr19_42255730_42256114	CGI_chr19_42255730_42256114	CpGShelf	NA	NA	NA	NA	NA	NA	1	0.857143	NA	0.1	0.25	0.6	1	1
chr16	23017164	+	0.293199	0.649481	-0.356283	0.356283	-1.12107	0.0456501	0.407278	0.536585	0	1	0.111111	0	105199	38.5	31.5714	26	1	51	112	8	6	Kng2	NA	NA	NA	Kng2	NA	NA	NA	NA	NA	NA	InterCGI	NA	NA	NA	NA	ENSMUSR00000562240	NA	0	0.348214	1	0.111111	0.774194	0.382979	0.183673	0.230769
chr19	24125148	+	0.509332	0.153087	0.356245	0.356245	1.67101	0.0416559	0.380034	1	0.313725	0.428571	0	0	79717	68.5	78.7143	8	0	102	205	8	6	Tjp2	NA	NA	NA	Tjp2	NA	NA	NA	NA	NA	NA	InterCGI	NA	NA	NA	NA	NA	NA	1	0.247619	NA	0.0153846	0.428571	0.365854	0.432836	0.384615
chr1	169960593	+	0.840903	0.484694	0.356209	0.356209	0.782458	0.00623737	0.0713	1	0	1	0	0	158143	55.875	10	0	1	389	33	5	5	Hsd17b7	NA	NA	NA	Hsd17b7	NA	NA	NA	NA	NA	NA	InterCGI	NA	NA	NA	NA	NA	NA	0.997429	1	0	0	0.333333	0.888889	1	NA
chr9	107598885	+	0.0750254	0.431063	-0.356038	0.356038	-2.37502	0.0357492	0.336929	0.166667	0	0.75	0	0	77166	60.5	34.7143	0	0	269	123	6	6	Sema3b	NA	Sema3b	Sema3b	NA	NA	NA	CGI_chr9_107598789_107599151	NA	NA	CGI_chr9_107598789_107599151	CpGIsland	NA	NA	NA	NA	ENSMUSR00000682068	NA	0.0185874	0.0487805	NA	0	0.75	0	0.142857	NA
chr11	95150496	+	0.396599	0.0408163	0.355782	0.355782	3.00024	0.0341025	0.324187	0.833333	0	0.142857	0	0	76504	6.5	6.28571	0	1	21	15	6	5	A730090H04Rik	NA	NA	NA	A730090H04Rik	NA	NA	NA	NA	NA	NA	InterCGI	NA	NA	NA	NA	NA	NA	0.833333	0.142857	0	0	0	0	0.4	0.666667
chr10	63041532	+	0.790476	0.434722	0.355754	0.355754	0.847954	0.0413429	0.377809	1	0.166667	0.833333	0	0	145905	5	7	1	0	10	14	5	5	Pbld2	NA	NA	NA	Pbld2	NA	NA	NA	NA	NA	NA	InterCGI	NA	NA	NA	NA	NA	NA	1	0.4	0	NA	0.833333	0.166667	1	1
chr13	17627544	+	0.984314	0.628571	0.355742	0.355742	0.638853	8.05886e-09	1.37945e-07	1	0.933333	0.971429	0	0	189627	11.625	13.5714	2	0	34	35	7	6	Sugct	NA	NA	NA	Sugct	NA	NA	NA	NA	NA	NA	InterCGI	NA	NA	NA	NA	NA	NA	1	0.971429	NA	0	0.5	1	1	1
chr8	70331369	+	0.34537	0.701058	-0.355688	0.355688	-1.00064	0.0398956	0.36765	1	0	1	0.0277778	0	121239	12.75	12.7143	5	0	27	36	8	5	Gdf1	NA	Gdf1	Gdf1	NA	NA	Gdf1	CGI_chr8_70330649_70332330	CGI_chr8_70330039_70330276	NA	CGI_chr8_70330649_70332330	CpGIsland	ENSMUSR00000399597	NA	NA	NA	NA	NA	0	0.0277778	NA	1	0.5	0.166667	0.666667	1
chr10	20186809	+	1	0.644444	0.355556	0.355556	0.626013	7.52735e-05	0.00105805	1	1	1	0.333333	0	193079	7.875	11.8571	0	0	14	41	5	5	Map7	NA	NA	NA	Map7	NA	NA	NA	NA	NA	NA	InterCGI	ENSMUSR00000502035	NA	NA	NA	NA	NA	1	1	NA	0.4	1	1	1	NA
chr18	35626547	+	0.253383	0.608426	-0.355043	0.355043	-1.23144	0.0087109	0.096959	0.363636	0.155172	0.894737	0.184	0	92120	73.75	52.1429	22	0	239	125	8	6	Slc23a1	NA	NA	NA	Slc23a1	NA	NA	NA	NA	NA	NA	InterCGI	NA	NA	NA	ENSMUSR00000190789	NA	NA	0.230126	0.184	NA	0.75	0.894737	0.276596	0.290909	0.155172
chr5	115534650	+	0.922626	0.567729	0.354897	0.354897	0.690906	0.000175629	0.00240298	1	0.864865	0.961783	0.25974	0	177608	97.625	81.2857	37	0	248	157	8	6	Pxn	NA	NA	NA	Pxn	NA	NA	NA	NA	NA	NA	InterCGI	NA	NA	NA	NA	NA	NA	1	0.961783	NA	0.793651	0.25974	0.877551	0.934211	0.907407
chr5	135733803	+	0.924008	0.569114	0.354894	0.354894	0.689587	0.0231372	0.232881	1	0.714286	0.857143	0	0	177843	7.5	10.5714	3	0	14	28	6	5	Por	NA	Por	Por	NA	NA	NA	CGI_chr5_135733582_135734607	NA	NA	CGI_chr5_135733582_135734607	CpGIsland	NA	NA	NA	NA	NA	NA	1	0.857143	0	NA	0.642857	0.777778	1	0.714286
chr17	27129495	+	0.952731	0.597898	0.354833	0.354833	0.663304	0.0456574	0.407327	1	0.764706	0.942308	0.421053	0	183925	17.75	17.4286	5	0	58	52	8	5	Uqcc2	NA	NA	NA	Uqcc2	NA	NA	NA	NA	NA	NA	InterCGI	NA	NA	NA	NA	NA	NA	1	0.942308	NA	0.666667	0.583333	0.764706	1	1
chr12	72298969	+	0.985405	0.630914	0.354491	0.354491	0.635153	0.0308993	0.298678	1	0.941176	1	0	0	190529	24.375	20.4286	1	3	49	52	7	5	Rtn1	NA	NA	NA	Rtn1	NA	NA	NA	NA	NA	NA	InterCGI	NA	NA	NA	NA	NA	NA	1	1	0	0.785714	1	1	1	0.941176
chr5	144207670	+	0.862226	0.507899	0.354327	0.354327	0.752031	0.0184564	0.191032	0.938144	0.761905	0.978723	0	0	164297	98.375	33.4286	21	0	388	58	8	6	Tecpr1	NA	NA	NA	Tecpr1	NA	NA	NA	NA	NA	NA	InterCGI	ENSMUSR00000342277	NA	NA	NA	NA	ENSMUSR00000640133	0.938144	0.978723	0.925926	NA	0	0.806452	0.928571	0.761905
chr2	167676219	+	0.293975	0.647579	-0.353605	0.353605	-1.11321	6.36085e-06	9.56236e-05	0.444444	0	1	0.21875	0	106036	22.625	16.1429	1	0	90	32	7	6	Tmem189	NA	NA	NA	Tmem189	NA	NA	NA	NA	NA	NA	InterCGI	NA	NA	NA	NA	NA	NA	0.444444	0.21875	NA	1	0.571429	0.4	0.4	0.375
chr15	82064959	+	0.147144	0.500517	-0.353373	0.353373	-1.69987	0.0485403	0.426245	0.363636	0	0.818182	0.0428571	0	82821	18.625	17.5714	0	0	57	70	6	6	4930407I10Rik	NA	4930407I10Rik	4930407I10Rik	NA	NA	NA	NA	NA	NA	NA	InterCGI	NA	NA	NA	NA	NA	NA	0	0.0428571	NA	0.777778	0.818182	0.2	0.25	NA
chr11	121146353	+	0.18985	0.542857	-0.353007	0.353007	-1.46799	0.00160496	0.0200733	0.571429	0	1	0.142857	0	69352	26.5	17.5714	0	0	82	70	6	3	Tex19.1	NA	NA	NA	Tex19.1	NA	NA	NA	NA	NA	NA	InterCGI	ENSMUSR00000169456	NA	NA	NA	NA	NA	0.207317	0.142857	NA	1	0.5	0	0	NA
chr6	125233338	+	0.773843	0.420862	0.352981	0.352981	0.863339	0.047737	0.421087	1	0.0777778	0.866667	0	0	143443	28.875	20.1429	4	4	90	36	7	6	Cd27,Vamp1,E130112N10Rik	NA	Cd27	Cd27	Vamp1,E130112N10Rik	NA	NA	NA	NA	NA	NA	InterCGI	NA	NA	NA	NA	NA	NA	1	0.428571	0	0.0555556	0.75	0.777778	0.75	0.9
chr4	138806003	+	0.972222	0.619697	0.352525	0.352525	0.641392	0.0260631	0.25832	1	0.888889	1	0	0	189153	7.125	12.5714	2	0	10	33	6	6	Pla2g5	NA	NA	NA	Pla2g5	NA	NA	NA	NA	NA	NA	InterCGI	NA	NA	NA	NA	NA	NA	1	1	NA	0	0.4	0.888889	1	1
chr1	158246373	+	0.715644	0.363215	0.352428	0.352428	0.959252	0.000248761	0.00335903	0.826923	0.6	0.694444	0	0	127649	46	11.7143	15	0	156	36	8	4	Brinp2	NA	Brinp2	Brinp2	NA	NA	NA	NA	NA	NA	NA	InterCGI	NA	NA	NA	NA	NA	NA	0.826923	0.5	NA	0	0	0.75	0.8	0.727273
chr11	115811990	+	0.841157	0.488835	0.352323	0.352323	0.770864	6.04985e-06	9.10499e-05	1	0.5	1	0	0	160458	10.625	15.8571	2	0	21	32	6	5	Caskin2	NA	NA	Caskin2	NA	Caskin2	NA	NA	CGI_chr11_115813280_115813897	CGI_chr11_115814568_115815262	CGI_chr11_115813280_115813897	CpGShore	NA	NA	NA	NA	NA	NA	1	1	NA	0	0.555556	0.9	0.714286	0.5
chr10	75143462	+	0.0740162	0.426255	-0.352239	0.352239	-2.37643	0.0232957	0.234307	0.142857	0	0.826087	0	0	72308	18.125	23.7143	9	0	31	72	8	5	Bcr	NA	NA	NA	Bcr	NA	NA	NA	NA	NA	NA	InterCGI	NA	NA	NA	NA	NA	NA	0	0	NA	0.5	0.538462	0.137931	0	0.1
chr5	139973320	+	0.012987	0.365079	-0.352092	0.352092	-4.0283	0.00536616	0.0620347	0.0909091	0	0.857143	0	0	62911	5.875	8.57143	0	0	11	32	5	4	Elfn1	NA	Elfn1	Elfn1	NA	NA	NA	CGI_chr5_139973139_139973495	CGI_chr5_139971427_139971645,CGI_chr5_139972034_139972308	NA	CGI_chr5_139973139_139973495	CpGIsland	NA	NA	NA	NA	NA	NA	0	0	NA	0	0.5	0	0	0
chr2	155805334	+	0.781746	0.429825	0.351921	0.351921	0.84811	1.45454e-06	2.24045e-05	1	0.5	1	0	0	145853	5	7.14286	0	0	10	19	5	3	Mmp24	NA	NA	NA	Mmp24	NA	NA	NA	NA	NA	NA	InterCGI	NA	ENSMUSR00000602050	NA	NA	NA	NA	1	1	NA	1	0.578947	0.666667	1	NA
chr4	134660383	+	0.949194	0.597881	0.351313	0.351313	0.658035	0.00113835	0.0144772	1	0.842105	0.954545	0.117647	0	185064	27.75	44.2857	19	0	46	106	8	6	Man1c1	NA	NA	NA	Man1c1	NA	NA	NA	NA	NA	NA	InterCGI	NA	NA	NA	NA	ENSMUSR00000438557	NA	1	0.954545	NA	0.867925	0.117647	1	0.934783	0.9
chr7	5031264	+	0.0458678	0.397057	-0.351189	0.351189	-2.86514	0.0474787	0.419445	0.179487	0	0.75	0.0193548	0	82323	41.125	44.4286	14	4	77	155	8	6	Zfp865	NA	Zfp865	Zfp865	NA	NA	NA	CGI_chr7_5030199_5031983	NA	NA	CGI_chr7_5030199_5031983	CpGIsland	NA	NA	NA	NA	NA	NA	0	0.0193548	0.5	0.0625	0.655172	0.179487	0.105263	0
chr15	80211469	+	0.199627	0.550487	-0.35086	0.35086	-1.41886	0.01716	0.179081	0.565217	0.0714286	0.923077	0.0679612	0	73083	64	46.8571	15	9	222	103	8	7	Mgat3	NA	Mgat3	Mgat3	NA	NA	NA	CGI_chr15_80211358_80211956	CGI_chr15_80212122_80212389	NA	CGI_chr15_80211358_80211956	CpGIsland	NA	NA	NA	NA	NA	NA	0.184685	0.0679612	0.555556	0.307692	0.923077	0.133333	0.125	0.2
chr1	89832582	+	1	0.649306	0.350694	0.350694	0.615336	0.0112102	0.122115	1	1	1	0.3125	0	195373	4	7.85714	0	0	11	16	3	5	Agap1	NA	NA	NA	Agap1	NA	NA	NA	NA	NA	NA	InterCGI	NA	NA	NA	NA	NA	NA	1	1	NA	1	0.3125	1	NA	NA
chr12	86076553	+	0.408373	0.0577093	0.350664	0.350664	2.62737	0.0207031	0.211416	1	0.27027	0.142857	0	0.127413	71219	53.25	19.4286	6	3	86	53	8	5	Tgfb3	NA	NA	NA	Tgfb3	NA	NA	NA	NA	CGI_chr12_86079369_86079688	CGI_chr12_86079369_86079688	CpGShelf	ENSMUSR00000531101	NA	NA	NA	NA	NA	1	0.129032	0	0.132075	0	0.327586	0.315068	0.37931
chr10	102323716	+	0.990385	0.64009	0.350295	0.350295	0.621844	0.0474616	0.419345	1	0.923077	1	0	0	193986	11.25	9	1	0	24	20	5	5	Mgat4c	NA	NA	NA	Mgat4c	NA	NA	NA	NA	NA	NA	InterCGI	NA	NA	NA	NA	NA	NA	1	1	NA	0.428571	0.888889	1	1	1
chr19	48322668	+	1	0.649761	0.350239	0.350239	0.614339	0.0447928	0.401482	1	1	1	0	0	195653	9	12.4286	2	0	15	37	7	4	Sorcs3	NA	NA	NA	Sorcs3	NA	NA	NA	NA	NA	NA	InterCGI	NA	NA	NA	NA	NA	NA	1	0.972973	NA	0	0.666667	1	1	1
chr15	88958043	+	0.975	0.625	0.35	0.35	0.633367	0.0307421	0.29742	1	0.8	1	0	0	190916	21	7.57143	6	0	100	30	8	3	Mlc1	NA	NA	NA	Mlc1	NA	NA	NA	NA	CGI_chr15_88954448_88955003	CGI_chr15_88954448_88955003	CpGShelf	NA	NA	NA	NA	NA	NA	1	1	NA	0	0.75	0.8	1	1
chr13	56548425	+	0.869267	0.519269	0.349998	0.349998	0.7323	0.00616297	0.0705041	1	0.5	1	0.0833333	0	168251	19.375	12.4286	0	0	84	26	6	5	Lect2	Lect2	NA	Lect2	NA	Lect2	NA	NA	NA	NA	NA	InterCGI	NA	NA	NA	NA	ENSMUSR00000538764	NA	1	1	NA	1	0.3125	0.6875	1	NA
chr7	107341610	+	0.791837	0.441902	0.349935	0.349935	0.827299	0.000219602	0.00298045	1	0.142857	0.909091	0.136364	0	149890	6.875	12.7143	0	0	21	22	6	6	Mir1970	NA	NA	NA	Mir1970	NA	NA	NA	NA	NA	NA	InterCGI	NA	NA	NA	NA	NA	NA	1	0.909091	NA	0.789474	0.230769	0.142857	1	1
chr10	58641943	+	0.958433	0.60858	0.349853	0.349853	0.646692	0.0351499	0.332379	1	0.863636	0.96875	0.272727	0	188028	21.75	12.8571	6	0	65	32	8	5	Edar	NA	NA	NA	Edar	NA	NA	NA	NA	NA	NA	InterCGI	NA	NA	NA	NA	NA	NA	1	0.96875	NA	0.666667	0.272727	1	1	1
chr13	99228477	+	0.117633	0.467293	-0.34966	0.34966	-1.90287	0.000239225	0.00323644	0.2	0	0.902439	0.0447761	0	53757	97.625	121.857	33	0	125	235	8	6	Zfp366	NA	Zfp366	Zfp366	NA	NA	NA	NA	NA	NA	NA	InterCGI	NA	NA	NA	NA	NA	NA	0	0.093617	NA	0.0447761	0.902439	0.2	0.0638298	0.0625
chr3	83570238	+	0.179096	0.528708	-0.349612	0.349612	-1.51039	0.000149538	0.00205688	0.5	0	1	0.192308	0	65320	13.125	11.4286	2	0	46	26	6	5	1700028M03Rik	NA	NA	NA	1700028M03Rik	NA	NA	NA	NA	NA	NA	InterCGI	NA	NA	NA	NA	NA	NA	0.217391	0.192308	NA	1	0.6	0	0.2	0.125
chr11	24164485	+	0.077693	0.426852	-0.349159	0.349159	-2.31661	0.000169627	0.00232379	0.137405	0	0.8	0.0871369	0	53088	226.375	85.2857	34	10	501	241	8	7	Bcl11a	NA	Bcl11a	Bcl11a	Bcl11a	NA	NA	CGI_chr11_24164174_24164882	NA	NA	CGI_chr11_24164174_24164882	CpGIsland	NA	NA	NA	NA	NA	NA	0	0.0871369	0.210526	0.14	0.7	0.101351	0.0738523	0.0387097
chr2	168571035	+	0.0869958	0.436019	-0.349023	0.349023	-2.20111	0.000355131	0.0047313	0.158333	0	0.753623	0.062201	0	54589	74.625	90.5714	8	4	139	209	8	6	Nfatc2	NA	Nfatc2	Nfatc2	Nfatc2	NA	NA	CGI_chr2_168570749_168571524	NA	NA	CGI_chr2_168570749_168571524	CpGIsland	NA	NA	NA	NA	NA	NA	0	0.062201	0.5	0.142857	0.753623	0.1	0.0863309	0.0535714
chr8	18939021	+	0.928143	0.579248	0.348895	0.348895	0.670932	0.00562345	0.0647671	1	0.75	1	0.0588235	0	182400	25.5	13.4286	1	0	110	37	6	6	Xkr5	NA	NA	NA	Xkr5	NA	NA	NA	NA	NA	NA	InterCGI	NA	NA	NA	NA	NA	NA	1	1	NA	0.6	0.0588235	0.95	1	1
chr8	23153954	+	0.0755952	0.424168	-0.348573	0.348573	-2.34265	0.01565	0.164954	0.222222	0	0.764706	0	0	69000	9.125	14.1429	0	0	27	45	4	5	Nkx6-3	NA	Nkx6-3	Nkx6-3	NA	NA	NA	NA	NA	CGI_chr8_23149726_23150233,CGI_chr8_23157466_23157867	CGI_chr8_23149726_23150233,CGI_chr8_23157466_23157867	CpGShelf	NA	NA	NA	NA	NA	NA	0.133333	0.0666667	NA	0	0.6	0.222222	0	0
chr11	3370828	+	0.0915419	0.440073	-0.348531	0.348531	-2.14808	0.00138325	0.0174277	0.230769	0	0.666667	0.25	-0.0192308	57724	11.125	14	0	0	23	27	7	5	Mir3470a,Limk2	NA	NA	NA	Mir3470a,Limk2	NA	NA	NA	NA	NA	NA	InterCGI	NA	NA	NA	NA	NA	NA	0	0.296296	NA	0.666667	0.4	0.230769	0.111111	NA
chr19	3914709	+	0.946691	0.598639	0.348052	0.348052	0.652465	0.0199835	0.204953	1	0.75	1	0.25	0	186198	20.125	7.14286	4	2	53	20	7	2	Aldh3b1	NA	NA	NA	Aldh3b1	NA	NA	NA	NA	NA	NA	InterCGI	NA	NA	NA	NA	NA	NA	1	1	0.25	0.25	1	1	0.882353	1
chr7	114065376	+	0.930196	0.582413	0.347783	0.347783	0.666358	0.0221178	0.223985	1	0.863158	1	0	0	183319	90.375	67.5714	12	6	159	266	8	7	Rras2	NA	NA	NA	Rras2	NA	NA	NA	NA	NA	NA	InterCGI	NA	NA	NA	NA	ENSMUSR00000431444	NA	1	1	1	0.838095	0	0.863158	0.900826	0.927419
chr9	44256848	+	0.140072	0.48778	-0.347708	0.347708	-1.72985	0.0137759	0.147106	0.23913	0.0740741	0.909091	0	0	68106	80.875	50.5714	22	0	253	130	8	6	Nlrx1	NA	Nlrx1	Nlrx1	NA	NA	NA	NA	NA	CGI_chr9_44253261_44253463	CGI_chr9_44253261_44253463	CpGShelf	ENSMUSR00000356700	NA	NA	NA	NA	NA	0.12253	0.0692308	NA	0	0.909091	0.0740741	0.23913	0.2
chr5	128834347	+	0.0275168	0.375	-0.347483	0.347483	-3.35925	0.00983979	0.108381	0.2	0	1	0	0	66028	44.5	7	2	0	298	21	5	4	Rimbp2	NA	NA	NA	Rimbp2	NA	NA	NA	NA	NA	NA	InterCGI	NA	NA	NA	NA	NA	NA	0.0201342	0	NA	0	1	0	0	0
chr4	140584403	+	0.852083	0.504762	0.347321	0.347321	0.743922	0.00278831	0.0337893	1	0.4	1	0	0	166069	16.25	11.4286	4	0	71	38	7	4	Arhgef10l	NA	NA	NA	Arhgef10l	NA	NA	NA	NA	NA	NA	InterCGI	NA	NA	NA	NA	NA	NA	1	1	NA	0	0.6	0.875	1	1
chr6	124866153	+	0.971291	0.624141	0.34715	0.34715	0.629877	0.0318033	0.305875	1	0.826087	0.956897	0	0	191873	28.5	34.7143	2	4	60	116	7	6	Cd4	NA	NA	Cd4	NA	NA	Cd4	NA	NA	CGI_chr6_124863583_124863959	CGI_chr6_124863583_124863959	CpGShelf	NA	NA	NA	NA	NA	NA	1	0.956897	0	0.75	0.736842	0.965517	1	1
chr7	6132745	+	0.0347222	0.381868	-0.347146	0.347146	-3.1313	0.0115807	0.125798	0.125	0	1	0	0	66951	7	13.5714	0	2	17	49	5	5	Zfp787	NA	Zfp787	Zfp787	NA	NA	NA	CGI_chr7_6132062_6133015	NA	NA	CGI_chr7_6132062_6133015	CpGIsland	NA	NA	NA	NA	NA	NA	0	0	0	0	1	0	0	NA
chr3	87972886	+	0.92432	0.577273	0.347047	0.347047	0.669886	0.000420327	0.0055635	1	0.666667	0.833333	0	0	182591	12.25	9	0	0	24	25	6	5	Nes	NA	NA	NA	Nes	NA	NA	NA	CGI_chr3_87971020_87971963	NA	CGI_chr3_87971020_87971963	CpGShore	NA	NA	NA	NA	NA	NA	1	0.8	NA	0	0.833333	0.928571	NA	1
chr2	135717250	+	0.684903	0.337879	0.347024	0.347024	0.998226	0.00516498	0.059888	1	0.142857	0.727273	0	0	121620	7.625	8.42857	5	0	17	33	8	3	Plcb4	NA	NA	NA	Plcb4	NA	NA	NA	NA	NA	NA	InterCGI	ENSMUSR00000347374	NA	NA	NA	ENSMUSR00000600492	NA	1	0.727273	NA	0	0	0.6	1	1
chr8	71376211	+	0.0611639	0.408059	-0.346895	0.346895	-2.55449	0.0353035	0.333553	0.166667	0	1	0	0	76975	23.25	26	12	1	40	117	8	5	Nr2f6	Nr2f6	Nr2f6	Nr2f6	NA	NA	NA	CGI_chr8_71375735_71376272	NA	NA	CGI_chr8_71375735_71376272	CpGIsland	NA	NA	NA	NA	NA	NA	0	0.025641	1	1	0.230769	0	0.0625	0
chr18	76073691	+	0.811875	0.465022	0.346853	0.346853	0.790924	0.0371193	0.347228	1	0.5625	0.962963	0.142857	0	156682	50.625	14	0	0	331	41	5	5	Zbtb7c	NA	NA	NA	Zbtb7c	NA	NA	NA	NA	NA	NA	InterCGI	NA	NA	NA	NA	NA	NA	0.987915	0.962963	NA	0.25	0.272727	0.666667	NA	NA
chr1	168414183	+	0.898077	0.551282	0.346795	0.346795	0.694089	0.00011027	0.00153237	1	0.615385	1	0	0	176947	18.375	9.14286	3	0	82	39	6	3	Pbx1	NA	NA	NA	Pbx1	NA	NA	NA	NA	NA	NA	InterCGI	NA	NA	NA	NA	NA	NA	1	0.923077	NA	0	1	0.769231	0.615385	0.8
chr7	67141216	+	1	0.653686	0.346314	0.346314	0.605783	0.0418705	0.381513	1	1	1	0.1	0	197713	4.75	8.14286	0	0	9	16	5	4	Adamts17	NA	NA	NA	Adamts17	NA	NA	NA	NA	NA	NA	InterCGI	NA	NA	NA	NA	NA	NA	1	1	NA	1	0.5	1	NA	1
chr2	131055307	+	0.0489418	0.394781	-0.345839	0.345839	-2.77978	0.00031471	0.00421301	0.222222	0	1	0	0	54327	9.25	8.71429	0	0	19	33	5	3	Adam33	Adam33	Adam33	Adam33	NA	NA	NA	NA	NA	NA	NA	InterCGI	NA	NA	NA	NA	NA	NA	0	0	NA	0.0909091	1	0.222222	0	NA
chr7	6677534	+	0.0480368	0.39375	-0.345713	0.345713	-2.79842	0.00817353	0.091462	0.145363	0	0.8125	0	0	64993	56.75	10.7143	0	0	399	24	4	5	Zim1	NA	Zim1	Zim1	NA	NA	NA	NA	NA	NA	NA	InterCGI	NA	NA	NA	NA	NA	NA	0.145363	0.0833333	NA	0	0	0	NA	NA
chr15	98644534	+	0.35953	0.705068	-0.345538	0.345538	-0.952389	9.85557e-06	0.00014687	0.5	0.24	1	0.415385	0	128537	31.5	24	6	0	83	65	8	6	Cacnb3	NA	NA	Cacnb3	NA	NA	Cacnb3	NA	NA	NA	NA	InterCGI	NA	NA	NA	NA	NA	NA	0.253012	0.415385	NA	1	0.782609	0.36	0.310345	0.5
chr11	83442619	+	0.122751	0.468202	-0.345451	0.345451	-1.8489	0.000324227	0.00433563	0.206349	0	0.75	0.181818	0	54387	43.875	16.5714	1	0	76	33	7	6	Mmp28	NA	Mmp28	Mmp28	NA	NA	NA	NA	CGI_chr11_83440353_83440750,CGI_chr11_83442694_83442918	CGI_chr11_83444820_83445050	CGI_chr11_83440353_83440750,CGI_chr11_83442694_83442918	CpGShore	ENSMUSR00000445254	NA	NA	NA	NA	NA	0	0.181818	NA	0.555556	0.75	0.125	0.118421	0.133333
chr2	174121157	+	0.464286	0.118908	0.345378	0.345378	1.87942	0.0317597	0.305508	0.8	0	0.333333	0	0	75605	6.5	8.85714	4	0	14	28	4	4	Npepl1	NA	NA	NA	Npepl1	NA	NA	CGI_chr2_174120976_174121227	NA	NA	CGI_chr2_174120976_174121227	CpGIsland	NA	NA	NA	NA	NA	NA	0.25	0.0588235	NA	0	0.0357143	0.75	0.2	0.785714
chr11	68533659	+	0.31604	0.661164	-0.345123	0.345123	-1.04161	0.00048353	0.00636371	0.470588	0	0.933333	0.223301	0	115297	29	32.8571	5	0	58	103	8	6	Pik3r6	NA	Pik3r6	Pik3r6	NA	NA	NA	NA	NA	NA	NA	InterCGI	NA	NA	NA	NA	NA	NA	0	0.223301	NA	0.625	0.933333	0.459459	0.25	0.470588
chr10	75897485	+	0.884341	0.539294	0.345047	0.345047	0.703247	0.0403023	0.37061	0.963636	0.782609	0.979452	0.1	0	174477	438.25	63.4286	23	3	3014	146	8	6	Smarcb1	NA	Smarcb1	Smarcb1	NA	NA	NA	NA	NA	CGI_chr10_75893226_75893591	CGI_chr10_75893226_75893591	CpGShelf	ENSMUSR00000506252	NA	NA	NA	ENSMUSR00000416404	NA	0.952555	0.979452	0.333333	0.9	0.386364	0.891304	0.963636	0.823529
chr2	29805717	+	0.927296	0.582594	0.344702	0.344702	0.661461	0.000763792	0.00987284	1	0.7	0.941176	0.2	0	184299	25.625	16.1429	0	0	94	51	7	6	Slc27a4	NA	Slc27a4	Slc27a4	NA	NA	NA	NA	NA	CGI_chr2_29802585_29803122	CGI_chr2_29802585_29803122	CpGShelf	NA	NA	NA	NA	NA	NA	1	0.941176	NA	0.833333	0.2	0.9375	1	NA
chr9	21458963	+	0.973469	0.629449	0.344019	0.344019	0.621049	0.0395683	0.365384	1	0.888889	1	0	0	194146	25.5	22.4286	2	0	65	53	7	5	Dnm2	NA	NA	NA	Dnm2	NA	NA	NA	NA	NA	NA	InterCGI	NA	NA	NA	NA	NA	NA	0.969231	1	NA	0	0.392857	0.962963	1	1
chr11	103914403	+	0.430742	0.0874323	0.34331	0.34331	2.17746	6.43619e-07	1.00083e-05	1	0.166667	0.157895	0	0.00877193	46770	19.375	46.5714	8	14	30	88	8	7	Nsf	NA	NA	NA	Nsf	NA	NA	NA	NA	NA	NA	InterCGI	NA	NA	NA	NA	NA	NA	1	0.0340909	0	0	0.134615	0.181818	0.3	0.166667
chr10	13090967	+	0.00911125	0.351857	-0.342746	0.342746	-4.24293	0.034337	0.325916	0.0434783	0	0.625	0.0689655	-0.0254873	76622	29.875	27.4286	7	0	72	87	8	6	Plagl1	Plagl1	NA	Plagl1	Plagl1	Plagl1	NA	CGI_chr10_13090532_13091299	NA	NA	CGI_chr10_13090532_13091299	CpGIsland	ENSMUSR00000501360	NA	NA	ENSMUSR00000414032	NA	NA	0	0.0689655	NA	0.142857	0.368421	0	0	0
chr7	29161827	+	0.0280734	0.370747	-0.342673	0.342673	-3.32198	0.0214514	0.218038	0.104478	0	0.77907	0	0	71552	94.625	59	18	16	335	164	8	7	Spred3	NA	Spred3	Spred3	NA	NA	NA	CGI_chr7_29161529_29161873	NA	NA	CGI_chr7_29161529_29161873	CpGIsland	NA	NA	NA	NA	NA	NA	0	0	0	0	0.744186	0.104478	0	0
chr11	98703410	+	0.953869	0.611364	0.342505	0.342505	0.633399	0.0221647	0.224391	1	0.714286	1	0	0	190911	5.5	12	1	0	12	29	5	5	Csf3	NA	NA	Csf3	NA	NA	Csf3	NA	NA	NA	NA	InterCGI	NA	NA	NA	NA	NA	NA	1	1	NA	0	0.05	1	1	1
chr12	61628724	+	0.383826	0.726284	-0.342458	0.342458	-0.902703	0.0105182	0.115224	0.658537	0.0722222	1	0.413534	0	136487	212.5	162.857	50	37	540	337	8	7	Lrfn5	NA	NA	NA	Lrfn5	NA	NA	NA	NA	NA	NA	InterCGI	NA	NA	NA	NA	NA	NA	0.0722222	0.567961	0.863636	0.952522	1	0.569892	0.458537	0.658537
chr15	85992993	+	0.955706	0.613278	0.342428	0.342428	0.631708	0.044647	0.400448	1	0.833333	0.957447	0.25	0	191477	27.875	14	8	0	100	47	8	5	Celsr1	NA	NA	NA	Celsr1	NA	NA	NA	NA	NA	NA	InterCGI	NA	NA	NA	NA	NA	NA	1	0.957447	NA	0.5	0.25	0.833333	1	1
chr12	112938800	+	0.875	0.532653	0.342347	0.342347	0.705647	0.0204109	0.208804	1	0.5	1	0	0	173989	7.625	7	2	2	23	18	5	4	Nudt14	NA	Nudt14	Nudt14	NA	NA	NA	NA	NA	CGI_chr12_112941836_112942123	CGI_chr12_112941836_112942123	CpGShelf	ENSMUSR00000333604	NA	NA	NA	NA	NA	1	1	0	0	0.3	1	1	1
chr7	43938430	+	0.148975	0.489851	-0.340876	0.340876	-1.6527	0.033252	0.317537	0.197368	0.0789474	0.855072	0.0731707	0	76159	79.25	60.7143	35	0	177	123	8	6	Klk15	NA	Klk15	Klk15	NA	NA	NA	NA	NA	NA	NA	InterCGI	NA	NA	NA	NA	NA	NA	0.0903955	0.0731707	NA	0.285714	0.72	0.135593	0.197368	0.184211
chr4	137706617	+	0.901587	0.560806	0.340781	0.340781	0.675381	1.60666e-06	2.4715e-05	1	0.777778	1	0	0	180728	43.625	12.1429	0	1	302	38	6	4	Rap1gap	NA	NA	NA	Rap1gap	NA	NA	NA	CGI_chr4_137707348_137707652	NA	CGI_chr4_137707348_137707652	CpGShore	NA	NA	NA	NA	NA	NA	1	1	0	0	0.666667	1	1	NA
chr5	122736754	+	1	0.659259	0.340741	0.340741	0.593718	0.0427217	0.387232	1	1	1	0	0	201138	10	6.85714	0	0	27	16	6	5	Camkk2	NA	Camkk2	Camkk2	Camkk2	NA	NA	NA	NA	NA	NA	InterCGI	NA	NA	NA	NA	NA	NA	1	1	NA	0	1	1	1	NA
chr2	76690981	+	0.911426	0.570794	0.340631	0.340631	0.66584	0.00124064	0.0157127	1	0.785714	0.960784	0.214286	0	183416	38.5	20.5714	12	0	130	51	8	6	Plekha3	NA	NA	NA	Plekha3	NA	NA	NA	NA	NA	NA	InterCGI	NA	ENSMUSR00000262218	NA	NA	NA	NA	1	0.960784	NA	0.909091	0.333333	0.9375	0.820513	0.916667
chr1	120160321	+	0.991841	0.651235	0.340606	0.340606	0.599419	0.0344567	0.326916	1	0.941176	1	0	0	199577	33.375	16.7143	7	0	155	45	8	4	3110009E18Rik	NA	NA	NA	3110009E18Rik	NA	NA	NA	NA	NA	NA	InterCGI	NA	NA	NA	NA	NA	NA	0.993548	1	NA	0	0.5	1	1	1
chr1	134077511	+	0.927418	0.586867	0.340551	0.340551	0.651283	2.15456e-06	3.30087e-05	1	0.833333	1	0.4	0	186699	25.5	20.5714	11	0	82	54	8	6	Btg2	NA	Btg2	Btg2	NA	NA	NA	NA	CGI_chr1_134078807_134079438	NA	CGI_chr1_134078807_134079438	CpGShore	NA	NA	NA	NA	NA	NA	1	1	NA	0.5	0.588235	0.9	0.909091	0.833333
chr17	47385486	+	0.12037	0.460887	-0.340517	0.340517	-1.85277	0.00276238	0.0334979	0.222222	0	1	0	0	59974	6.75	11.7143	0	1	27	19	4	6	Guca1b	Guca1b	NA	Guca1b	NA	Guca1b	NA	NA	NA	NA	NA	InterCGI	NA	NA	NA	NA	NA	NA	0.222222	0	0.363636	0.833333	1	NA	NA	0
chr9	108604604	+	0.50942	0.169116	0.340304	0.340304	1.53601	0.00198815	0.0245831	0.843636	0.368056	0.345238	0.0526316	0.0228175	63228	179	101.571	89	18	275	236	8	7	Arih2	NA	NA	Arih2	NA	NA	Arih2	NA	NA	NA	NA	InterCGI	NA	NA	NA	NA	NA	NA	0.843636	0.241525	0.111111	0.125	0.0526316	0.368056	0.568966	0.47191
chr13	47049343	+	1	0.659799	0.340201	0.340201	0.592556	1.87248e-05	0.000273598	1	1	1	0.307692	0	201392	12.25	11.4286	0	0	49	34	5	4	Kdm1b	NA	NA	NA	Kdm1b	NA	NA	NA	NA	NA	NA	InterCGI	NA	NA	NA	NA	NA	NA	1	1	NA	0.5	0.307692	1	1	NA
chr9	62018773	+	0.933322	0.593144	0.340178	0.340178	0.645247	0.021603	0.219373	1	0.8	1	0.151515	0	188338	81.875	36.7143	35	0	147	62	8	6	Paqr5	NA	NA	NA	Paqr5	NA	NA	NA	NA	NA	NA	InterCGI	NA	NA	NA	NA	NA	NA	1	1	NA	1	0.151515	1	0.8625	0.916667
chr5	74032479	+	0.0117341	0.351827	-0.340093	0.340093	-4.05727	0.0237184	0.23804	0.0625	0	0.764706	0	0	72466	77.125	38.2857	9	0	357	107	8	6	Usp46	NA	Usp46	Usp46	NA	NA	NA	NA	NA	NA	NA	InterCGI	NA	NA	NA	NA	NA	NA	0.00280112	0	NA	0.0967742	0.764706	0.0625	0	0
chr4	138777758	+	0.907961	0.56839	0.339571	0.339571	0.66639	0.000635574	0.00827964	1	0.789474	0.9	0	0	183303	35.125	29.1429	2	2	77	61	7	6	Pla2g2d	Pla2g2d	NA	NA	Pla2g2d	NA	NA	NA	NA	NA	NA	InterCGI	NA	NA	NA	NA	NA	NA	1	0.885246	0.9	0.857143	0	0.789474	0.896104	0.863636
chr17	6036464	+	0.836663	0.49716	0.339503	0.339503	0.739347	0.0191471	0.197344	1	0.25	0.983607	0	0	166876	36.875	20.7143	6	1	148	61	8	5	Synj2	NA	Synj2	Synj2	Synj2	NA	NA	NA	NA	NA	NA	InterCGI	NA	NA	NA	NA	NA	NA	0.932432	0.983607	0	0	0.142857	0.785714	0.84375	1
chr9	96752764	+	0.437054	0.0982277	0.338827	0.338827	2.04638	0.0148906	0.157704	0.875	0.190476	0.294737	0	0	68670	21.125	23.5714	8	1	30	95	8	6	Zbtb38,E030011O05Rik	Zbtb38	NA	Zbtb38	NA	Zbtb38	NA	NA	NA	NA	NA	InterCGI	NA	NA	NA	ENSMUSR00000681099	NA	NA	0.875	0.294737	0	0.25	0.142857	0.45	0.266667	0.25
chr19	25426032	+	0.902778	0.564253	0.338524	0.338524	0.668576	0.00114723	0.0145843	1	0.416667	1	0	0	182848	13.625	8.28571	0	0	52	17	6	5	Kank1	NA	NA	NA	Kank1	NA	NA	NA	NA	NA	NA	InterCGI	NA	NA	NA	NA	NA	NA	1	1	0	NA	1	1	0.416667	NA
chr11	77785485	+	0.913584	0.575274	0.33831	0.33831	0.658131	0.0181521	0.188295	1	0.714286	0.901961	0.263158	0	185048	20.625	22	3	0	68	51	7	6	Myo18a	NA	NA	NA	Myo18a	NA	NA	NA	NA	NA	NA	InterCGI	NA	NA	NA	NA	NA	NA	0.985294	0.901961	NA	0.333333	0.516129	1	1	1
chr4	32864125	+	0.648313	0.310417	0.337897	0.337897	1.03883	0.0421329	0.383322	1	0.285714	0.666667	0	0	115703	6.875	8.28571	2	0	14	20	5	4	Ankrd6	Ankrd6	NA	Ankrd6	Ankrd6	Ankrd6	NA	NA	NA	NA	NA	InterCGI	NA	NA	NA	NA	NA	NA	1	0.55	NA	0	0.666667	0.428571	0.75	0.5
chr10	81349421	+	0.849254	0.511606	0.337649	0.337649	0.720126	0.0479003	0.422149	1	0.657895	0.878788	0	0	171163	35.625	28.1429	9	1	67	99	8	6	Hmg20b	NA	Hmg20b	Hmg20b	NA	Hmg20b	NA	NA	CGI_chr10_81350076_81350696	CGI_chr10_81346554_81347061	CGI_chr10_81350076_81350696	CpGShore	ENSMUSR00000112934	NA	NA	NA	NA	NA	1	0.878788	0	0.857143	0.294118	0.818182	0.95122	0.8
chr5	66420566	+	0.657413	0.319813	0.3376	0.3376	1.01693	0.040817	0.374203	1	0.0666667	0.8125	0	0	118945	11.375	16.5714	5	7	22	32	8	7	Apbb2	NA	NA	NA	Apbb2	NA	NA	NA	NA	NA	NA	InterCGI	NA	NA	NA	NA	NA	NA	1	0.8125	0.190476	0	0.285714	0.666667	0.6	0.0666667
chr3	88158077	+	0.530766	0.193356	0.33741	0.33741	1.411	9.66379e-07	1.49511e-05	1	0.350877	0.39779	0.111111	0	74068	173.125	201.714	78	9	260	362	8	7	Mef2d	NA	Mef2d	Mef2d	Mef2d	NA	NA	NA	NA	NA	NA	InterCGI	ENSMUSR00000385718	ENSMUSR00000609820	NA	NA	NA	NA	1	0.39779	0.111111	0.198473	0.129032	0.350877	0.590476	0.512195
chr15	76206416	+	0.755929	0.418675	0.337254	0.337254	0.837326	4.30152e-05	0.000614153	0.982456	0.62963	0.792079	0.1875	0	147873	88.25	100.429	54	32	143	276	8	7	Plec	Plec	NA	NA	Plec	NA	NA	NA	NA	NA	NA	InterCGI	NA	NA	NA	NA	NA	NA	0.982456	0.792079	0.724638	0.538462	0.1875	0.633028	0.755245	0.722772
chr11	114692682	+	0.908284	0.571077	0.337207	0.337207	0.660212	0.0419057	0.381777	1	0.727273	0.953488	0.166667	0	184644	30.75	16.8571	11	0	114	43	8	5	Mir466n,Ttyh2	NA	NA	NA	Mir466n,Ttyh2	NA	NA	NA	NA	NA	NA	InterCGI	NA	NA	NA	NA	NA	NA	1	0.953488	NA	0.75	0.166667	0.777778	0.947368	0.727273
chr5	130282715	+	0.924614	0.587418	0.337196	0.337196	0.64563	0.0454113	0.405645	1	0.727273	0.941176	0.25	0	188277	23.25	8.71429	1	0	122	21	6	5	Tyw1	NA	NA	Tyw1	Tyw1	NA	Tyw1	NA	NA	NA	NA	InterCGI	NA	NA	NA	NA	NA	NA	1	0.857143	NA	0.25	0.941176	1	0.8125	0.727273
chr4	131781927	+	0.955604	0.618882	0.336722	0.336722	0.618643	0.0269707	0.265967	1	0.833333	0.986301	0.2	0	194761	25.125	31.4286	6	2	44	73	8	6	Ptpru	NA	NA	NA	Ptpru	NA	NA	NA	NA	NA	NA	InterCGI	NA	NA	NA	NA	NA	NA	1	0.986301	0.5	0.818182	0.2	0.970588	1	0.954545
chr14	54632361	+	0.291546	0.628209	-0.336662	0.336662	-1.08165	0.00105248	0.0134309	0.47619	0.0333333	0.826087	0.187135	0	109985	59.75	73.7143	30	4	73	171	8	6	Cdh24	NA	Cdh24	Cdh24	NA	NA	NA	CGI_chr14_54632065_54632542	NA	NA	CGI_chr14_54632065_54632542	CpGIsland	NA	NA	NA	NA	NA	NA	0.0333333	0.187135	0.5	0.59375	0.77027	0.348485	0.150685	0.378788
chr10	94573017	+	0.893996	0.557501	0.336495	0.336495	0.671693	0.0448438	0.401809	0.984375	0.769231	0.969072	0.16	0	182231	32	32.2857	10	0	64	97	8	6	Tmcc3	NA	NA	NA	Tmcc3	NA	NA	NA	NA	NA	NA	InterCGI	NA	ENSMUSR00000508416	NA	NA	NA	NA	0.984375	0.969072	NA	0.785714	0.25	0.978261	0.785714	0.965517
chr10	81560556	+	0.471521	0.135261	0.33626	0.33626	1.72895	0.0452356	0.404394	1	0.125	0.5	0	0	81353	13.75	13.8571	1	0	29	49	6	4	Aes	Aes	NA	NA	Aes	NA	NA	NA	NA	NA	NA	InterCGI	ENSMUSR00000507116	NA	NA	ENSMUSR00000507115	NA	NA	1	0.244898	0	NA	0.5	0.125	0.344828	1
chr10	81626051	+	0.547855	0.883973	-0.336118	0.336118	-0.680341	0.000289699	0.00388979	0.878049	0.266667	1	0.671053	0	179754	51.375	34.7143	9	1	201	79	8	6	Sirt6	NA	NA	NA	Sirt6	NA	NA	NA	CGI_chr10_81627410_81627647	NA	CGI_chr10_81627410_81627647	CpGShore	NA	NA	NA	ENSMUSR00000507136	NA	NA	0.840796	0.671053	1	1	1	0.878049	0.384615	0.333333
chr3	89088296	+	0.104778	0.439877	-0.335099	0.335099	-1.97069	0.0427738	0.387598	0.190698	0	1	0.0833333	0	80259	95.625	26.8571	10	1	215	50	8	6	Rusc1	NA	NA	NA	Rusc1	NA	NA	NA	NA	CGI_chr3_89090451_89091592	CGI_chr3_89090451_89091592	CpGShelf	NA	NA	NA	NA	NA	NA	0	0.0833333	1	0.136364	0.636364	0.125	0.103896	0.190698
chr12	111670588	+	0.0439904	0.378792	-0.334802	0.334802	-2.84822	0.0048517	0.0565304	0.25	0	0.571429	0	0	62418	8.875	10.2857	2	2	40	19	2	6	Ckb	NA	NA	NA	Ckb	NA	NA	CGI_chr12_111670537_111672509	NA	NA	CGI_chr12_111670537_111672509	CpGIsland	NA	NA	NA	NA	NA	NA	0	0	0.5	0.157895	0.555556	0.25	0.0769231	0
chr9	107479573	+	0.123972	0.458765	-0.334793	0.334793	-1.80694	0.00688476	0.0780932	0.285714	0	0.882353	0	0	64117	8.625	14.2857	4	0	18	35	6	6	Cacna2d2	NA	NA	NA	Cacna2d2	NA	NA	NA	NA	NA	NA	InterCGI	NA	NA	NA	NA	NA	NA	0.166667	0.0285714	NA	0	0.882353	0.272727	0	0
chr10	100612881	+	0.136699	0.47135	-0.334651	0.334651	-1.71423	0.0119473	0.129379	0.266667	0.0136187	0.833333	0.0136986	0	67159	118.875	108.286	5	4	514	183	8	6	1700017N19Rik	NA	1700017N19Rik	1700017N19Rik	NA	NA	NA	NA	NA	NA	NA	InterCGI	NA	NA	NA	NA	NA	NA	0.0136187	0.0136986	0.25	0.0222222	0.833333	0.147541	0.04	0.2
chr5	139797175	+	0.88058	0.546571	0.334009	0.334009	0.678179	0.000872871	0.0112238	1	0.611111	0.934783	0.125	0	180182	47.625	31.7143	15	0	158	92	8	6	Mafk	NA	NA	NA	Mafk	NA	NA	NA	NA	CGI_chr5_139800198_139800416	CGI_chr5_139800198_139800416	CpGShelf	NA	NA	NA	ENSMUSR00000382557	NA	NA	1	0.934783	NA	0.857143	0.125	0.757576	0.611111	0.933333
chr11	22971999	+	0.046437	0.380112	-0.333675	0.333675	-2.78918	0.00230941	0.0283062	0.192308	0	0.8	0	0	59336	44.125	26.8571	4	0	194	85	7	5	Commd1	Zrsr1	NA	NA	Commd1	NA	NA	CGI_chr11_22971974_22972993	NA	NA	CGI_chr11_22971974_22972993	CpGIsland	ENSMUSR00000513015	NA	NA	ENSMUSR00000442020	NA	NA	0.0721649	0.0235294	NA	0	0.8	0.192308	0	0
chr6	135310222	+	0.0847765	0.418155	-0.333378	0.333378	-2.17553	0.0291215	0.284053	0.208333	0	0.6875	0	0	74561	23.625	18.2857	6	0	41	76	8	6	Pbp2	Pbp2	Pbp2	Pbp2	NA	NA	NA	NA	NA	NA	NA	InterCGI	NA	NA	NA	NA	NA	NA	0	0	NA	0.25	0.5	0.107143	0	0.208333
chr5	44223755	+	0.878623	0.545667	0.332955	0.332955	0.677349	0.00544117	0.0628388	1	0.625	0.945946	0	0	180335	21.375	15.1429	2	0	95	37	7	5	Tapt1	NA	NA	NA	Tapt1	NA	NA	NA	NA	CGI_chr5_44225959_44227450	CGI_chr5_44225959_44227450	CpGShelf	NA	NA	NA	NA	NA	NA	1	0.945946	0	NA	0.3125	0.9	1	1
chr10	84825849	+	0.807696	0.47567	0.332027	0.332027	0.75159	0.0489155	0.428702	1	0.388889	0.8	0.125	0	164377	14.5	23	10	8	19	65	8	7	Rfx4	NA	NA	NA	Rfx4	NA	NA	NA	NA	NA	NA	InterCGI	NA	NA	NA	NA	NA	NA	1	0.8	0.125	0.4375	0.478261	0.833333	0.764706	1
chr4	141627804	+	0.891721	0.559871	0.33185	0.33185	0.662046	0.0151316	0.159983	1	0.666667	1	0	0	184192	10.75	10.7143	1	0	20	32	7	4	Plekhm2	NA	Plekhm2	Plekhm2	NA	NA	NA	NA	NA	NA	NA	InterCGI	NA	NA	ENSMUSR00000626933	NA	NA	NA	1	0.96875	NA	0	1	1	0.875	1
chr8	12428556	+	0.821369	0.489561	0.331808	0.331808	0.734828	0.0320351	0.307718	0.934524	0.694444	0.910256	0.203883	0	167812	206.875	84.1429	36	29	1008	166	8	7	Gm5607	NA	NA	NA	Gm5607	NA	NA	NA	CGI_chr8_12430460_12431350	NA	CGI_chr8_12430460_12431350	CpGShore	NA	NA	NA	NA	NA	NA	0.934524	0.795181	0.910256	0.662338	0.310345	0.795918	0.759494	0.924242
chr18	24953687	+	0.87591	0.544246	0.331663	0.331663	0.676632	0.0197548	0.202883	1	0.571429	0.985915	0.357143	0	180480	8.75	19.1429	0	4	26	71	5	6	Fhod3	NA	NA	NA	Fhod3	NA	NA	NA	NA	NA	NA	InterCGI	NA	NA	ENSMUSR00000578164	NA	NA	NA	1	0.985915	0.375	0.75	0.466667	0.818182	0.884615	NA
chr7	43675303	+	0.12519	0.456263	-0.331073	0.331073	-1.78616	0.0287935	0.281242	0.3	0	0.954545	0	0	74458	16.125	20.1429	8	0	31	75	8	5	Ctu1	NA	Ctu1	Ctu1	NA	NA	NA	CGI_chr7_43675143_43675617	CGI_chr7_43676591_43676883	NA	CGI_chr7_43675143_43675617	CpGIsland	NA	NA	NA	NA	NA	NA	0	0.0133333	NA	0	0.954545	0.2	0.05	0.3
chr4	134885132	+	0.959164	0.628235	0.330928	0.330928	0.602652	8.63174e-07	1.33734e-05	1	0.785714	0.941176	0	0	198868	26.125	10	1	0	140	30	6	4	Rhd	NA	NA	NA	Rhd	NA	NA	NA	NA	NA	NA	InterCGI	NA	NA	NA	NA	NA	NA	0.992857	0.941176	NA	0	0.5	1	1	1
chr1	189786522	+	0.972926	0.642042	0.330884	0.330884	0.592118	0.0431023	0.389778	1	0.875	0.918919	0	0	201469	15.25	14.1429	0	0	62	37	6	5	Ptpn14	Ptpn14	NA	NA	Ptpn14	NA	NA	NA	NA	NA	NA	InterCGI	NA	NA	NA	NA	NA	NA	0.935484	0.918919	NA	0	0.833333	0.875	1	NA
chr19	40326082	+	0.189824	0.520655	-0.330831	0.330831	-1.40905	0.0366459	0.343652	0.340909	0.0508475	1	0.047619	0	77554	241.375	117.143	57	12	1180	249	8	7	Sorbs1	NA	Sorbs1	Sorbs1	Sorbs1	NA	NA	CGI_chr19_40326081_40326336	NA	NA	CGI_chr19_40326081_40326336	CpGIsland	NA	NA	NA	NA	NA	NA	0.0508475	0.105556	0.25	0.047619	1	0.321839	0.340909	0.140351
chr17	43817361	+	0.106793	0.437594	-0.330802	0.330802	-1.93824	0.00968509	0.106815	0.210526	0	0.965517	0	0	65943	58.375	19.2857	2	0	88	51	7	5	Rcan2	NA	NA	NA	Rcan2	NA	NA	NA	NA	NA	NA	InterCGI	NA	NA	NA	NA	NA	NA	0	0	NA	0	0.6	0.210526	0.0128205	0.0697674
chr15	98859583	+	0.923141	0.592405	0.330736	0.330736	0.631362	0.00134751	0.016999	1	0.789474	0.96875	0.166667	0	191554	30.875	24.2857	17	2	56	64	8	6	Kmt2d	NA	Kmt2d	Kmt2d	NA	NA	NA	NA	NA	NA	NA	InterCGI	NA	NA	NA	NA	NA	NA	1	0.96875	0.5	0.666667	0.529412	0.846154	0.971429	0.789474
chr5	117948922	+	0.47524	0.805881	-0.33064	0.33064	-0.749659	0.0393873	0.364101	0.727273	0.148148	1	0.25	0	164704	17.375	11.8571	6	0	30	32	8	5	Nos1	NA	NA	NA	Nos1	NA	NA	NA	NA	NA	NA	InterCGI	NA	NA	NA	NA	NA	NA	0.148148	0.25	NA	1	0.846154	0.571429	0.5	0.3
chr17	25374059	+	0.935038	0.604637	0.330401	0.330401	0.620637	0.00594581	0.0682076	1	0.8	1	0	0	194321	88.625	33	5	8	488	103	8	7	Tpsg1	NA	Tpsg1	Tpsg1	NA	NA	NA	NA	NA	NA	NA	InterCGI	ENSMUSR00000351439	NA	NA	NA	NA	NA	0.979508	0.902913	1	1	0	0.875	1	1
chr18	54899127	+	0.112245	0.442593	-0.330348	0.330348	-1.88844	0.0269983	0.266189	0.5	0	1	0	0	73764	6	9.28571	0	0	14	18	5	5	Zfp608	Zfp608	Zfp608	Zfp608	NA	NA	NA	NA	NA	NA	NA	InterCGI	NA	NA	NA	NA	NA	NA	0	0	0.5	NA	1	0.5	0	NA
chr7	29213040	+	0.0774123	0.407397	-0.329985	0.329985	-2.25551	0.000377817	0.00502039	0.4	0	0.727273	0	0	54732	29.125	16	8	0	94	58	8	5	Catsperg1	NA	NA	NA	Catsperg1	NA	NA	NA	NA	NA	NA	InterCGI	ENSMUSR00000654080	NA	NA	NA	NA	NA	0	0	NA	0	0.636364	0.0952381	0	0
chr5	65287089	+	0.761905	0.431962	0.329942	0.329942	0.804499	0.00729564	0.0824067	1	0	1	0	0	153944	6.75	6.42857	0	0	27	11	3	6	Rfc1	NA	NA	NA	Rfc1	NA	NA	NA	NA	NA	NA	InterCGI	NA	NA	NA	NA	NA	NA	1	1	0	NA	0.272727	0.333333	1	NA
chr3	121440017	+	0.912247	0.582308	0.329939	0.329939	0.638806	0.00882956	0.0981671	1	0.5	1	0	0	189633	10	16.2857	1	0	20	35	7	5	Cnn3	NA	NA	NA	Cnn3	NA	NA	NA	NA	NA	NA	InterCGI	NA	NA	NA	NA	ENSMUSR00000475765	NA	1	1	NA	0	0.777778	0.909091	0.5	1
chr8	84912704	+	0.0285714	0.358333	-0.329762	0.329762	-3.25541	0.0246855	0.246449	0.2	0	1	0	0	72847	5.375	8.71429	0	0	13	39	5	3	Mast1	LOC100503676	Mast1	Mast1	NA	NA	Mast1	CGI_chr8_84912537_84913446	NA	CGI_chr8_84908520_84909214	CGI_chr8_84912537_84913446	CpGIsland	NA	NA	NA	NA	NA	NA	0	0	NA	1	0	0.2	0	NA
chr9	58860287	+	0.075	0.404762	-0.329762	0.329762	-2.28675	0.0161542	0.169705	0.2	0	1	0	0	69229	6.375	5.71429	0	1	17	13	5	4	Hcn4	NA	Hcn4	Hcn4	NA	NA	NA	NA	NA	NA	NA	InterCGI	NA	NA	NA	NA	NA	NA	0.125	1	0	0	1	0.2	0.2	0
chr5	24428181	+	0.876382	0.546622	0.32976	0.32976	0.67123	1.8432e-05	0.000269444	0.960452	0.775862	0.884615	0.168421	0	182332	104.25	79.7143	33	8	354	119	8	7	Slc4a2	NA	NA	NA	Slc4a2	NA	NA	NA	NA	CGI_chr5_24425082_24425798	CGI_chr5_24425082_24425798	CpGShelf	NA	NA	NA	NA	NA	NA	0.960452	0.884615	0.75	0.833333	0.168421	0.775862	0.8	0.795455
chr17	24181824	+	1	0.67033	0.32967	0.32967	0.570049	0.0104069	0.114101	1	1	1	0	0	207439	9	5.57143	3	0	22	17	5	3	Tbc1d24	NA	Tbc1d24	Tbc1d24	NA	NA	NA	NA	NA	NA	NA	InterCGI	NA	NA	NA	NA	NA	NA	1	1	NA	1	0	1	1	1
chr19	36360108	+	0.921904	0.592262	0.329642	0.329642	0.62979	0.0467957	0.414882	1	0.75	1	0.166667	0	191889	43.875	23.7143	1	2	194	44	7	6	Pcgf5	NA	NA	NA	Pcgf5	NA	NA	NA	NA	NA	NA	InterCGI	NA	NA	NA	NA	NA	NA	1	1	1	0.1875	0.166667	0.848485	0.75	0.8
chr10	64137944	+	0.238822	0.568308	-0.329486	0.329486	-1.21672	0.0272129	0.267999	0.666667	0	1	0.166667	0	93563	9.75	10.2857	2	0	23	35	6	5	Ctnna3	NA	NA	NA	Ctnna3	NA	NA	NA	NA	NA	NA	InterCGI	NA	NA	NA	NA	NA	NA	0	0.4	NA	1	0.625	0.153846	0.285714	0
chr7	68223627	+	0.788207	0.45876	0.329447	0.329447	0.767912	0.0115801	0.125793	1	0.454545	0.96	0	0	160925	19.25	19	8	1	33	50	8	5	Igf1r	NA	NA	NA	Igf1r	NA	NA	NA	NA	NA	NA	InterCGI	NA	ENSMUSR00000656578	NA	NA	NA	NA	1	0.96	0	0.25	0.380952	0.84	0.666667	0.75
chr5	33398196	+	0.944444	0.615079	0.329365	0.329365	0.610622	0.00339988	0.040651	1	0.666667	1	0.333333	0	196644	7.5	8.85714	0	0	41	28	3	5	Uvssa	NA	NA	NA	Uvssa	NA	NA	NA	NA	NA	NA	InterCGI	NA	NA	NA	NA	NA	NA	1	1	NA	0.333333	0.555556	0.666667	NA	1
chr4	5896574	+	0.394423	0.0650741	0.329349	0.329349	2.42948	2.1448e-05	0.000311847	1	0.205882	0.124224	0.00303951	0.0816588	50020	100.625	171.143	1	50	157	329	7	7	Fam110b	NA	NA	NA	Fam110b	NA	NA	NA	NA	NA	NA	InterCGI	NA	NA	NA	NA	NA	NA	1	0.0604651	0.02	0.00303951	0.0420168	0.205882	0.358779	0.446154
chr13	52968302	+	0.165691	0.494849	-0.329158	0.329158	-1.52281	0.0286294	0.279853	0.833333	0	0.9	0	0	74401	12.875	17.8571	1	0	37	41	6	4	Nfil3	NA	Nfil3	Nfil3	NA	NA	NA	NA	NA	NA	NA	InterCGI	NA	NA	NA	NA	NA	NA	0.108108	0.195122	NA	0	0.9	0.142857	0	0
chr3	94489642	+	0.788194	0.459255	0.328939	0.328939	0.766367	0.00965218	0.106471	1	0	0.942308	0	0	161208	14.25	16.8571	8	7	28	52	8	7	Celf3	NA	NA	NA	Celf3	NA	NA	NA	NA	NA	NA	InterCGI	NA	NA	NA	NA	NA	NA	1	0.942308	0	0.1	0.285714	0.888889	1	1
chr7	19633589	+	0.804482	0.475593	0.328889	0.328889	0.746135	0.000942072	0.0120756	1	0.653333	0.818182	0.166667	0	165582	79	30.5714	6	8	174	56	8	7	Clptm1	NA	NA	Clptm1	NA	NA	Clptm1	NA	NA	CGI_chr7_19628916_19629664	CGI_chr7_19628916_19629664	CpGShelf	NA	NA	NA	NA	NA	NA	1	0.446429	0.75	0.166667	0.818182	0.653333	0.813187	0.734375
chr13	69634458	+	0.998311	0.669444	0.328866	0.328866	0.569513	0.000899732	0.0115557	1	0.986486	1	0	0	207588	14.25	9	2	0	74	25	6	5	Nsun2	NA	NA	Nsun2	NA	NA	Nsun2	NA	NA	NA	NA	InterCGI	NA	NA	NA	NA	NA	NA	0.986486	1	NA	1	0	1	1	1
chr14	20262978	+	0.90625	0.577691	0.328559	0.328559	0.640682	0.0332515	0.317536	1	0.5	0.983607	0	0	189288	16	15.7143	2	1	32	61	7	6	Kcnk16	NA	NA	NA	Kcnk16	NA	NA	NA	NA	NA	NA	InterCGI	NA	NA	NA	NA	NA	NA	1	0.983607	0	0.833333	0.222222	1	1	1
chr11	118333622	+	0.458775	0.130487	0.328288	0.328288	1.73846	0.0346808	0.328684	1	0	0.444444	0	0	76736	13.375	11.5714	1	1	27	29	7	5	Timp2,BC100451	NA	BC100451	BC100451	Timp2	NA	NA	NA	NA	NA	NA	InterCGI	NA	NA	NA	NA	NA	NA	1	0.444444	0	0.0689655	0	0.428571	0.192308	0.384615
chr4	155141129	+	0.938515	0.610974	0.32754	0.32754	0.611136	0.000867864	0.0111629	1	0.833333	1	0	0	196537	30.625	16.1429	2	0	168	35	7	5	Morn1	NA	NA	NA	Morn1	NA	NA	NA	NA	NA	NA	InterCGI	NA	NA	NA	NA	ENSMUSR00000440984	NA	0.970238	0.942857	NA	1	0	1	1	1
chr5	116444554	+	0.102938	0.430319	-0.32738	0.32738	-1.96301	0.00714525	0.0808185	0.177778	0.0416667	0.803571	0.0438247	0	64299	96	71.7143	45	10	144	251	8	7	Srrm4,Srrm4os	NA	NA	Srrm4	Srrm4os	NA	Srrm4	CGI_chr5_116444534_116444762	NA	CGI_chr5_116446558_116446866	CGI_chr5_116444534_116444762	CpGIsland	NA	NA	NA	NA	ENSMUSR00000341494	NA	0.075	0.0438247	0.1	0.35	0.803571	0.084507	0.0983607	0.177778
chr4	140070646	+	0.659168	0.332432	0.326735	0.326735	0.96655	0.0291235	0.284064	1	0.285714	0.925926	0	0	126283	10	10.7143	1	1	19	27	7	5	Igsf21	NA	NA	NA	Igsf21	NA	NA	NA	NA	NA	NA	InterCGI	NA	NA	NA	NA	NA	NA	1	0.925926	0	0	0.0714286	0.454545	1	0.285714
chr9	121953198	+	0.952584	0.626457	0.326127	0.326127	0.59685	0.0241164	0.241527	1	0.909091	1	0.326923	0	200194	72.375	41.2857	22	0	271	87	8	6	Fam198a	NA	NA	NA	Fam198a	NA	NA	NA	NA	NA	NA	InterCGI	ENSMUSR00000683751	NA	NA	NA	ENSMUSR00000683752	NA	1	1	NA	0.666667	0.416667	0.94	1	0.913043
chr13	53111502	+	0.0577201	0.383761	-0.326041	0.326041	-2.53966	0.00737969	0.0832682	0.222222	0	1	0	0	64455	11.125	11	0	0	33	47	6	4	Ror2	NA	Ror2	Ror2	NA	NA	NA	CGI_chr13_53111251_53111503	NA	NA	CGI_chr13_53111251_53111503	CpGIsland	NA	NA	NA	NA	NA	NA	0	0	NA	0	1	0	0.181818	NA
chr10	117108949	+	0.942402	0.616593	0.325809	0.325809	0.604042	0.00295561	0.035668	1	0.909091	0.948718	0	0	198542	36.875	30.4286	11	0	70	78	8	5	Frs2	NA	NA	NA	Frs2	NA	NA	NA	NA	NA	NA	InterCGI	NA	NA	NA	NA	NA	NA	1	0.948718	NA	0.869565	0	0.92	0.972973	0.928571
chr5	124117025	+	0.585365	0.259874	0.325491	0.325491	1.14149	0.0306475	0.296654	0.8	0.285714	0.875	0	0	102356	68.375	14.7143	0	0	405	50	7	4	Arl6ip4	NA	Arl6ip4	Arl6ip4	NA	NA	NA	NA	CGI_chr5_124115908_124116699	NA	CGI_chr5_124115908_124116699	CpGShore	NA	NA	NA	NA	NA	NA	0.609877	0.26	NA	0	0	0.411765	0.676471	0.8
chr2	58133837	+	0.0647167	0.390156	-0.325439	0.325439	-2.42106	0.00222703	0.0273591	0.2	0	0.818182	0.0769231	0	59200	37.625	16.4286	10	0	138	37	8	6	Cytip	NA	Cytip	Cytip	NA	NA	NA	NA	NA	NA	NA	InterCGI	NA	NA	NA	NA	ENSMUSR00000594135	NA	0	0.108108	NA	0.0769231	0.470588	0	0	0
chr2	169826095	+	0.892857	0.56764	0.325217	0.325217	0.644327	0.00333007	0.0398681	1	0.5	1	0.142857	0	188544	7.25	10.4286	0	0	13	34	5	6	Tshz2	NA	NA	NA	Tshz2	NA	NA	NA	NA	NA	NA	InterCGI	NA	NA	NA	NA	NA	NA	1	0.794118	NA	0.230769	1	0.75	1	1
chr2	141312487	+	0.9363	0.611111	0.325189	0.325189	0.607447	0.00560535	0.0645811	1	0.625	1	0	0	197345	14	8.71429	3	0	59	26	5	5	Macrod2	NA	NA	NA	Macrod2	NA	NA	NA	NA	NA	NA	InterCGI	NA	NA	ENSMUSR00000600758	NA	NA	NA	0.983051	1	NA	0	1	1	1	1
chr1	179198466	+	1	0.67483	0.32517	0.32517	0.560538	0.00294626	0.0355587	1	1	1	0	0	210445	7.875	12.1429	2	4	14	30	7	6	Smyd3	NA	NA	NA	Smyd3	NA	NA	NA	NA	NA	NA	InterCGI	NA	ENSMUSR00000189360	NA	NA	NA	NA	1	1	0	0	1	1	1	1
chr9	37528260	+	0.0514043	0.376506	-0.325102	0.325102	-2.65408	0.0168915	0.176604	0.176471	0	1	0	0	69561	29.875	27.4286	17	0	63	67	8	5	Esam	Esam	Esam	Esam	NA	NA	NA	NA	NA	CGI_chr9_37530325_37530590	CGI_chr9_37530325_37530590	CpGShelf	NA	NA	NA	ENSMUSR00000356361	NA	NA	0	0	NA	1	0.407407	0.130435	0.176471	0
chr1	78166521	+	1	0.675	0.325	0.325	0.560179	0.0184038	0.190547	1	1	1	0	0	210528	12	13.5714	6	0	18	24	8	6	Pax3	NA	NA	NA	Pax3	NA	NA	NA	NA	NA	NA	InterCGI	NA	NA	NA	NA	NA	NA	1	1	NA	0	1	1	1	1
chr12	85625853	+	0.916667	0.591667	0.325	0.325	0.623086	0.0113782	0.123797	1	0.6	1	0.0833333	0	193720	4.875	9.42857	0	0	10	20	5	5	Jdp2	NA	NA	NA	Jdp2	NA	NA	NA	NA	NA	NA	InterCGI	NA	NA	NA	NA	NA	NA	1	1	NA	1	0.0833333	0.9	1	NA
chr7	19586386	+	0.245838	0.570765	-0.324927	0.324927	-1.18272	0.0175384	0.182541	0.382353	0.075	0.94	0.0860215	0	97541	29.375	41.7143	12	4	41	93	8	6	Clasrp	NA	Clasrp	Clasrp	NA	NA	NA	CGI_chr7_19586349_19586906	NA	NA	CGI_chr7_19586349_19586906	CpGIsland	NA	NA	NA	NA	NA	NA	0.0833333	0.0860215	0.6	0.25	0.94	0.3	0.292683	0.333333
chr13	81175326	+	0.11889	0.443781	-0.324891	0.324891	-1.81585	0.0115097	0.125098	0.185185	0.0449438	0.827586	0.0904762	0	66913	93.875	85.4286	55	3	166	210	8	6	Gpr98	NA	NA	NA	Gpr98	NA	NA	NA	NA	NA	NA	InterCGI	NA	NA	NA	NA	NA	NA	0.0903614	0.0904762	0.333333	0.222222	0.827586	0.185185	0.0449438	0.101124
chr9	21933922	+	0.293022	0.617441	-0.324419	0.324419	-1.05006	0.000393709	0.00522326	0.5	0.047619	1	0.1875	0	114319	13.5	16.2857	3	0	26	64	7	4	Ccdc159	NA	NA	NA	Ccdc159	NA	NA	NA	NA	CGI_chr9_21936998_21937315	CGI_chr9_21936998_21937315	CpGShelf	NA	NA	NA	NA	NA	NA	0.423077	0.1875	NA	1	0.75	0.315789	0.166667	0.333333
chr1	40767960	+	0.0806548	0.404911	-0.324256	0.324256	-2.19435	0.0021303	0.0262394	0.166667	0	0.818182	0	0	59045	30.5	25.4286	8	1	104	67	8	6	Slc9a2	NA	Slc9a2	Slc9a2	NA	NA	NA	NA	NA	NA	NA	InterCGI	NA	NA	NA	NA	NA	NA	0.125	0.0895522	0	0	0.785714	0.133333	0	0
chr6	92879839	+	0.980024	0.655811	0.324212	0.324212	0.57235	0.00607088	0.0695326	1	0.919137	1	0.307692	0	206913	67.5	17.7143	3	0	371	59	7	5	Adamts9	NA	NA	NA	Adamts9	NA	NA	NA	NA	NA	NA	InterCGI	NA	NA	NA	NA	NA	NA	0.919137	0.966102	NA	1	0.4	1	1	1
chr4	106639294	+	0.0889838	0.412685	-0.323701	0.323701	-2.09432	0.00311291	0.037442	0.25641	0	0.979592	0.0629371	0	60465	54	60	34	15	79	143	8	7	Ttc22	NA	Ttc22	Ttc22	NA	NA	NA	CGI_chr4_106639012_106639329	NA	NA	CGI_chr4_106639012_106639329	CpGIsland	NA	NA	NA	NA	NA	NA	0	0.0629371	0.111111	0.181818	0.979592	0.15	0.0408163	0.0294118
chr9	106659446	+	0.988095	0.66454	0.323555	0.323555	0.565273	0.000106116	0.00147684	1	0.916667	0.931034	0.5	0	209061	5.75	8.42857	0	0	12	29	5	5	Tex264	NA	NA	NA	Tex264	NA	NA	NA	NA	CGI_chr9_106655825_106656079	CGI_chr9_106655825_106656079	CpGShelf	NA	NA	NA	NA	NA	NA	1	0.931034	NA	0.5	0.625	1	1	NA
chr11	116058429	+	0.963462	0.639959	0.323502	0.323502	0.582774	0.000485998	0.00639492	1	0.846154	1	0.0769231	0	204136	30.875	22.1429	4	0	133	62	7	6	Unk	NA	NA	NA	Unk	NA	NA	NA	NA	NA	NA	InterCGI	NA	NA	NA	NA	NA	NA	1	1	NA	1	0.0769231	0.961538	1	1
chr13	8333921	+	0.946292	0.623004	0.323288	0.323288	0.595237	0.0174277	0.181546	1	0.8	1	0	0	200532	34.25	16	5	0	170	33	8	5	Adarb2	NA	NA	NA	Adarb2	NA	NA	NA	NA	NA	NA	InterCGI	NA	NA	ENSMUSR00000534147	NA	NA	NA	1	1	NA	0	0.75	0.944444	0.857143	1
chr6	82726350	+	0.991597	0.668314	0.323283	0.323283	0.562276	0.0107835	0.117893	1	0.941176	1	0.142857	0	209735	11.125	13.7143	0	0	24	31	5	5	Hk2	NA	NA	Hk2	NA	NA	Hk2	NA	NA	NA	NA	InterCGI	NA	NA	NA	NA	NA	NA	1	1	NA	1	0.882353	1	1	NA
chr6	124732807	+	0.855798	0.532599	0.3232	0.3232	0.674145	0.0396256	0.365816	1	0.5	0.878049	0	0	180977	10.75	13.4286	2	0	26	41	6	4	Ptpn6	Ptpn6	Ptpn6	Ptpn6	NA	NA	NA	NA	NA	NA	NA	InterCGI	NA	NA	NA	ENSMUSR00000279646	NA	NA	1	0.878049	NA	0.75	0	0.9	1	1
chr2	168894267	+	0.166111	0.489142	-0.323031	0.323031	-1.50296	0.0313358	0.302171	0.416667	0	1	0	0	75420	62.75	25.4286	12	0	322	86	8	5	Zfp64	NA	Zfp64	Zfp64	NA	NA	NA	CGI_chr2_168893989_168894333	NA	NA	CGI_chr2_168893989_168894333	CpGIsland	NA	NA	NA	NA	NA	NA	0.304348	0.0813953	NA	0	1	0	0.241379	0.125
chr16	17148230	+	0.0207792	0.343651	-0.322872	0.322872	-3.5223	1.32e-06	2.03601e-05	0.1	0	0.7	0	0	47151	17.875	8.85714	0	0	76	35	5	3	Ydjc	NA	Ydjc	Ydjc	Ydjc	NA	Ydjc	NA	CGI_chr16_17146855_17147974	NA	CGI_chr16_17146855_17147974	CpGShore	ENSMUSR00000561506	NA	NA	ENSMUSR00000272087	NA	NA	0	0.0285714	0	0	0.7	0	0	NA
chr3	34709858	+	0.0338406	0.35671	-0.322869	0.322869	-3.0643	0.00571857	0.0657814	0.217391	0	1	0	0	63224	19.5	18.5714	2	0	75	55	7	5	Gm3143	NA	NA	Gm3143	Gm3143	NA	NA	NA	NA	NA	NA	InterCGI	NA	NA	NA	NA	NA	NA	0.0533333	0.0545455	NA	0	1	0	0	0
chr2	59983641	+	0.988636	0.665825	0.322812	0.322812	0.563311	2.33165e-05	0.000338183	1	0.909091	0.966667	0	0	209501	14.625	14.8571	6	0	30	30	8	5	Baz2b	NA	NA	NA	Baz2b	NA	NA	NA	NA	NA	NA	InterCGI	NA	NA	NA	NA	NA	NA	1	0.966667	NA	0	0.8	1	1	1
chr5	142212067	+	0.0796448	0.402217	-0.322572	0.322572	-2.20111	0.0163375	0.171418	0.1875	0	0.766667	0.0561798	0	69315	25.625	29.8571	12	3	39	89	8	6	Sdk1	NA	Sdk1	Sdk1	NA	NA	NA	NA	NA	NA	NA	InterCGI	NA	NA	NA	NA	NA	NA	0	0.0561798	0.333333	0.0833333	0.454545	0.153846	0	0
chr7	29093895	+	0.383333	0.705556	-0.322222	0.322222	-0.863311	0.00439038	0.0515372	0.8	0	1	0.4	0	143448	4.625	3.57143	0	0	10	6	4	4	Ryr1	NA	Ryr1	Ryr1	NA	NA	NA	NA	NA	NA	NA	InterCGI	NA	NA	NA	NA	NA	NA	0.8	0.4	1	NA	1	0.75	0.333333	NA
chr9	44108408	+	0.122434	0.444479	-0.322045	0.322045	-1.77894	0.00023192	0.00314106	0.294118	0	0.827586	0.0833333	0	53698	23.375	26.4286	7	0	49	84	8	6	C1qtnf5	NA	C1qtnf5	C1qtnf5		NA	C1qtnf5	NA	NA	NA	NA	InterCGI	NA	NA	NA	NA	NA	NA	0	0.0833333	NA	0.5	0.827586	0.0869565	0.294118	0.266667
chr3	95240254	+	0.0596002	0.380676	-0.321076	0.321076	-2.48881	0.00197043	0.0243752	0.12	0.0205479	0.714286	0.0425532	0	58791	222.625	116.571	75	10	780	329	8	7	Gm128	NA	Gm128	Gm128	NA	NA	NA	NA	NA	NA	NA	InterCGI	NA	NA	NA	NA	NA	NA	0.0358974	0.0425532	0.3	0.111111	0.714286	0.0545455	0.0205479	0.0253165
chr1	59540787	+	0.0767728	0.397793	-0.32102	0.32102	-2.23252	0.0423734	0.384905	0.190476	0.0204082	0.774194	0.037037	0	80064	45.125	31.4286	20	0	75	62	8	5	Gm973	NA	NA	NA	Gm973	NA	NA	NA	NA	NA	NA	InterCGI	NA	NA	NA	NA	NA	NA	0.08	0.037037	NA	0.0666667	0.5	0.05	0.0204082	0.025641
chr15	76461356	+	0.931127	0.610698	0.320429	0.320429	0.600498	0.000124257	0.00172022	0.991379	0.875	0.968992	0.291667	0	199347	60.125	57.4286	24	8	116	129	8	7	Bop1	NA	NA	NA	Bop1	NA	NA	NA	NA	CGI_chr15_76457392_76458130	CGI_chr15_76457392_76458130	CpGShelf	NA	NA	NA	NA	ENSMUSR00000083003	NA	0.991379	0.968992	0.875	0.918367	0.291667	0.944444	0.878378	0.902439
chr14	69927581	+	0.97479	0.65453	0.32026	0.32026	0.567481	0.000743993	0.00962444	1	0.928571	1	0.272727	0	208097	41.875	14.8571	14	0	170	42	8	4	Pebp4	NA	NA	NA	Pebp4	NA	NA	NA	NA	NA	NA	InterCGI	NA	NA	NA	NA	NA	NA	1	1	NA	1	0.333333	1	1	1
chr2	32677425	+	0.952314	0.632159	0.320156	0.320156	0.583578	0.0119348	0.129257	1	0.769231	1	0	0	203978	45.375	14.7143	5	0	264	39	8	5	Eng	NA	NA	NA	Eng	NA	NA	NA	NA	NA	NA	InterCGI	NA	NA	NA	NA	NA	NA	1	1	0	0.4	0.916667	0.954545	1	1
chr10	61732435	+	1	0.679969	0.320031	0.320031	0.549751	0.000696687	0.00903918	1	1	1	0	0	213133	9.625	12.7143	2	0	19	48	6	3	Aifm2	NA	NA	NA	Aifm2	NA	NA	NA	NA	NA	NA	InterCGI	NA	NA	NA	NA	NA	NA	1	0.979167	NA	1	0	1	1	1
chr8	122864841	+	0.0382653	0.357352	-0.319086	0.319086	-2.9281	0.0410968	0.376156	0.142857	0	0.916667	0	0	79458	4.625	8.57143	0	1	10	19	4	4	Cdh15	NA	NA	NA	Cdh15	NA	NA	NA	CGI_chr8_122864937_122865178	NA	CGI_chr8_122864937_122865178	CpGShore	ENSMUSR00000301941	NA	NA	NA	NA	NA	0	0	0	0	0.666667	0.142857	0	NA
chr11	98799091	+	0.8625	0.543478	0.319022	0.319022	0.656628	0.0274893	0.270304	1	0.5	0.933333	0	0	185356	7.125	13	1	1	20	23	5	5	Gm12359,Msl1	NA	NA	Gm12359	Msl1	NA	NA	NA	NA	CGI_chr11_98794754_98796475	CGI_chr11_98794754_98796475	CpGShelf	NA	NA	NA	NA	NA	NA	1	0.869565	0	0.5	0.6	1	1	1
chr17	56399549	+	0.858071	0.539153	0.318918	0.318918	0.660604	0.00022019	0.00298799	1	0.538462	1	0	0	184577	10.875	14.4286	3	1	19	36	7	5	Kdm4b	NA	Kdm4b	Kdm4b	NA	NA	NA	NA	NA	NA	NA	InterCGI	NA	NA	NA	NA	NA	NA	1	1	0	0	0.740741	0.764706	1	1
chr7	128392774	+	1	0.681166	0.318834	0.318834	0.547251	3.40957e-05	0.000489727	1	1	1	0	0	214174	4.875	15.1429	1	0	9	28	4	5	Rgs10	NA	NA	NA	Rgs10	NA	NA	NA	NA	NA	NA	InterCGI	NA	NA	NA	NA	NA	NA	1	1	NA	0	0.884615	1	1	1
chr18	60613557	+	0.95	0.631197	0.318803	0.318803	0.582268	0.000768738	0.00993342	1	0.6	1	0.153846	0	204274	3	9.85714	1	0	6	18	2	6	Synpo	NA	NA	NA	Synpo	NA	NA	NA	NA	NA	NA	InterCGI	NA	NA	NA	NA	NA	NA	1	1	NA	0.166667	0.666667	1	1	1
chr15	100766782	+	0.921551	0.602886	0.318665	0.318665	0.604017	0.00323627	0.0388187	1	0.785714	1	0	0	198549	52.375	14	1	0	293	35	7	5	Slc4a8	NA	NA	NA	Slc4a8	NA	NA	NA	CGI_chr15_100768479_100768803	NA	CGI_chr15_100768479_100768803	CpGShore	NA	NA	NA	NA	NA	NA	0.921502	0.885714	NA	1	0	0.785714	1	1
chr9	45454164	+	0.992188	0.673892	0.318296	0.318296	0.551313	0.0487307	0.427494	1	0.9375	1	0	0	212716	14.875	16	3	0	64	33	6	5	Dscaml1	NA	NA	NA	Dscaml1	NA	NA	NA	NA	NA	NA	InterCGI	NA	NA	NA	NA	NA	NA	1	0.909091	NA	0	0.666667	1	1	1
chr19	5569051	+	0.505489	0.187482	0.318007	0.318007	1.38422	0.000598128	0.00780904	1	0.166667	0.416667	0	0	76229	11.125	15.5714	4	0	20	55	7	6	Ap5b1	NA	Ap5b1	Ap5b1	NA	NA	NA	NA	CGI_chr19_5567312_5568412	NA	CGI_chr19_5567312_5568412	CpGShore	ENSMUSR00000423665	NA	NA	NA	NA	NA	1	0.327273	NA	0	0	0.666667	0.1875	0.923077
chr8	123268416	+	0.942547	0.624602	0.317945	0.317945	0.585939	0.0425922	0.386329	1	0.827586	1	0.357143	0	202940	64.5	31.2857	5	2	289	78	8	6	Fanca,Zfp276	NA	NA	Fanca,Zfp276	NA	NA	Fanca,Zfp276	NA	NA	NA	NA	InterCGI	NA	NA	NA	NA	NA	NA	0.972318	1	0.5	0.941176	0.357143	0.827586	0.95082	1
chr19	20531563	+	0.195754	0.513597	-0.317843	0.317843	-1.34754	0.0100454	0.11045	0.376812	0.0689655	0.733333	0.0808824	0	80111	79.125	40	29	0	251	136	8	6	E030003E18Rik	NA	NA	NA	E030003E18Rik	NA	NA	NA	NA	NA	NA	InterCGI	NA	NA	NA	NA	NA	NA	0.223108	0.0808824	NA	0.625	0.733333	0.302326	0.137931	0.0689655
chr10	127714456	+	0.164732	0.482338	-0.317607	0.317607	-1.49451	0.0171588	0.179071	0.3125	0.0344828	0.903226	0	0	69688	18.875	20.8571	0	0	38	58	6	6	Myo1a	NA	Myo1a	Myo1a	NA	NA	NA	NA	NA	NA	NA	InterCGI	NA	NA	NA	NA	NA	NA	0.131579	0.137931	NA	0	0.666667	0.157895	0.3125	NA
chr13	34747344	+	0.201224	0.518266	-0.317041	0.317041	-1.32249	0.0318122	0.305953	0.375	0.0313725	0.954545	0.0666667	0	82569	62.375	48.2857	0	0	255	120	7	6	Fam50b	NA	Fam50b	Fam50b	NA	NA	NA	CGI_chr13_34746830_34747515	NA	NA	CGI_chr13_34746830_34747515	CpGIsland	NA	NA	NA	NA	NA	NA	0.0313725	0.0666667	NA	0.0909091	0.954545	0.28	0.160714	NA
chr11	3291706	+	0.857783	0.540905	0.316879	0.316879	0.655532	0.00359225	0.0427894	1	0.692308	0.857143	0.111111	0	185552	12.5	11.2857	2	0	20	23	6	5	Mir3470a,Patz1	NA	Patz1	Patz1	Mir3470a,Patz1	NA	NA	NA	CGI_chr11_3289165_3291061	CGI_chr11_3288696_3288937	CGI_chr11_3289165_3291061	CpGShore	NA	NA	NA	ENSMUSR00000479024	NA	NA	1	0.75	NA	0.857143	0.25	0.823529	0.875	0.9
chr11	51510357	+	0.854382	0.537653	0.316729	0.316729	0.658406	0.0391883	0.362661	1	0.5	1	0	0	184992	7.375	8.14286	0	3	18	25	5	4	Col23a1	NA	NA	NA	Col23a1	NA	NA	NA	NA	NA	NA	InterCGI	NA	NA	NA	NA	NA	NA	1	0.96	0	0	1	1	0.8	NA
chr19	42790471	+	0.975	0.658333	0.316667	0.316667	0.559556	5.32854e-05	0.00075623	1	0.8	1	0	0	210658	10.375	9.42857	4	0	32	20	7	3	Hpse2	NA	NA	NA	Hpse2	NA	NA	NA	NA	NA	NA	InterCGI	NA	NA	NA	NA	NA	NA	1	1	NA	0	1	1	1	1
chr17	46125317	+	0.575	0.891124	-0.316124	0.316124	-0.623289	0.00680051	0.0772182	1	0	1	0.666667	0	193672	6.875	15	0	1	20	34	4	4	Mrps18a	NA	Mrps18a	Mrps18a	NA	NA	NA	NA	NA	NA	NA	InterCGI	NA	NA	NA	NA	NA	NA	1	1	1	1	0.83871	0.75	0.65	NA
chr13	55358462	+	0.95678	0.640754	0.316025	0.316025	0.571074	0.018345	0.190014	1	0.875	0.963115	0.338462	0	207187	62.75	145.714	16	21	115	245	8	7	Lman2	NA	NA	NA	Lman2	NA	NA	NA	NA	CGI_chr13_55362135_55362965	CGI_chr13_55362135_55362965	CpGShelf	NA	NA	NA	NA	NA	NA	1	0.963115	0.904762	0.946939	0.425	0.957746	1	1
chr11	102778234	+	0.296238	0.611976	-0.315738	0.315738	-1.02221	0.0452193	0.404337	0.511111	0.0833333	1	0	0	118334	25.625	33	5	0	45	117	8	5	Adam11	NA	NA	Adam11	NA	NA	Adam11	NA	NA	CGI_chr11_102774033_102774852	CGI_chr11_102774033_102774852	CpGShelf	NA	NA	NA	NA	NA	NA	0.0833333	0.17094	NA	0	1	0.423077	0.119048	0.4
chr11	36914095	+	0.876603	0.560877	0.315726	0.315726	0.635109	0.0424663	0.385557	1	0.666667	1	0	0	190549	5.125	7.57143	1	0	13	13	4	5	Tenm2	NA	NA	NA	Tenm2	NA	NA	NA	NA	NA	NA	InterCGI	NA	NA	NA	NA	NA	NA	1	1	NA	0	0.285714	0.846154	0.833333	1
chr1	37637926	+	0.909091	0.593878	0.315213	0.315213	0.605952	0.0204821	0.209447	1	0.363636	1	0	0	197674	15.5	10.1429	0	2	49	33	7	6	2010300C02Rik	NA	2010300C02Rik	2010300C02Rik	NA	NA	NA	NA	NA	NA	NA	InterCGI	NA	NA	NA	NA	NA	NA	1	1	0	0	0.714286	1	1	NA
chr5	96446552	+	0.61685	0.931818	-0.314968	0.314968	-0.587329	0.0282802	0.276967	1	0.05	1	0.590909	0	202614	10	6.28571	0	0	20	22	7	2	Fras1	NA	NA	NA	Fras1	NA	NA	NA	NA	NA	NA	InterCGI	NA	NA	NA	NA	NA	NA	0.05	0.590909	NA	1	1	0.833333	0.384615	NA
chr2	165855740	+	0.764484	0.44974	0.314744	0.314744	0.752418	0.00211468	0.0260573	1	0.444444	1	0	0	164223	10.375	16.7143	3	0	26	39	7	5	Zmynd8	NA	NA	NA	Zmynd8	NA	NA	NA	NA	NA	NA	InterCGI	NA	NA	NA	NA	NA	NA	1	1	0	NA	0.153846	0.714286	1	1
chr11	84079565	+	0.999405	0.684764	0.31464	0.31464	0.538909	0.000152486	0.00209603	1	0.995833	1	0.5	0	216533	36	12.7143	0	0	240	41	5	6	Tada2a	NA	NA	Tada2a	NA	NA	Tada2a	NA	NA	NA	NA	InterCGI	NA	NA	NA	NA	NA	NA	0.995833	1	NA	0.666667	0.636364	1	1	NA
chr14	32683422	+	0.814568	0.500029	0.314539	0.314539	0.693059	0.0483555	0.425141	1	0.653846	0.909091	0	0	177182	22.125	11.5714	3	1	90	37	7	5	3425401B19Rik	NA	NA	NA	3425401B19Rik	NA	NA	NA	NA	NA	NA	InterCGI	ENSMUSR00000545778	NA	NA	NA	NA	NA	0.955556	0.810811	0	0	0.75	0.666667	1	0.75
chr2	180179163	+	0.885417	0.571098	0.314319	0.314319	0.623778	0.0208996	0.213123	1	0.333333	1	0	0	193544	14.625	12.5714	4	0	62	40	7	5	Lama5	NA	NA	NA	Lama5	NA	NA	NA	NA	NA	NA	InterCGI	NA	NA	NA	NA	NA	NA	1	1	NA	0	0.625	0.75	1	1
chr8	72757213	+	0.0519274	0.366106	-0.314179	0.314179	-2.60249	0.000109483	0.00152183	0.277778	0	1	0	0	52321	13.875	20	0	1	35	59	6	5	Sin3b	NA	Sin3b	Sin3b	NA	NA	NA	NA	NA	NA	NA	InterCGI	NA	NA	NA	NA	NA	NA	0	0	0	0	1	0.277778	0	0
chr6	114480837	+	0.977666	0.663555	0.314112	0.314112	0.552229	0.000364051	0.00484553	1	0.933333	0.984375	0.4	0	212484	19.125	22.1429	0	5	30	64	7	7	Hrh1	NA	Hrh1	Hrh1	NA	NA	NA	NA	NA	NA	NA	InterCGI	NA	NA	NA	NA	NA	NA	1	0.984375	0.4	0.428571	0.875	1	1	NA
chr16	8530032	+	0.952352	0.638647	0.313705	0.313705	0.56913	0.0317144	0.305185	1	0.65	1	0.25	0	207694	72.5	15.8571	20	0	308	30	8	5	Abat	NA	NA	NA	Abat	NA	NA	NA	NA	NA	NA	InterCGI	NA	NA	NA	NA	NA	NA	0.993506	1	NA	0.25	0.4	1	1	1
chr2	31809200	+	0.944907	0.631378	0.313529	0.313529	0.574185	0.0404741	0.371777	1	0.875	1	0.0833333	0	206494	51.75	20.7143	1	0	312	56	7	6	Qrfp	NA	NA	NA	Qrfp	NA	NA	NA	NA	NA	NA	InterCGI	NA	NA	NA	NA	NA	NA	0.977564	0.964286	NA	0.727273	1	1	1	1
chr14	22265957	+	0.984848	0.671356	0.313492	0.313492	0.546067	0.00964794	0.106426	1	0.878788	1	0.333333	0	214631	7	6.71429	1	0	33	14	3	5	1700112E06Rik	NA	NA	NA	1700112E06Rik	NA	NA	NA	NA	NA	NA	InterCGI	NA	NA	NA	NA	NA	NA	1	1	NA	0.909091	0.5	1	1	1
chr10	75609316	+	0.133385	0.446669	-0.313284	0.313284	-1.67125	0.0170774	0.178307	0.272727	0.015873	0.727273	0.116279	0	69653	62.5	30.8571	11	0	279	86	8	6	Ggt5	NA	Ggt5	Ggt5	Ggt5	NA	NA	NA	NA	NA	NA	InterCGI	NA	NA	NA	NA	NA	NA	0.0250896	0.116279	NA	0.222222	0.619048	0.16129	0.0909091	0.0666667
chr2	17364978	+	0.0900962	0.403311	-0.313215	0.313215	-2.04584	0.00111535	0.0141974	0.25	0	1	0.037037	0	57135	10	13.2857	2	0	25	27	6	5	Nebl	NA	NA	NA	Nebl	NA	NA	NA	NA	NA	NA	InterCGI	NA	NA	NA	NA	ENSMUSR00000260605	NA	0	0.037037	NA	0.227273	1	0.25	0	0
chr11	73218540	+	0.940476	0.627315	0.313161	0.313161	0.576644	0.0160884	0.169087	1	0.666667	1	0.125	0	205798	19	6.57143	1	0	113	10	3	5	Shpk	NA	NA	NA	Shpk	NA	NA	NA	NA	NA	NA	InterCGI	NA	NA	NA	NA	NA	NA	1	1	NA	0.75	0.666667	0.666667	1	1
chr11	5634569	+	0.114195	0.426994	-0.312799	0.312799	-1.815	0.0386821	0.358979	0.3125	0	0.8	0	0	78368	72.375	34.5714	0	8	389	77	6	7	Ankrd36	NA	NA	NA	Ankrd36	NA	NA	NA	NA	NA	NA	InterCGI	NA	NA	NA	NA	NA	NA	0.0128535	0	0.125	0.24	0.8	0.238095	0.0625	NA
chr19	7121734	+	0.894048	0.58125	0.312798	0.312798	0.61263	0.0140859	0.150048	1	0.2	1	0.1	0	196221	18.25	14	1	0	69	39	7	6	Macrod1	NA	NA	NA	Macrod1	NA	NA	NA	NA	NA	NA	InterCGI	NA	ENSMUSR00000424164	NA	NA	NA	NA	1	1	NA	0.1	0.6875	1	1	1
chr11	33962608	+	0.604437	0.292169	0.312268	0.312268	1.02391	0.0331685	0.316906	1	0.2	0.571429	0	0	118126	8.375	11	1	1	15	46	6	5	Kcnip1	Kcnmb1	NA	NA	Kcnip1	NA	NA	NA	NA	NA	NA	InterCGI	NA	NA	NA	NA	NA	NA	0.8	0.413043	0	0	0.571429	0.4	0.6	0.714286
chr3	139296132	+	0.934375	0.622154	0.312221	0.312221	0.579083	0.00415238	0.0489388	1	0.75	0.954545	0	0	205018	11.5	19.7143	4	1	24	41	6	5	Stpg2	NA	NA	NA	Stpg2	NA	NA	NA	NA	NA	NA	InterCGI	NA	NA	NA	NA	NA	NA	1	0.878049	0	0	0.954545	1	0.933333	1
chr1	33777083	+	0.916667	0.604505	0.312161	0.312161	0.592625	0.00709991	0.0803369	1	0.75	1	0	0	201380	14.75	15.4286	0	0	48	56	5	5	Zfp451	NA	Zfp451	Zfp451	NA	NA	NA	NA	NA	NA	NA	InterCGI	NA	NA	NA	NA	NA	NA	1	1	0	NA	0.75	1	0.75	NA
chr11	58961961	+	0.10946	0.421613	-0.312153	0.312153	-1.85321	0.00774459	0.0870573	0.263158	0	1	0	0	64698	58	45.5714	19	10	170	133	8	7	Trim17	NA	NA	NA	Trim17	NA	NA	CGI_chr11_58961795_58962215	NA	NA	CGI_chr11_58961795_58962215	CpGIsland	NA	NA	NA	NA	NA	NA	0	0	0.181818	0.181818	1	0.162791	0.0689655	0
chr4	81294463	+	0.919643	0.607534	0.312108	0.312108	0.590157	0.0447228	0.400967	1	0.6875	1	0.181818	0	201939	13.25	17.5714	0	1	26	31	7	5	Mpdz	NA	NA	NA	Mpdz	NA	NA	NA	NA	NA	NA	InterCGI	NA	NA	NA	NA	NA	NA	1	1	1	1	0.181818	0.6875	1	NA
chr5	120492679	+	0.833604	0.521548	0.312056	0.312056	0.666366	0.0222461	0.225099	1	0.428571	0.946429	0.24	0	183317	57.25	23.4286	0	0	312	56	7	6	Plbd2	NA	Plbd2	Plbd2	NA	NA	NA	NA	NA	NA	NA	InterCGI	ENSMUSR00000637353	NA	NA	NA	ENSMUSR00000244899	NA	0.990385	0.946429	NA	0.571429	0.4	0.888889	0.766667	NA
chr11	34783787	+	0	0.312037	-0.312037	0.312037	-5.00915	2.39515e-06	3.66359e-05	0	0	0.555556	0	0	47547	6.625	10.5714	1	0	14	29	5	4	Dock2	Dock2	Dock2	Dock2	NA	NA	NA	NA	NA	NA	NA	InterCGI	NA	NA	NA	ENSMUSR00000248768	NA	NA	0	0	NA	0	0.4	0	0	0
chr3	55783537	+	0.0542196	0.366203	-0.311983	0.311983	-2.55042	0.0251211	0.250249	0.181818	0	1	0	0	73007	44	21.8571	0	2	229	72	6	4	Mab21l1,Nbea	NA	Mab21l1	Mab21l1	Nbea	NA	NA	NA	CGI_chr3_55782800_55783379	CGI_chr3_55780206_55780681,CGI_chr3_55787504_55787800	CGI_chr3_55782800_55783379	CpGShore	ENSMUSR00000607768	NA	NA	NA	ENSMUSR00000207014	NA	0	0.0416667	0	0	1	0.181818	0.136364	NA
chr15	89336775	+	0.154562	0.466503	-0.311941	0.311941	-1.53386	0.00527057	0.0610101	0.407407	0	1	0	0	63383	34.375	15.7143	4	0	83	38	7	5	Miox	NA	Miox	Miox	NA	NA	NA	NA	NA	NA	NA	InterCGI	NA	NA	NA	NA	NA	NA	0	0	NA	0	1	0.407407	0.242424	0.047619
chr15	83502264	+	0.179137	0.490908	-0.311771	0.311771	-1.40511	0.0316887	0.304983	0.363636	0	1	0.0909091	0	75566	63.5	54.7143	13	1	243	110	8	6	Ttll1	NA	Ttll1	Ttll1	NA	NA	NA	NA	NA	NA	NA	InterCGI	NA	NA	NA	NA	NA	NA	0	0.0909091	1	0.285714	0.711864	0.113636	0.363636	0.230769
chr13	113612908	+	0.825216	0.513562	0.311655	0.311655	0.67379	0.0020764	0.025612	1	0.636364	0.956522	0.1375	0	181056	15.625	36.8571	6	5	35	80	8	7	Snx18	NA	NA	NA	Snx18	NA	NA	NA	NA	NA	NA	InterCGI	NA	NA	NA	NA	NA	NA	1	0.956522	0.166667	0.8	0.1375	0.636364	0.833333	0.971429
chr1	92848952	+	0.329543	0.640805	-0.311262	0.311262	-0.938632	0.0460303	0.409836	0.608696	0.2	0.857143	0.241379	0	130554	28.625	29.4286	10	0	54	87	8	5	Gpc1	NA	NA	NA	Gpc1	NA	NA	NA	CGI_chr1_92848434_92848783	NA	CGI_chr1_92848434_92848783	CpGShore	NA	NA	NA	NA	ENSMUSR00000186969	NA	0.240741	0.241379	NA	0.666667	0.741935	0.428571	0.608696	0.2
chr17	47787709	+	0.826326	0.51532	0.311005	0.311005	0.670868	0.0304235	0.294815	1	0.5	0.947368	0	0	182409	23.875	11.4286	6	4	119	19	8	6	Tfeb	NA	NA	NA	Tfeb	NA	NA	NA	NA	NA	NA	InterCGI	NA	NA	NA	NA	NA	NA	1	0.947368	0	0.25	0.6	0.875	0.875	0.9
chr7	15972104	+	0.355726	0.666667	-0.310941	0.310941	-0.887684	9.12396e-07	1.41252e-05	1	0	1	0	0	138790	19.375	10	0	0	111	45	5	5	Gltscr1	NA	Gltscr1	Gltscr1	NA	NA	NA	NA	NA	NA	NA	InterCGI	NA	NA	NA	NA	NA	NA	0	0	NA	0	1	0.625	0	NA
chr6	23281388	+	0.105831	0.416751	-0.31092	0.31092	-1.88137	0.0020951	0.025833	0.19	0	0.710084	0.0473684	0	58983	173.625	216	100	3	261	442	8	6	Cadps2	NA	NA	NA	Cadps2	NA	NA	NA	NA	NA	NA	InterCGI	NA	NA	ENSMUSR00000642130	NA	NA	NA	0	0.0633484	0.666667	0.0473684	0.625	0.173653	0.112994	0.0785714
chr5	102416829	+	0.149979	0.46071	-0.310731	0.310731	-1.55696	0.0196201	0.201664	0.3	0.0591716	0.8125	0.0555556	0	70757	144.375	71.1429	20	23	696	144	8	7	Arhgap24	NA	NA	NA	Arhgap24	NA	NA	NA	NA	NA	NA	InterCGI	NA	NA	NA	NA	NA	NA	0.145115	0.0555556	0.114286	0.26087	0.8125	0.222222	0.0943396	0.230769
chr11	85111138	+	0.115507	0.425504	-0.309997	0.309997	-1.79492	0.000459262	0.00605758	0.21	0.0454545	0.714286	0	0	55139	164.125	42.4286	19	0	1009	111	8	6	Usp32	NA	NA	NA	Usp32	NA	NA	NA	NA	NA	NA	InterCGI	NA	NA	NA	NA	NA	NA	0.12884	0.0720721	NA	0	0.714286	0.0465116	0.0454545	0.0526316
chr2	96555027	+	0.147583	0.457408	-0.309825	0.309825	-1.56857	0.00953662	0.105312	0.351852	0.0519481	0.833333	0	0	65859	90.5	16	52	0	231	37	8	5	Lrrc4c	NA	NA	NA	Lrrc4c	NA	NA	NA	NA	NA	NA	InterCGI	NA	NA	NA	NA	NA	NA	0.151515	0.181818	NA	0	0.5	0.351852	0.225806	0.0519481
chr7	105762597	+	0.0113636	0.321154	-0.30979	0.30979	-3.95427	0.000204181	0.00277894	0.0909091	0	0.75	0	0	53436	9.5	11.8571	4	0	22	45	6	4	Dchs1	NA	Dchs1	Dchs1	NA	NA	NA	CGI_chr7_105762140_105762813	NA	NA	CGI_chr7_105762140_105762813	CpGIsland	NA	NA	NA	NA	NA	NA	0	0	NA	0.25	0.75	0	0	0
chr13	40359247	+	0.111127	0.420863	-0.309736	0.309736	-1.83071	0.00270375	0.0328362	0.5	0	1	0	0	59884	22	18.8571	2	2	118	40	5	6	Ofcc1	NA	NA	NA	Ofcc1	NA	NA	NA	NA	NA	NA	InterCGI	NA	NA	NA	NA	NA	NA	0.110169	0.025	0	0	1	0.153846	0	0
chr8	15016278	+	0.669464	0.359804	0.30966	0.30966	0.877635	0.000248084	0.00335026	1	0.318182	0.560976	0.1	0	140569	48.25	61.1429	1	10	102	150	7	7	Kbtbd11	NA	NA	NA	Kbtbd11	NA	NA	NA	NA	NA	NA	InterCGI	NA	NA	NA	NA	NA	NA	1	0.36	0.1	0.352273	0.208333	0.673077	0.791667	0.842105
chr17	50293426	+	0.0962288	0.405864	-0.309635	0.309635	-1.96894	0.0294407	0.286663	0.578947	0	0.833333	0	0	74692	18.25	16.7143	5	0	31	54	8	6	Dazl	Dazl	NA	Dazl	NA	Dazl	NA	CGI_chr17_50292684_50293791	NA	NA	CGI_chr17_50292684_50293791	CpGIsland	NA	NA	NA	NA	NA	NA	0	0.0185185	NA	0	0.5	0.153846	0	0
chr10	83615429	+	0.952005	0.642388	0.309617	0.309617	0.560314	0.00355468	0.04238	1	0.8	1	0.35	0	210497	11.875	18	0	0	20	50	7	6	Appl2	NA	NA	NA	Appl2	NA	NA	NA	NA	NA	NA	InterCGI	NA	NA	NA	NA	NA	NA	1	1	NA	0.666667	0.454545	0.916667	1	NA
chr10	62393663	+	0.989599	0.68	0.309599	0.309599	0.534754	0.00355624	0.0423965	1	0.954545	1	0	0	217660	12.5	6	0	0	59	17	4	4	Hkdc1	NA	NA	NA	Hkdc1	NA	NA	NA	NA	NA	NA	InterCGI	NA	NA	NA	NA	NA	NA	0.983051	1	NA	0.4	0	1	NA	NA
chr18	32133161	+	0.0208333	0.329932	-0.309099	0.309099	-3.46268	0.0188621	0.194737	0.125	0	0.666667	0	0	70443	20.625	17.8571	5	1	52	58	8	6	Proc	NA	Proc	Proc	NA	NA	NA	NA	NA	NA	NA	InterCGI	NA	NA	NA	NA	NA	NA	0	0	0	0.142857	0.5	0	0	0
chr11	68244458	+	0.982143	0.673203	0.30894	0.30894	0.538234	0.0159551	0.167832	1	0.857143	1	0	0	216687	5.25	9.28571	1	0	10	17	6	5	Ntn1	NA	NA	NA	Ntn1	NA	NA	NA	NA	NA	NA	InterCGI	NA	NA	NA	NA	NA	NA	1	1	NA	0	0.705882	1	1	1
chr7	45703782	+	0.487026	0.178182	0.308844	0.308844	1.40119	0.00910757	0.100994	0.594203	0.384615	0.496183	0.0582524	0	74835	154.375	78.7143	65	6	482	262	8	7	Car11	NA	Car11	Car11	NA	NA	NA	NA	CGI_chr7_45704790_45705154,CGI_chr7_45705454_45705704	CGI_chr7_45699965_45700335,CGI_chr7_45706651_45707060	CGI_chr7_45704790_45705154,CGI_chr7_45705454_45705704	CpGShore	NA	NA	NA	NA	NA	NA	0.419087	0.496183	0.166667	0.0857143	0.0909091	0.487179	0.521277	0.384615
chr14	101513294	+	0.924541	0.61574	0.308801	0.308801	0.578695	0.00739746	0.0834558	1	0.867435	0.95122	0	0	205109	132.75	18.1429	37	0	347	41	8	6	Tbc1d4	NA	NA	NA	Tbc1d4	NA	NA	NA	NA	NA	NA	InterCGI	NA	ENSMUSR00000550735	NA	NA	NA	NA	1	0.95122	NA	0.833333	0	0.878049	0.878307	0.944162
chr8	95320025	+	0.106883	0.415664	-0.308781	0.308781	-1.86465	0.0299739	0.291043	0.223881	0.00490998	0.969231	0.0825688	0	74900	183.5	107	67	32	611	218	8	7	Tepp	NA	Tepp	Tepp	NA	Tepp	NA	NA	CGI_chr8_95320500_95320757	NA	CGI_chr8_95320500_95320757	CpGShore	NA	NA	NA	NA	ENSMUSR00000401263	NA	0.00490998	0.0825688	0.25	0.0869565	0.969231	0.216495	0.05	0.0108696
chr15	27674296	+	0.901854	0.59316	0.308695	0.308695	0.596263	0.0320478	0.30782	1	0.818182	0.909774	0	0	200330	63.625	59.7143	27	3	114	133	8	6	Fam105a	NA	NA	NA	Fam105a	NA	NA	NA	NA	NA	NA	InterCGI	NA	NA	NA	NA	NA	NA	1	0.909774	0	0.727273	0.59375	0.903846	0.823529	0.903226
chr2	155942207	+	0.0309155	0.339452	-0.308537	0.308537	-3.09438	0.0341406	0.32448	0.108108	0	0.592593	0.03	0	76521	25.125	27.8571	4	5	51	100	7	7	Gdf5	NA	Gdf5	Gdf5	NA	NA	NA	CGI_chr2_155941843_155942331	NA	NA	CGI_chr2_155941843_155942331	CpGIsland	NA	NA	NA	NA	NA	NA	0	0.03	0.2	0.125	0.5	0.1	0.0392157	0
chr12	108245036	+	0.895998	0.587651	0.308348	0.308348	0.600206	0.00378	0.0448626	1	0.738095	0.956044	0	0	199399	37.875	38	14	0	81	91	8	6	Ccdc85c	NA	NA	NA	Ccdc85c	NA	NA	NA	NA	NA	NA	InterCGI	NA	NA	NA	NA	ENSMUSR00000422939	NA	1	0.956044	NA	0.854167	0	0.738095	0.954545	0.901235
chr13	29777389	+	0.964342	0.656008	0.308334	0.308334	0.548889	0.000286836	0.00385248	1	0.894737	1	0.142857	0	213787	56.25	22	8	1	307	65	8	6	Cdkal1	NA	NA	NA	Cdkal1	NA	NA	NA	NA	NA	NA	InterCGI	NA	NA	NA	NA	NA	NA	1	1	1	1	0.176471	0.894737	1	1
chr15	84756874	+	0.0539307	0.362074	-0.308143	0.308143	-2.54101	0.00460668	0.0538826	0.170732	0	0.764706	0	0	62178	19.875	20	8	0	41	64	8	5	Arhgap8	NA	NA	NA	Arhgap8	NA	NA	NA	NA	NA	NA	InterCGI	NA	NA	NA	NA	ENSMUSR00000364026	NA	0.170732	0.0625	NA	0	0.764706	0	0	0
chr2	168231782	+	0.133301	0.441276	-0.307975	0.307975	-1.65496	0.00111964	0.0142497	0.263158	0	0.851852	0.0155039	0	57144	37	40.1429	19	0	64	129	8	6	Mocs3	NA	Mocs3	Mocs3	NA	NA	NA	NA	CGI_chr2_168229744_168231738	NA	CGI_chr2_168229744_168231738	CpGShore	NA	NA	NA	NA	NA	NA	0	0.0155039	NA	0.0416667	0.69697	0.0789474	0.242424	0.105263
chr9	105221938	+	0.968254	0.660317	0.307937	0.307937	0.545365	0.0346361	0.328336	1	0.857143	1	0.2	0	214817	8.875	11.5714	3	0	28	33	6	5	Nek11	NA	NA	NA	Nek11	NA	NA	NA	NA	NA	NA	InterCGI	NA	NA	NA	NA	NA	NA	1	0.969697	NA	0.428571	1	0.857143	1	1
chr9	21835489	+	0.866034	0.558996	0.307038	0.307038	0.622568	0.0380876	0.354523	1	0.714286	0.944954	0	0	193815	76.75	37.4286	14	3	375	109	8	6	Dock6	Gm6484	NA	NA	Dock6	NA	NA	NA	NA	NA	NA	InterCGI	NA	NA	NA	ENSMUSR00000210297	NA	NA	1	0.944954	0	0.88	0.555556	0.904762	0.714286	0.777778
chr10	77910448	+	0.921767	0.614776	0.306992	0.306992	0.576632	0.0200968	0.205945	1	0.724138	0.956522	0	0	205804	45.625	26.5714	14	1	187	62	8	5	Trpm2	NA	NA	NA	Trpm2	NA	NA	NA	NA	NA	NA	InterCGI	NA	NA	NA	NA	NA	NA	1	0.951613	0	0.333333	0.384615	0.866667	0.724138	0.85
chr7	112535428	+	0.171478	0.478285	-0.306807	0.306807	-1.42793	0.0247628	0.247139	0.6	0	1	0.185185	0	72871	9.875	11.4286	5	0	19	27	8	3	Parva	NA	NA	NA	Parva	NA	NA	NA	NA	NA	NA	InterCGI	NA	ENSMUSR00000431335	NA	NA	NA	NA	0.111111	0.185185	NA	0.333333	1	0.285714	0.6	0.375
chr5	5376925	+	0.982143	0.675445	0.306698	0.306698	0.533507	0.00807367	0.0904503	1	0.857143	1	0	0	217993	37.875	8.28571	2	0	256	22	6	4	Cdk14	NA	NA	NA	Cdk14	NA	NA	NA	NA	CGI_chr5_5379912_5380844	CGI_chr5_5379912_5380844	CpGShelf	NA	NA	NA	NA	NA	NA	1	0.727273	NA	0	1	1	1	1
chr11	102204587	+	0.9875	0.680952	0.306548	0.306548	0.529731	0.0104135	0.114169	1	0.9	1	0.285714	0	219569	9.25	10.7143	1	0	19	42	6	5	Hdac5	NA	Hdac5	Hdac5	NA	NA	NA	NA	NA	NA	NA	InterCGI	NA	NA	NA	NA	NA	NA	1	0.952381	NA	1	0.666667	1	1	1
chr2	92980681	+	0.887307	0.580907	0.306399	0.306399	0.602669	0.0050866	0.0590557	0.961513	0.798246	0.926045	0.232283	0	198863	302.625	250.714	65	29	1507	507	8	7	Prdm11	NA	Prdm11	Prdm11	NA	NA	NA	NA	NA	NA	NA	InterCGI	NA	NA	NA	NA	NA	NA	0.961513	0.926045	0.758621	0.81854	0.292035	0.805085	0.858696	0.798246
chr6	146439143	+	0.78006	0.473747	0.306312	0.306312	0.707708	0.000992887	0.0127005	1	0	0.8	0	0	173620	9.5	10.5714	1	0	36	18	5	5	Itpr2	NA	NA	NA	Itpr2	NA	NA	NA	NA	NA	NA	InterCGI	NA	ENSMUSR00000651929	NA	NA	NA	NA	0.972222	0.8	NA	0	0.611111	0.8	1	1
chr3	27689786	+	0.906181	0.599943	0.306239	0.306239	0.58696	0.0030894	0.0371704	0.989236	0.738095	0.954198	0.215385	0	202698	163.625	62.4286	21	14	929	131	8	7	Fndc3b	NA	NA	NA	Fndc3b	NA	NA	NA	NA	NA	NA	InterCGI	NA	NA	NA	NA	ENSMUSR00000474650	NA	0.989236	0.954198	0.875	0.857143	0.244444	0.895833	0.938776	0.958333
chr18	84014050	+	0.751515	0.445286	0.306229	0.306229	0.742099	0.0412333	0.377069	1	0	1	0	0	166364	7.75	10	0	0	15	29	6	4	Tshz1	NA	Tshz1	Tshz1	NA	NA	NA	NA	CGI_chr18_84015466_84015676	NA	CGI_chr18_84015466_84015676	CpGShore	NA	NA	NA	NA	NA	NA	1	1	NA	0	0.727273	0.933333	0	NA
chr8	24603614	+	0.888174	0.582112	0.306062	0.306062	0.601124	0.0028526	0.0345171	1	0.625	1	0	0	199194	13.625	10.7143	1	1	34	36	7	6	Adam18	NA	NA	NA	Adam18	NA	NA	NA	NA	NA	NA	InterCGI	NA	NA	NA	NA	ENSMUSR00000664536	NA	1	0.638889	0	0	1	0.625	1	1
chr13	100808822	+	0.241667	0.547619	-0.305952	0.305952	-1.14777	0.000830787	0.0107034	0.7	0	1	0.1	0	101679	6.25	6.28571	1	0	20	14	4	4	Slc30a5	NA	NA	NA	Slc30a5	NA	NA	NA	NA	NA	NA	InterCGI	NA	NA	NA	NA	NA	NA	0	1	1	NA	0.8	0.333333	0	0
chr4	56740700	+	0.121667	0.427526	-0.305858	0.305858	-1.73247	0.0219659	0.222598	0.3	0.0357143	1	0	0	71767	31.625	28.4286	8	0	80	99	8	6	Actl7b	NA	Actl7b	Actl7b	NA	NA	NA	CGI_chr4_56740665_56740940	NA	NA	CGI_chr4_56740665_56740940	CpGIsland	NA	NA	NA	NA	NA	NA	0.3	0.111111	NA	0	1	0.125	0.0357143	0.142857
chr11	119210806	+	0.188265	0.494031	-0.305765	0.305765	-1.34608	0.00330588	0.0396021	0.571429	0.0333333	0.846154	0	0	80241	46.75	17.4286	9	0	165	54	8	5	Tbc1d16	NA	NA	NA	Tbc1d16	NA	NA	CGI_chr11_119210656_119210884	NA	NA	CGI_chr11_119210656_119210884	CpGIsland	ENSMUSR00000524349	NA	ENSMUSR00000169314	NA	NA	NA	0.10303	0.0740741	NA	0	0.666667	0.277778	0.0333333	0.0769231
chr17	56512431	+	0.0763175	0.382005	-0.305687	0.305687	-2.18315	0.0166602	0.174456	0.14433	0.013597	0.685535	0.027027	0	69453	206.625	141.571	52	37	809	367	8	7	Znrf4	Znrf4	NA	Znrf4	NA	Znrf4	NA	CGI_chr17_56511298_56512467	NA	NA	CGI_chr17_56511298_56512467	CpGIsland	NA	NA	NA	NA	NA	NA	0.013597	0.0463215	0.027027	0.233333	0.681818	0.14433	0.0423729	0.0769231
chr8	45908810	+	0.248762	0.554341	-0.30558	0.30558	-1.12494	0.00942917	0.104234	0.588235	0.0125	0.916667	0.0416667	0	104780	26.875	27	5	0	80	72	8	6	Pdlim3	NA	NA	NA	Pdlim3	NA	NA	NA	NA	NA	NA	InterCGI	NA	NA	NA	NA	NA	NA	0.0125	0.0416667	NA	0.4	0.916667	0.1	0.4	0.588235
chr2	157560469	+	0.0505276	0.356091	-0.305563	0.305563	-2.59654	0.0480851	0.423382	0.142857	0	0.772727	0	0	82599	15.375	18.8571	6	0	27	50	8	6	Nnat,Blcap	NA	NA	Nnat	Nnat,Blcap	Nnat	NA	CGI_chr2_157560050_157560581	NA	NA	CGI_chr2_157560050_157560581	CpGIsland	NA	NA	NA	ENSMUSR00000348331	NA	NA	0.0454545	0	NA	0	0.526316	0.125	0.0909091	0.142857
chr5	143625993	+	0.449779	0.144658	0.305121	0.305121	1.57186	6.25124e-05	0.000883545	1	0	0.244444	0	0	60577	8.25	10.8571	1	0	20	45	6	5	Cyth3	NA	NA	NA	Cyth3	NA	NA	NA	NA	CGI_chr5_143622380_143623022	CGI_chr5_143622380_143623022	CpGShelf	NA	NA	NA	NA	ENSMUSR00000316018	NA	1	0.244444	NA	0.153846	0	0.545455	0.375	0.5
chr5	30347214	+	0.524428	0.829409	-0.304981	0.304981	-0.651378	0.000100978	0.00140735	1	0	1	0.666667	0	186684	39.75	11	0	3	278	26	4	6	Drc1	NA	NA	NA	Drc1	NA	NA	NA	NA	NA	NA	InterCGI	NA	NA	NA	NA	NA	NA	1	1	0.769231	0.846154	1	0.857143	0.5	0.909091
chr5	57672424	+	0.928581	0.623611	0.30497	0.30497	0.566884	1.22032e-05	0.000180788	1	0.75	1	0	0	208265	28.125	5.85714	2	0	108	15	7	4	4932441J04Rik	NA	NA	NA	4932441J04Rik	NA	NA	NA	NA	NA	NA	InterCGI	NA	NA	NA	NA	NA	NA	1	0.375	NA	0	1	1	1	1
chr2	91950345	+	0.9446	0.639768	0.304832	0.304832	0.554973	0.0149123	0.157908	0.983333	0.855072	0.952381	0.28169	0	211799	144.625	108	69	6	280	210	8	7	Dgkz	Dgkz	NA	Dgkz	Dgkz	Dgkz	NA	NA	NA	NA	NA	InterCGI	NA	NA	NA	ENSMUSR00000262530	NA	NA	0.967857	0.952381	0.833333	0.938272	0.28169	0.944954	0.983333	0.960784
chr9	70211806	+	0.121825	0.426442	-0.304617	0.304617	-1.72716	0.000914901	0.0117405	0.333333	0	1	0	0	56674	6.625	7.57143	0	0	12	32	5	3	Myo1e	NA	NA	NA	Myo1e	NA	NA	NA	NA	NA	NA	InterCGI	NA	NA	NA	NA	NA	NA	0	0.09375	NA	1	0	0.125	0.2	NA
chr11	51647045	+	0.790062	0.485513	0.304549	0.304549	0.691189	0.000354363	0.00472159	1	0	0.969231	0	0	177553	15.125	13.5714	3	0	61	65	7	3	N4bp3	NA	NA	NA	N4bp3	NA	NA	NA	NA	CGI_chr11_51650412_51651139	CGI_chr11_51650412_51651139	CpGShelf	NA	NA	NA	NA	NA	NA	1	0.969231	0	NA	0	0.916667	1	1
chr9	107947335	+	0.934615	0.630303	0.304312	0.304312	0.560972	0.0278739	0.273509	1	0.8	1	0	0	210336	23.375	8.14286	0	0	156	13	4	5	Camkv	NA	NA	NA	Camkv	NA	NA	NA	NA	CGI_chr9_107950850_107951281	CGI_chr9_107950850_107951281	CpGShelf	NA	NA	NA	NA	NA	NA	0.974359	0.909091	1	1	0	1	1	NA
chr15	79265336	+	0.903061	0.599074	0.303987	0.303987	0.584094	7.89347e-05	0.00110784	1	0.571429	1	0.25	0	203848	5.5	6.28571	0	0	14	10	4	5	Baiap2l2	NA	NA	NA	Baiap2l2	NA	NA	NA	NA	CGI_chr15_79261072_79262022	CGI_chr15_79261072_79262022	CpGShelf	NA	NA	NA	NA	NA	NA	1	1	NA	1	0.25	0.75	0.571429	NA
chr15	84443468	+	0.973319	0.669444	0.303875	0.303875	0.533304	0.00951181	0.105055	1	0.857143	1	0	0	218033	16.625	10	1	0	85	40	5	4	1810041L15Rik	NA	NA	NA	1810041L15Rik	NA	NA	NA	NA	CGI_chr15_84446017_84446399	CGI_chr15_84446017_84446399	CpGShelf	NA	NA	NA	NA	NA	NA	0.929412	0.925	NA	1	0	1	1	1
chr18	73970283	+	0.423573	0.727425	-0.303852	0.303852	-0.766222	0.000337978	0.00451229	0.75	0.15	0.888889	0.223022	0	161230	432	64.7143	17	7	3030	139	8	7	Mapk4	NA	Mapk4	Mapk4	NA	Mapk4	NA	CGI_chr18_73970126_73970413	NA	NA	CGI_chr18_73970126_73970413	CpGIsland	NA	NA	NA	NA	NA	NA	0.363036	0.223022	0.857143	0.833333	0.888889	0.75	0.676471	0.578947
chr5	135249643	+	0.219476	0.523254	-0.303778	0.303778	-1.21648	0.00326935	0.0391967	0.555556	0	0.954545	0.0740741	0	93591	33	36.1429	18	0	72	125	8	6	Fzd9	NA	Fzd9	Fzd9	NA	NA	NA	NA	CGI_chr5_135250228_135251487	NA	CGI_chr5_135250228_135251487	CpGShore	NA	NA	NA	NA	NA	NA	0	0.168	NA	0.0740741	0.6	0.333333	0.166667	0.0344828
chr7	19946118	+	0.978241	0.674603	0.303638	0.303638	0.529595	0.000935445	0.0119942	1	0.9	1	0.4	0	219590	12.5	15	2	0	27	37	7	6	Igsf23	NA	NA	NA	Igsf23	NA	NA	NA	NA	NA	NA	InterCGI	NA	NA	ENSMUSR00000653363	NA	NA	NA	0.925926	1	NA	0.5	0.4	1	1	1
chr17	14201398	+	0.11189	0.415461	-0.303571	0.303571	-1.80345	0.00435695	0.0511723	0.296296	0	1	0.152174	0	61922	35.625	25.7143	14	1	134	92	8	5	Dact2	NA	NA	NA	Dact2	NA	NA	NA	CGI_chr17_14202986_14203913	NA	CGI_chr17_14202986_14203913	CpGShore	NA	NA	NA	NA	NA	NA	0.0298507	0.152174	1	1	0.181818	0.181818	0	0
chr7	27602998	+	0.95875	0.655423	0.303327	0.303327	0.541852	0.0026705	0.032463	1	0.7	1	0	0	215726	18.625	9.28571	1	0	100	28	5	3	Akt2	NA	NA	NA	Akt2	NA	NA	NA	NA	NA	NA	InterCGI	NA	NA	NA	NA	ENSMUSR00000653844	NA	0.97	0.944444	NA	1	0	1	1	1
chr7	16101436	+	0.982143	0.678867	0.303276	0.303276	0.526322	0.000227821	0.00308734	1	0.857143	0.944444	0.125	0	220434	16.25	12.7143	4	0	51	35	7	5	Napa	NA	NA	NA	Napa	NA	NA	NA	NA	CGI_chr7_16098224_16099022	CGI_chr7_16098224_16099022	CpGShelf	NA	NA	NA	NA	NA	NA	1	0.914286	NA	0.5	0.125	1	1	1
chr17	28883492	+	0.0556889	0.358862	-0.303173	0.303173	-2.48936	0.0193114	0.198879	0.1875	0	0.711111	0	0	70619	103	85.8571	16	38	390	186	8	7	Pnpla1	NA	Pnpla1	Pnpla1	NA	NA	NA	NA	NA	NA	NA	InterCGI	NA	NA	NA	NA	ENSMUSR00000258074	NA	0.0025641	0	0.113636	0.0141844	0.701754	0.0769231	0.03125	0.05
chr1	182748632	+	0.0921867	0.395316	-0.303129	0.303129	-1.98784	0.00126929	0.0160599	0.1875	0	0.740741	0.043956	0	57480	87.875	110.429	8	2	120	216	8	6	Ccdc185	NA	Ccdc185	Ccdc185	NA	NA	NA	NA	NA	NA	NA	InterCGI	NA	NA	NA	NA	NA	NA	0	0.0972222	0.5	0.043956	0.740741	0.1875	0.0566038	0.076087
chr11	44833399	+	0.858333	0.555556	0.302778	0.302778	0.61858	0.0410727	0.376006	1	0.6	1	0.166667	0	194774	6.5	10.7143	2	0	15	19	4	5	Ebf1	NA	NA	NA	Ebf1	NA	NA	NA	NA	NA	NA	InterCGI	NA	NA	NA	NA	ENSMUSR00000442703	NA	1	1	NA	0.5	0.166667	0.666667	0.666667	1
chr4	120271121	+	0.818822	0.516095	0.302727	0.302727	0.655738	0.000139114	0.00191799	1	0.56	0.753623	0.333333	0	185512	20.625	21.5714	2	0	29	69	7	6	Foxo6	NA	NA	NA	Foxo6	NA	NA	NA	CGI_chr4_120267946_120269173	NA	CGI_chr4_120267946_120269173	CpGShore	NA	NA	NA	NA	NA	NA	1	0.753623	NA	0.666667	0.384615	0.9	0.862069	0.92
chr9	120180614	+	0.112489	0.415111	-0.302622	0.302622	-1.79519	0.000558868	0.00731603	0.387097	0	0.818182	0.0806452	0	55556	62.375	51.2857	10	4	167	186	8	6	Mobp	NA	NA	Mobp	NA	NA	NA	NA	NA	NA	NA	InterCGI	NA	NA	NA	NA	NA	NA	0	0.0806452	0.25	0.818182	0.645161	0.0416667	0.025641	0.1
chr8	126379959	+	0.967522	0.665	0.302522	0.302522	0.534241	0.00363097	0.0432159	1	0.888889	1	0	0	217810	73.5	11	0	0	512	40	5	4	Slc35f3	NA	NA	NA	Slc35f3	NA	NA	NA	NA	NA	NA	InterCGI	NA	NA	NA	NA	NA	NA	0.964844	0.95	NA	1	0	1	1	NA
chr18	75384408	+	0.986531	0.684265	0.302266	0.302266	0.521428	0.0438063	0.394643	1	0.962617	1	0.35	0	221745	32	22.7143	5	0	107	62	8	6	Smad7	NA	NA	NA	Smad7	NA	NA	NA	NA	NA	NA	InterCGI	NA	NA	NA	NA	ENSMUSR00000375105	NA	0.962617	1	NA	0.727273	0.35	0.962963	1	1
chr9	111604135	+	0.142074	0.44428	-0.302206	0.302206	-1.57881	0.0152548	0.161162	0.216216	0.0454545	0.734694	0.0526316	0	68840	109.625	81.8571	27	0	383	152	8	6	Stac	NA	Stac	Stac	NA	NA	NA	NA	NA	NA	NA	InterCGI	NA	NA	NA	NA	NA	NA	0.10705	0.0526316	NA	0.130435	0.734694	0.216216	0.116279	0.0454545
chr8	124559294	+	0.94789	0.64596	0.30193	0.30193	0.546253	0.00610209	0.0698615	1	0.866667	1	0.277778	0	214588	16.375	14.2857	6	0	29	48	8	4	Agt	NA	Agt	Agt	NA	NA	NA	NA	NA	NA	NA	InterCGI	NA	NA	NA	NA	NA	NA	0.944444	0.916667	NA	1	0.444444	0.866667	1	1
chr3	37978604	+	0.809906	0.508193	0.301713	0.301713	0.661968	0.0022245	0.0273317	0.902564	0.724138	0.933921	0.105263	0	184205	348.375	100.143	58	5	1755	227	8	7	Gm20755	NA	NA	NA	Gm20755	NA	NA	NA	NA	NA	NA	InterCGI	ENSMUSR00000606710	NA	NA	NA	ENSMUSR00000384504	NA	0.902564	0.933921	0.8	0.789474	0.105263	0.802198	0.859155	0.72549
chr17	25273342	+	0.0416667	0.343165	-0.301499	0.301499	-2.77304	0.000239416	0.00323885	0.333333	0	0.75	0	0	53760	5.75	11.1429	1	0	13	21	4	4	Ube2i	Gm17801	NA	Ube2i	Ube2i	Ube2i	NA	CGI_chr17_25272923_25273903	NA	NA	CGI_chr17_25272923_25273903	CpGIsland	NA	NA	NA	ENSMUSR00000175398	NA	NA	0	0	0.75	NA	0.263158	0	0	0
chr14	65376700	+	0.851334	0.549964	0.30137	0.30137	0.621239	0.00522015	0.0604708	0.976744	0.6	0.916667	0.1	0	194111	46	23.7143	5	10	129	36	8	7	Zfp395	NA	NA	NA	Zfp395	NA	NA	NA	NA	NA	NA	InterCGI	NA	NA	NA	NA	NA	NA	0.976744	0.916667	0.857143	0.916667	0.1	0.928571	0.864407	0.933333
chr11	104234515	+	0.200599	0.501884	-0.301285	0.301285	-1.28132	0.0440305	0.396172	0.253623	0.140845	0.928571	0.115108	0	86287	153	67.1429	67	0	224	139	8	6	Mapt	NA	NA	NA	Mapt	NA	NA	NA	CGI_chr11_104231063_104232946,CGI_chr11_104233714_104233988	NA	CGI_chr11_104231063_104232946,CGI_chr11_104233714_104233988	CpGShore	NA	NA	NA	NA	NA	NA	0.214953	0.115108	NA	0.256098	0.928571	0.253623	0.208145	0.180556
chr4	43406649	+	0.872793	0.571845	0.300948	0.300948	0.601441	0.0225318	0.227578	1	0.578947	0.952381	0.238095	0	199121	31.875	28.4286	19	0	50	69	8	6	Rusc2	Rusc2	NA	Rusc2	Rusc2	Rusc2	NA	NA	NA	NA	NA	InterCGI	NA	NA	NA	ENSMUSR00000618620	NA	NA	1	0.898551	NA	0.857143	0.24	0.857143	0.878049	0.578947
chr11	21684014	+	0.0993109	0.400244	-0.300933	0.300933	-1.90804	0.0387567	0.359492	0.193182	0.0430351	0.924812	0.0337079	0	78407	265.875	185.571	88	55	883	369	8	7	Wdpcp	NA	NA	NA	Wdpcp	NA	NA	NA	NA	NA	NA	InterCGI	NA	NA	NA	NA	NA	NA	0.0430351	0.0406504	0.0337079	0.236364	0.924812	0.113821	0.0617978	0.0888889
chr10	70105067	+	0.854934	0.554135	0.300798	0.300798	0.616548	0.0367729	0.344625	1	0.619048	1	0.1875	0	195136	41.75	31	16	0	99	72	8	6	Ccdc6	NA	NA	NA	Ccdc6	NA	NA	NA	NA	NA	NA	InterCGI	NA	NA	NA	NA	NA	NA	1	1	NA	0.918919	0.1875	0.853659	1	0.652174
chr11	46309240	+	0.941284	0.640778	0.300507	0.300507	0.547712	0.000419825	0.00555737	1	0.893939	0.93617	0.4	0	214068	77.5	34.8571	6	5	139	94	8	7	Cyfip2	NA	NA	NA	Cyfip2	NA	NA	NA	NA	CGI_chr11_46311664_46312458	CGI_chr11_46311664_46312458	CpGShelf	NA	NA	NA	ENSMUSR00000248925	NA	NA	1	0.93617	0.4	0.897436	0.470588	0.893939	0.959596	0.964029
chr11	85899741	+	0.876458	0.576385	0.300073	0.300073	0.596205	0.00139976	0.017626	0.966019	0.782895	0.923077	0	0	200337	218.625	83.7143	40	7	1030	182	8	7	Tbx4	NA	NA	NA	Tbx4	NA	NA	NA	NA	NA	NA	InterCGI	NA	NA	NA	NA	NA	NA	0.966019	0.923077	0.818182	0.797101	0	0.908046	0.901235	0.851351
chr13	115089524	+	0.315215	0.0151515	0.300064	0.300064	3.69268	1.88676e-06	2.89662e-05	0.533333	0	0.0909091	0	0	47372	13.125	13	0	0	31	55	5	5	Pelo,Itga1	NA	Pelo	Pelo	Pelo,Itga1	NA	NA	NA	CGI_chr13_115089696_115090334	NA	CGI_chr13_115089696_115090334	CpGShore	ENSMUSR00000543204	NA	NA	ENSMUSR00000276762	NA	NA	0.48	0.0909091	0	NA	0	0.466667	0.533333	NA
chr11	118126221	+	0.566814	0.266861	0.299953	0.299953	1.05894	0.0035631	0.0424699	1	0.0384615	0.529412	0.0253165	0	113189	33.125	30.8571	9	2	67	79	8	6	Dnah17	NA	Dnah17	Dnah17	NA	NA	NA	NA	NA	NA	NA	InterCGI	NA	NA	NA	NA	NA	NA	1	0.259259	0.0253165	0.108696	0.5	0.448276	0.568966	0.0384615
chr18	42685669	+	0.0900652	0.390007	-0.299942	0.299942	-1.99908	0.00392042	0.0464035	0.36	0	1	0	0	61444	35.25	23.2857	1	0	134	74	7	6	Ppp2r2b	NA	NA	NA	Ppp2r2b	NA	NA	NA	NA	NA	NA	InterCGI	NA	NA	NA	NA	ENSMUSR00000373919	NA	0	0	NA	1	0.625	0.037037	0.0666667	0
chr11	81509103	+	0.915353	0.615551	0.299802	0.299802	0.564876	0.000984864	0.0126021	1	0.86	0.957447	0.105263	0	209141	116	66.8571	40	11	185	127	8	7	Asic2	NA	NA	NA	Asic2	NA	NA	NA	NA	NA	NA	InterCGI	NA	NA	ENSMUSR00000519154	NA	NA	NA	1	0.949495	0.636364	0.957447	0.105263	0.880342	0.936047	0.890411
chr13	103140293	+	0.109097	0.408792	-0.299694	0.299694	-1.81409	0.0324949	0.311489	0.4	0	1	0	0	75870	28.125	24.7143	8	0	69	49	8	5	Mast4	NA	NA	NA	Mast4	NA	NA	NA	NA	NA	NA	InterCGI	NA	NA	NA	NA	NA	NA	0	0	NA	0.306122	1	0.222222	0.134615	0
chr3	129789031	+	0.0944996	0.394017	-0.299518	0.299518	-1.95092	0.0123611	0.133421	0.285714	0	0.7	0	0	67380	25.625	27.7143	3	0	37	84	7	6	Lrit3	NA	Lrit3	Lrit3	NA	NA	NA	NA	NA	NA	NA	InterCGI	NA	NA	NA	NA	NA	NA	0	0.0714286	NA	0	0.7	0.027027	0.125	0.157895
chr16	91806555	+	1	0.700549	0.299451	0.299451	0.507348	0.00109424	0.0139413	1	1	1	0.428571	0	226031	5.75	8.57143	3	0	10	23	5	5	Itsn1	NA	NA	NA	Itsn1	NA	NA	NA	NA	NA	NA	InterCGI	NA	NA	NA	NA	NA	NA	1	1	NA	1	0.5	1	1	1
chr4	107016088	+	0.944174	0.644733	0.299441	0.299441	0.543345	0.0210251	0.214259	1	0.8125	1	0.0909091	0	215325	15	15	5	1	30	61	8	6	Ssbp3	NA	NA	NA	Ssbp3	NA	NA	NA	NA	NA	NA	InterCGI	NA	NA	NA	NA	ENSMUSR00000436488	NA	1	1	1	1	0.6	0.894737	1	1
chr10	58917887	+	0.927915	0.62855	0.299364	0.299364	0.554656	0.00525747	0.060876	1	0.625	1	0	0	211877	12	17.1429	8	2	18	33	8	6	Sh3rf3	NA	NA	NA	Sh3rf3	NA	NA	NA	NA	NA	NA	InterCGI	NA	NA	NA	NA	NA	NA	1	1	0	0.6	1	0.857143	1	1
chr15	72006775	+	0.114466	0.413799	-0.299333	0.299333	-1.76763	0.0345508	0.327693	0.25	0	0.684211	0	0	76681	35.75	26.5714	14	0	54	116	8	5	Col22a1	NA	Col22a1	Col22a1	NA	NA	NA	NA	NA	NA	NA	InterCGI	NA	NA	NA	NA	NA	NA	0	0.0431034	NA	0	0.526316	0.0185185	0.134615	0.0416667
chr7	13007855	+	0.0781271	0.377206	-0.299079	0.299079	-2.13544	0.000240456	0.00325219	0.202128	0	0.868687	0.02589	0	53772	105.75	138.857	4	25	163	309	7	7	Zbtb45	NA	Zbtb45	Zbtb45	NA	NA	NA	CGI_chr7_13007636_13008222	CGI_chr7_13009624_13010099	NA	CGI_chr7_13007636_13008222	CpGIsland	NA	NA	NA	NA	NA	NA	0	0.02589	0.08	0.0932203	0.628788	0.0720721	0.112583	0.202128
chr2	163424367	+	0.911565	0.6125	0.299065	0.299065	0.566012	0.00583174	0.0669677	1	0.714286	1	0	0	208887	7.5	12.2857	0	0	15	30	6	6	Oser1	NA	NA	NA	Oser1	NA	NA	NA	NA	NA	NA	InterCGI	NA	NA	NA	NA	NA	NA	1	1	NA	0	0.7	0.714286	1	NA
chr8	94870476	+	0.967083	0.668056	0.299027	0.299027	0.527077	0.0258429	0.256436	1	0.888889	1	0	0	220254	16.875	4	3	0	41	8	7	3	Dok4	NA	NA	NA	Dok4	NA	NA	NA	NA	NA	NA	InterCGI	ENSMUSR00000464046	NA	NA	NA	NA	NA	0.95122	0.875	0	NA	1	1	1	1
chr5	106455388	+	0.879374	0.580484	0.29889	0.29889	0.590891	0.000211331	0.00287259	1	0.666667	1	0.111111	0	201753	28.625	17.7143	4	0	114	39	7	6	Barhl2	NA	NA	NA	Barhl2	NA	NA	NA	CGI_chr5_106457148_106459518	CGI_chr5_106451842_106452109	CGI_chr5_106457148_106459518	CpGShore	NA	NA	NA	NA	NA	NA	1	1	NA	0.923077	0.5	0.666667	1	1
chr11	113517005	+	0.817007	0.518254	0.298753	0.298753	0.646667	0.000226959	0.00307629	1	0.5	1	0	0	188039	5.125	8.42857	0	0	14	21	4	4	Slc39a11	NA	NA	NA	Slc39a11	NA	NA	NA	NA	NA	NA	InterCGI	NA	NA	NA	NA	NA	NA	1	1	NA	0	0.809524	0.833333	1	1
chr10	127333761	+	0.0906534	0.389249	-0.298596	0.298596	-1.98789	0.0144183	0.153206	0.291667	0.015625	0.771739	0.0123967	0	68444	114.625	107.714	47	6	331	242	8	7	Gli1	NA	Gli1	Gli1	NA	NA	NA	NA	NA	NA	NA	InterCGI	NA	NA	NA	NA	NA	NA	0.0181269	0.0123967	0.166667	0.0172414	0.727273	0.0806452	0.0480769	0.015625
chr6	112946296	+	0.651345	0.35279	0.298555	0.298555	0.866268	0.00974649	0.10744	0.809524	0.529412	0.619048	0.105263	0	142980	26.25	30.1429	14	0	51	84	8	6	Srgap3	NA	NA	NA	Srgap3	NA	NA	NA	NA	NA	NA	InterCGI	NA	NA	NA	NA	NA	NA	0.809524	0.619048	NA	0.222222	0.105263	0.695652	0.651163	0.714286
chr17	23605792	+	0.164548	0.462875	-0.298327	0.298327	-1.43784	0.0202207	0.207079	0.457143	0.0517241	0.722222	0.122807	0	71589	78.625	47	15	3	339	114	8	6	Zscan10	NA	Zscan10	Zscan10	Zscan10	NA	NA	NA	NA	NA	NA	InterCGI	NA	NA	NA	NA	NA	NA	0.0589971	0.122807	0.666667	0.178571	0.722222	0.294118	0.0517241	0.0666667
chr16	4418944	+	0.203597	0.501786	-0.298188	0.298188	-1.26065	0.0142482	0.151594	0.5	0.0526316	0.9	0	0	88651	29.875	23	8	0	94	70	8	6	Adcy9	NA	Adcy9	Adcy9	NA	Adcy9	NA	NA	CGI_chr16_4419636_4420698	NA	CGI_chr16_4419636_4420698	CpGShore	NA	NA	NA	NA	NA	NA	0.117021	0.185714	NA	0	0.9	0.266667	0.142857	0.285714
chr7	30860981	+	0.0627483	0.360926	-0.298177	0.298177	-2.35014	1.33754e-05	0.000197642	0.0859375	0	0.8	0.020362	0	49218	290.75	205.714	128	10	499	442	8	7	Ffar1	NA	Ffar1	Ffar1	NA	NA	NA	NA	NA	NA	NA	InterCGI	NA	NA	NA	NA	NA	NA	0	0.020362	0.0819672	0.0880829	0.8	0.0833333	0.0757946	0.0615942
chr8	3482584	+	0.0750281	0.373128	-0.2981	0.2981	-2.17181	0.00624943	0.0714225	0.285714	0	0.863636	0.0387597	0	63636	43.875	38.1429	21	4	76	129	8	6	1700019B03Rik	NA	NA	NA	1700019B03Rik	NA	NA	NA	NA	NA	NA	InterCGI	NA	NA	NA	NA	ENSMUSR00000299225	NA	0	0.0387597	0.25	0.0769231	0.863636	0.0222222	0.285714	0.142857
chr14	28510996	+	0.00424383	0.302066	-0.297822	0.297822	-4.45344	3.66209e-05	0.000525085	0.0246914	0	0.571429	0	0	50722	188.875	31.8571	2	0	1296	94	7	6	Wnt5a	Wnt5a	NA	NA	Wnt5a	NA	NA	NA	NA	NA	NA	InterCGI	NA	NA	NA	NA	ENSMUSR00000218626	NA	0.00925926	0.0851064	NA	0	0.571429	0	0	0
chr11	119339776	+	0.848476	0.550986	0.297489	0.297489	0.613812	3.84158e-05	0.000550084	1	0.693252	0.880795	0.210526	0	195755	90.625	102	38	7	179	184	8	7	Card14	NA	NA	NA	Card14	NA	NA	NA	NA	NA	NA	InterCGI	ENSMUSR00000253122	NA	NA	NA	NA	ENSMUSR00000524377	1	0.880795	0.857143	0.86413	0.210526	0.870588	0.854749	0.693252
chr17	27464358	+	0.951652	0.654265	0.297387	0.297387	0.533756	0.00218627	0.0268875	1	0.888889	0.964	0.349515	0	217933	209.75	152.571	14	0	401	271	8	6	Grm4	NA	NA	NA	Grm4	NA	NA	NA	NA	NA	NA	InterCGI	NA	NA	NA	NA	NA	NA	1	0.964	NA	0.904494	0.45	0.9125	0.959677	0.992519
chr3	55182380	+	0.0794143	0.376632	-0.297217	0.297217	-2.11238	0.00202425	0.0250065	0.1875	0.0108798	0.747253	0	0	58872	331.125	92	32	2	2114	208	8	6	Sohlh2	NA	NA	NA	Sohlh2	NA	NA	NA	NA	NA	NA	InterCGI	NA	NA	NA	NA	NA	NA	0.0108798	0	0.5	0.06	0.648148	0.12766	0.0985915	0.0263158
chr12	3740311	+	0.993421	0.696573	0.296848	0.296848	0.506017	0.0325371	0.311831	1	0.947368	1	0	0	226561	34.75	16	6	1	155	40	8	5	Dtnb	NA	NA	NA	Dtnb	NA	NA	NA	NA	NA	NA	InterCGI	NA	NA	NA	NA	ENSMUSR00000214349	NA	1	0.975	0	0.8	1	1	1	1
chr8	114855940	+	0.991071	0.694311	0.296761	0.296761	0.507261	0.00739188	0.0833979	1	0.928571	1	0.44	0	226050	14.25	21.8571	5	0	26	51	8	6	Wwox	NA	NA	NA	Wwox	NA	NA	NA	NA	NA	NA	InterCGI	NA	NA	NA	NA	NA	NA	1	1	NA	0.538462	0.466667	0.928571	1	1
chr2	168010208	+	0.627972	0.331423	0.29655	0.29655	0.901935	0.0048593	0.0566126	0.96875	0.44	0.56962	0	0	136617	48.375	44.2857	3	0	76	158	7	6	Fam65c	NA	NA	NA	Fam65c	NA	NA	NA	NA	NA	NA	InterCGI	ENSMUSR00000485667	NA	NA	NA	NA	ENSMUSR00000603577	0.96875	0.56962	NA	0.421053	0	0.5	0.763158	0.666667
chr3	146136030	+	0.983731	0.687184	0.296547	0.296547	0.511316	0.00121691	0.0154272	1	0.947368	0.978723	0.25	0	224994	61.875	29.7143	9	3	325	63	8	5	Mcoln3	NA	NA	NA	Mcoln3	NA	NA	NA	NA	NA	NA	InterCGI	ENSMUSR00000615119	NA	NA	NA	NA	NA	0.990769	0.978723	0.333333	0.25	0.83871	0.96875	1	1
chr10	94694018	+	0.910052	0.613755	0.296297	0.296297	0.560736	0.000355347	0.00473392	1	0.6	0.942857	0.4	0	210394	40.875	23.7143	4	0	203	46	7	6	Cep83	NA	NA	NA	Cep83	NA	NA	NA	NA	NA	NA	InterCGI	NA	NA	NA	NA	NA	NA	1	0.942857	NA	0.4	0.428571	0.956522	0.882353	0.6
chr3	54746388	+	0.983193	0.686952	0.296242	0.296242	0.511016	0.000514683	0.00675781	1	0.882353	1	0	0	225076	10	12.8571	0	0	20	38	5	5	Alg5	NA	NA	NA	Alg5	NA	NA	NA	NA	NA	NA	InterCGI	NA	NA	NA	NA	NA	NA	1	0.684211	0	NA	1	1	1	NA
chr5	66019301	+	0.131431	0.427618	-0.296187	0.296187	-1.62958	0.00297154	0.0358442	0.380952	0	0.733333	0	0	60292	19.75	23.8571	0	0	33	61	7	6	Rbm47	NA	Rbm47	Rbm47	NA	NA	NA	NA	NA	NA	NA	InterCGI	NA	NA	NA	NA	NA	NA	0.206897	0.0655738	NA	0	0.636364	0.380952	0.176471	NA
chr11	35875559	+	0.981692	0.685541	0.296151	0.296151	0.511756	0.000732472	0.00948215	1	0.909091	1	0	0	224866	9.375	8.57143	3	0	18	35	5	3	Wwc1	NA	NA	NA	Wwc1	NA	NA	NA	NA	NA	NA	InterCGI	NA	NA	NA	NA	NA	NA	0.944444	0.942857	NA	1	0	1	1	1
chr2	140668405	+	0.807801	0.511842	0.295959	0.295959	0.648138	0.000120672	0.00167187	1	0.651163	0.964602	0.125	0	187747	87.875	80.4286	4	29	175	113	7	7	Flrt3,Macrod2	NA	NA	NA	Flrt3,Macrod2	NA	NA	NA	NA	NA	NA	InterCGI	ENSMUSR00000485245	NA	NA	NA	NA	NA	1	0.964602	0.758621	0.816092	0.156863	0.677419	0.885714	0.771429
chr17	34021830	+	0.200828	0.496632	-0.295804	0.295804	-1.26487	0.020156	0.206496	0.246696	0.1	0.897436	0.180791	0	88292	100.75	102.429	40	39	227	177	8	7	Ring1	NA	Ring1	Ring1	NA	NA	NA	NA	NA	CGI_chr17_34024351_34025378	CGI_chr17_34024351_34025378	CpGShelf	NA	NA	NA	NA	NA	NA	0.246696	0.180791	0.288889	0.22093	0.897436	0.186813	0.2125	0.1
chr4	41631347	+	0.934233	0.638538	0.295695	0.295695	0.541952	0.0151342	0.160007	0.988235	0.864078	0.952191	0.342857	0	215694	184.25	102.143	64	11	662	251	8	7	Dnaic1	NA	NA	NA	Dnaic1	NA	NA	NA	NA	NA	NA	InterCGI	NA	NA	NA	NA	ENSMUSR00000434500	NA	0.987915	0.952191	0.857143	0.918699	0.363636	0.864078	0.87963	0.957143
chr8	33900090	+	0.931585	0.636033	0.295552	0.295552	0.543484	0.00105005	0.0134006	1	0.884615	0.985507	0.262295	0	215295	116.375	57	33	6	256	110	8	7	Rbpms	NA	NA	NA	Rbpms	NA	NA	NA	NA	NA	NA	InterCGI	NA	NA	NA	NA	ENSMUSR00000225358	NA	1	0.969697	0.666667	0.985507	0.6	0.905882	0.936073	0.893401
chr7	46099851	+	0.117051	0.412239	-0.295188	0.295188	-1.73265	0.000144259	0.00198628	0.234694	0	0.708333	0.0689655	0	52820	85.875	91.7143	1	2	151	203	7	6	Kcnj11	NA	Kcnj11	Kcnj11	Kcnj11	NA	NA	NA	CGI_chr7_46100675_46100883	NA	CGI_chr7_46100675_46100883	CpGShore	NA	NA	NA	NA	NA	NA	0	0.0689655	0.5	0.142857	0.708333	0.234694	0.184	0.0769231
chr10	43510824	+	0.594265	0.889229	-0.294964	0.294964	-0.573507	0.00021947	0.00297882	0.930233	0.222222	1	0.507937	0	206644	24.875	15.5714	9	1	51	63	8	4	Bend3	NA	Bend3	Bend3	NA	NA	NA	NA	CGI_chr10_43510330_43510534,CGI_chr10_43511321_43511645	NA	CGI_chr10_43510330_43510534,CGI_chr10_43511321_43511645	CpGShore	NA	NA	NA	NA	NA	NA	0.930233	0.507937	1	1	1	0.636364	0.285714	0.222222
chr14	27175191	+	0.90251	0.607577	0.294933	0.294933	0.56322	0.000376117	0.00499889	1	0.821429	0.896341	0.3	0	209525	305.875	140.143	18	2	673	353	8	6	Arhgef3	NA	NA	NA	Arhgef3	NA	NA	NA	NA	NA	NA	InterCGI	NA	NA	NA	NA	NA	NA	1	0.896341	0.5	0.883249	0.3	0.899083	0.846154	0.9
chr4	155422747	+	0.975	0.680556	0.294444	0.294444	0.512366	0.0167461	0.175277	1	0.8	1	0	0	224697	8.625	7.85714	3	0	23	24	5	4	Cfap74	NA	Cfap74	Cfap74	NA	NA	NA	NA	NA	NA	NA	InterCGI	NA	NA	NA	NA	NA	NA	1	1	NA	0	0.833333	1	1	1
chr15	55407887	+	0.0775726	0.371516	-0.293944	0.293944	-2.12319	0.0372553	0.348237	0.159091	0.0171233	0.772727	0	0	77805	85.375	38.4286	30	0	292	64	8	6	Col14a1	NA	NA	NA	Col14a1	NA	NA	NA	NA	NA	NA	InterCGI	NA	NA	NA	NA	NA	NA	0.0171233	0.0175439	NA	0	0.772727	0.159091	0.0454545	0.0416667
chr9	48166697	+	0.835784	0.541847	0.293937	0.293937	0.616021	0.0285679	0.279331	1	0.625	1	0	0	195235	21.75	11.2857	2	0	102	29	5	5	Nxpe4	NA	NA	NA	Nxpe4	NA	NA	NA	NA	NA	NA	InterCGI	NA	NA	NA	NA	NA	NA	0.872549	1	0	NA	1	0.625	1	1
chr7	6977411	+	0.168213	0.461953	-0.29374	0.29374	-1.40504	4.61085e-05	0.00065721	0.367925	0	0.72973	0.0242915	0	74558	91.625	102.143	36	0	137	247	8	6	Zim3	Zim3	NA	Zim3	NA	NA	NA	CGI_chr7_6977238_6977454	NA	NA	CGI_chr7_6977238_6977454	CpGIsland	NA	NA	NA	NA	NA	NA	0	0.0242915	NA	0.123457	0.644444	0.282828	0.29	0.138889
chr11	96323314	+	0.900385	0.606654	0.293731	0.293731	0.562015	0.000967655	0.0123906	1	0.824561	0.884615	0.166667	0	209795	42.625	48.8571	4	6	87	112	7	7	Hoxb3	Hoxb3	NA	Hoxb3	NA	Hoxb3	NA	NA	NA	CGI_chr11_96320042_96320393	CGI_chr11_96320042_96320393	CpGShelf	NA	NA	NA	NA	NA	NA	1	0.884615	0.166667	0.882979	0.571429	0.897436	0.824561	0.888889
chr15	81407814	+	0.588889	0.295299	0.29359	0.29359	0.972065	0.00514156	0.0596458	1	0	0.5	0	0	125049	4.25	6.85714	0	0	9	13	4	4	Xpnpep3,Dnajb7	NA	Dnajb7	Dnajb7	Xpnpep3	NA	NA	NA	NA	NA	NA	InterCGI	NA	NA	NA	NA	NA	NA	0.4	0.5	NA	0	0.333333	0.666667	NA	1
chr15	59652891	+	0.930481	0.637023	0.293457	0.293457	0.539581	2.2514e-05	0.000326902	1	0.813953	0.990431	0.181818	0	216344	61.5	90.1429	4	3	91	209	7	6	Trib1	NA	NA	Trib1	Trib1	NA	Trib1	NA	NA	CGI_chr15_59647522_59649610	CGI_chr15_59647522_59649610	CpGShelf	NA	NA	NA	NA	NA	NA	1	0.990431	0.666667	0.916667	0.181818	0.956044	0.94186	0.930556
chr5	77206143	+	0.946496	0.653115	0.293382	0.293382	0.528501	0.0488443	0.428243	1	0.757576	1	0.324324	0	219872	40.25	29.8571	12	0	146	78	8	6	Spink2	NA	NA	NA	Spink2	NA	NA	NA	NA	NA	NA	InterCGI	NA	NA	NA	NA	NA	ENSMUSR00000633654	1	0.987179	NA	1	0.324324	0.757576	1	1
chr15	84698009	+	0.409939	0.116716	0.293223	0.293223	1.72858	0.00243524	0.0297606	1	0.078125	0.285714	0	0	59511	38.125	33.4286	3	0	67	94	7	6	Prr5	NA	NA	NA	Prr5	NA	NA	NA	NA	NA	NA	InterCGI	NA	NA	NA	NA	NA	NA	1	0.0425532	NA	0.15	0	0.111111	0.078125	0.423077
chr1	188906695	+	0.915949	0.622923	0.293026	0.293026	0.548903	0.0267007	0.263709	1	0.6	1	0	0	213344	31.625	9.28571	2	0	156	23	6	5	Ush2a	NA	NA	NA	Ush2a	NA	NA	NA	NA	NA	NA	InterCGI	NA	NA	NA	NA	NA	NA	0.923077	1	NA	0	0.4	0.857143	0.6	1
chr15	100666534	+	0.940102	0.647268	0.292834	0.292834	0.531601	0.0230755	0.232314	1	0.898305	0.990291	0.217391	0	219113	44.25	31.4286	13	0	124	103	8	5	Bin2	NA	NA	NA	Bin2	NA	NA	NA	NA	NA	NA	InterCGI	NA	NA	NA	ENSMUSR00000559890	NA	NA	1	0.990291	NA	0.925926	0.75	1	0.9	0.925926
chr5	72933160	+	0.367899	0.660689	-0.29279	0.29279	-0.827644	0.0173217	0.180587	0.616438	0.260417	1	0.316176	0	149833	233.25	116.286	73	9	831	272	8	7	Slain2	NA	NA	NA	Slain2	NA	NA	NA	NA	NA	NA	InterCGI	NA	NA	NA	NA	NA	NA	0.34296	0.316176	0.555556	0.634146	1	0.328	0.365079	0.616438
chr4	98779129	+	0.0396825	0.332381	-0.292698	0.292698	-2.78479	0.0290586	0.283515	0.166667	0	0.833333	0	0	74541	5.375	8	0	0	14	21	5	4	Kank4	NA	Kank4	Kank4	NA	NA	NA	NA	NA	NA	NA	InterCGI	NA	NA	NA	NA	NA	NA	0	0	NA	0.428571	0	0.166667	0	NA
chr8	120564163	+	0.886905	0.594298	0.292607	0.292607	0.569695	0.00267678	0.0325331	1	0.666667	1	0.315789	0	207549	32	23.7143	5	3	147	73	8	6	Gse1	NA	NA	NA	Gse1	NA	NA	NA	NA	NA	NA	InterCGI	NA	NA	NA	NA	ENSMUSR00000336792	NA	1	1	0.666667	0.714286	0.363636	0.857143	1	1
chr10	80586785	+	0.180418	0.473004	-0.292586	0.292586	-1.34287	0.0284488	0.278343	0.25641	0.0491803	0.866667	0.0340909	0	80553	34.75	26.2857	17	0	61	88	8	6	Abhd17a	NA	Abhd17a	Abhd17a	NA	NA	NA	CGI_chr10_80586522_80586986	NA	CGI_chr10_80583842_80584060,CGI_chr10_80589946_80590414	CGI_chr10_80586522_80586986	CpGIsland	NA	NA	NA	NA	NA	NA	0.0491803	0.0340909	NA	0.4	0.642857	0.0714286	0.176471	0.25
chr19	6338997	+	0.959184	0.666667	0.292517	0.292517	0.518325	6.01855e-09	1.04623e-07	1	0.714286	1	0	0	222732	6.25	6.57143	0	0	10	14	6	4	Men1	NA	NA	NA	Men1	NA	NA	NA	NA	CGI_chr19_6334996_6335806,CGI_chr19_6341253_6341571	CGI_chr19_6334996_6335806,CGI_chr19_6341253_6341571	CpGShelf	NA	NA	NA	NA	NA	NA	1	1	NA	0	0	1	1	NA
chr17	35666189	+	0.947941	0.655635	0.292306	0.292306	0.525205	0.000229965	0.00311552	1	0.8	1	0.333333	0	220721	11.25	11	1	0	25	36	6	4	Vars2	Vars2	Vars2	Vars2	NA	Vars2	NA	NA	CGI_chr17_35667375_35667947	NA	CGI_chr17_35667375_35667947	CpGShore	ENSMUSR00000572147	NA	NA	NA	NA	NA	1	1	NA	1	0.333333	0.823529	1	1
chr11	97349627	+	0.885896	0.593788	0.292108	0.292108	0.569289	0.00695886	0.0788599	1	0.692308	0.934132	0.26087	0	207665	81.375	76.8571	41	2	117	167	8	6	Gpr179	NA	Gpr179	Gpr179	Gpr179	NA	NA	NA	NA	NA	NA	InterCGI	NA	NA	NA	NA	NA	NA	1	0.934132	0.5	0.733333	0.26087	0.968254	0.777778	0.692308
chr15	79617575	+	0.23366	0.52576	-0.2921	0.2921	-1.13672	0.007575	0.0853075	0.6	0	1	0	0	102827	47.5	20.5714	5	0	249	42	8	6	Fam227a	NA	NA	NA	Fam227a	NA	NA	NA	NA	NA	NA	InterCGI	NA	NA	NA	NA	NA	NA	0.208835	0.12	NA	0	1	0.176471	0.129032	0.6
chr11	51817949	+	0.88327	0.591261	0.292009	0.292009	0.571105	0.00779094	0.0875459	1	0.625	0.942623	0.166667	0	207176	45.25	28.7143	22	0	72	122	8	6	Jade2	NA	NA	NA	Jade2	NA	NA	NA	NA	NA	NA	InterCGI	ENSMUSR00000515338	NA	NA	NA	ENSMUSR00000443021	NA	1	0.942623	NA	0.727273	0.166667	0.813953	0.9	0.972222
chr1	75509742	+	0.170959	0.462823	-0.291863	0.291863	-1.38563	0.0424754	0.3856	0.214286	0.1	0.774648	0.115385	0	80112	47	36.1429	14	0	106	71	8	6	Inha	NA	Inha	Inha	NA	NA	NA	NA	NA	CGI_chr1_75505201_75506384	CGI_chr1_75505201_75506384	CpGShelf	NA	NA	NA	NA	NA	NA	0.198113	0.115385	NA	0.333333	0.625	0.157895	0.152174	0.1
chr12	89515956	+	0.870833	0.579146	0.291687	0.291687	0.580244	0.0407628	0.373833	1	0.55	1	0	0	204744	8.75	12.2857	1	3	20	29	6	6	Nrxn3	NA	NA	NA	Nrxn3	NA	NA	NA	NA	NA	NA	InterCGI	NA	NA	NA	NA	NA	NA	1	1	0.333333	0.8	0	1	1	1
chr17	67844601	+	0.9394	0.647866	0.291534	0.291534	0.529223	0.00358443	0.0427031	1	0.818182	1	0	0	219680	63.25	22.1429	4	0	390	46	7	6	Arhgap28	NA	NA	Arhgap28	NA	NA	Arhgap28	NA	NA	NA	NA	InterCGI	NA	NA	NA	NA	NA	NA	0.992308	1	NA	0	0.65	0.944444	1	1
chr5	150989003	+	0.084948	0.376247	-0.291299	0.291299	-2.02431	0.0267535	0.264136	0.16129	0.0168539	0.725	0	0	73663	62.375	38.4286	22	0	178	97	8	6	Kl	NA	Kl	Kl	NA	NA	NA	NA	NA	NA	NA	InterCGI	NA	NA	NA	NA	NA	NA	0.0168539	0.0721649	NA	0	0.625	0.0851064	0.119048	0.16129
chr12	109034255	+	0.117407	0.408697	-0.29129	0.29129	-1.71646	0.0202664	0.207498	0.235772	0.00990099	0.858156	0.0130435	0	71033	257.5	319.286	101	141	428	460	8	7	Begain	NA	Begain	Begain	NA	NA	NA	CGI_chr12_109033231_109034363	NA	NA	CGI_chr12_109033231_109034363	CpGIsland	NA	NA	NA	NA	NA	NA	0.0233645	0.0130435	0.0709677	0.157143	0.858156	0.208122	0.164659	0.00990099
chr17	34838294	+	0.428554	0.719748	-0.291194	0.291194	-0.734643	0.00541914	0.0626041	0.526786	0.30303	0.866667	0.41875	0	167838	81.25	57.1429	32	0	225	160	8	6	Dxo	NA	Dxo	Dxo	NA	NA	NA	NA	CGI_chr17_34836307_34837687	NA	CGI_chr17_34836307_34837687	CpGShore	ENSMUSR00000571946	NA	NA	NA	NA	NA	0.462222	0.41875	NA	0.809524	0.866667	0.435484	0.469388	0.30303
chr1	171286550	+	0.391205	0.68235	-0.291144	0.291144	-0.78716	0.0238715	0.23938	0.74359	0	1	0.283582	0	157297	21.75	24.7143	9	3	39	67	8	5	Usp21	NA	Usp21	Usp21	Usp21	NA	NA	NA	CGI_chr1_171287538_171288060	NA	CGI_chr1_171287538_171288060	CpGShore	NA	NA	NA	NA	NA	NA	0	0.283582	0.5	1	1	0.592593	0.263158	0.111111
chr4	154247856	+	0.930497	0.639429	0.291068	0.291068	0.534252	0.000411869	0.00545513	1	0.769231	0.954023	0.307692	0	217803	29.125	32.2857	14	0	48	87	8	6	Megf6	NA	NA	NA	Megf6	NA	NA	NA	NA	NA	NA	InterCGI	NA	NA	NA	NA	NA	NA	1	0.954023	NA	0.464286	0.72	1	1	1
chr16	57628024	+	0.0611094	0.352128	-0.291018	0.291018	-2.34839	0.00125591	0.0158984	0.209302	0	0.794872	0	0	57452	34.625	24.2857	8	0	96	69	8	5	Col8a1	NA	Col8a1	Col8a1	NA	NA	NA	NA	NA	NA	NA	InterCGI	NA	NA	NA	NA	NA	NA	0.0104167	0	NA	0.157895	0.5	0	0	0
chr12	56978213	+	0.110998	0.402005	-0.291007	0.291007	-1.76768	0.00481591	0.0561458	0.285714	0	1	0	0	62382	24.375	11	6	0	109	38	8	4	Slc25a21	NA	NA	NA	Slc25a21	NA	NA	NA	NA	NA	NA	InterCGI	NA	NA	NA	NA	NA	NA	0.0550459	0.0263158	0	NA	1	0	0	0
chr10	44357314	+	0.934438	0.643483	0.290956	0.290956	0.531307	0.0276115	0.271307	0.987556	0.855422	0.980198	0.223684	0	219193	454.5	101	74	27	2250	171	8	7	Atg5	NA	NA	NA	Atg5	NA	NA	NA	NA	NA	NA	InterCGI	NA	NA	NA	NA	NA	NA	0.987556	0.980198	0.961538	0.912281	0.259259	0.896226	0.925795	0.880503
chr17	80349488	+	0.123474	0.414337	-0.290863	0.290863	-1.66865	0.0133944	0.14344	0.28	0	0.909091	0	0	67913	114.125	112.857	32	13	254	281	8	7	Arhgef33	NA	Arhgef33	Arhgef33	NA	NA	NA	NA	NA	NA	NA	InterCGI	NA	NA	NA	NA	NA	NA	0	0.0142349	0	0	0.909091	0.141593	0.12987	0.15
chr12	86761432	+	0.0987723	0.389619	-0.290847	0.290847	-1.87731	0.0064783	0.0738362	0.166667	0.0416667	0.692308	0	0	63810	103.75	51.2857	18	0	514	147	8	6	Lrrc74a	NA	NA	NA	Lrrc74a	NA	NA	NA	NA	NA	NA	InterCGI	NA	NA	NA	NA	NA	NA	0.0758755	0.0272109	NA	0	0.692308	0.0882353	0.166667	0.0416667
chr10	7608918	+	0.0875687	0.378194	-0.290625	0.290625	-1.99229	3.6702e-05	0.000526196	0.307692	0	0.8	0	0	50727	14.25	26.5714	6	0	26	62	8	6	Lrp11	NA	NA	NA	Lrp11	NA	NA	NA	NA	NA	NA	InterCGI	NA	NA	NA	NA	NA	NA	0	0	NA	0	0.8	0.142857	0	0
chr4	135397517	+	0.147994	0.438551	-0.290557	0.290557	-1.5054	0.00310059	0.0373019	0.266667	0.027027	1	0	0	65669	24.875	27	15	0	37	74	8	6	Ncmap	NA	NA	NA	Ncmap	NA	NA	NA	CGI_chr4_135398084_135398364	NA	CGI_chr4_135398084_135398364	CpGShore	NA	NA	NA	NA	NA	NA	0.027027	0.0675676	NA	0	1	0.0833333	0.210526	0.16
chr2	155578463	+	0.975	0.684524	0.290476	0.290476	0.5041	0.0131913	0.141499	1	0.8	1	0	0	227061	5.75	8.42857	1	0	13	24	4	4	Gss,Acss2	NA	NA	NA	Gss,Acss2	NA	NA	NA	NA	NA	NA	InterCGI	NA	NA	NA	NA	NA	NA	1	1	0	NA	0.5	1	1	1
chr5	129151062	+	0.877976	0.587632	0.290344	0.290344	0.571263	0.00155298	0.0194563	1	0.5	1	0	0	207141	7.125	6.14286	1	0	18	16	4	4	Gpr133	NA	NA	NA	Gpr133	NA	NA	NA	NA	NA	NA	InterCGI	NA	NA	NA	NA	NA	NA	1	1	NA	0	0.428571	1	1	1
chr10	81401589	+	0.264385	0.554693	-0.290308	0.290308	-1.04127	0.040551	0.372355	0.555556	0	1	0.238095	0	115430	7.5	12.2857	1	0	12	46	7	4	Nfic	NA	NA	NA	Nfic	NA	NA	NA	NA	NA	NA	InterCGI	NA	NA	NA	NA	ENSMUSR00000467384	NA	0	0.304348	NA	1	1	0.5	0.5	0
chr5	72498442	+	0.821337	0.531039	0.290298	0.290298	0.619701	0.0185218	0.191616	0.975	0.647059	1	0	0	194509	49.75	12.1429	13	0	200	38	8	4	Corin	NA	NA	NA	Corin	NA	NA	NA	NA	NA	NA	InterCGI	NA	NA	NA	NA	NA	NA	0.975	0.923077	NA	1	0	0.771429	0.821429	0.647059
chr7	127007853	+	0.905024	0.614775	0.290249	0.290249	0.550473	0.0266879	0.263607	1	0.571429	1	0.166667	0	212940	116.25	33	7	4	727	67	8	6	Mvp	NA	NA	NA	Mvp	NA	NA	NA	NA	NA	NA	InterCGI	NA	NA	NA	NA	ENSMUSR00000256467	NA	0.983494	1	0.25	0.75	0.517241	0.857143	1	1
chr2	80413245	+	0.156878	0.446983	-0.290105	0.290105	-1.45334	0.0144576	0.153579	0.6	0	1	0	0	70398	11.875	17	0	1	26	46	7	5	Frzb	NA	NA	Frzb	NA	NA	Frzb	NA	NA	NA	NA	InterCGI	ENSMUSR00000596293	NA	NA	NA	ENSMUSR00000484575	NA	0	0.0217391	0	0	1	0.230769	0.6	NA
chr8	110846108	+	0.428808	0.138939	0.289869	0.289869	1.55887	0.0486703	0.427088	0.57971	0.206897	0.325581	0	0	82879	61.375	39.1429	13	1	207	121	8	6	Sf3b3	Cog4	NA	NA	Sf3b3	NA	NA	NA	CGI_chr8_110846500_110846804,CGI_chr8_110846996_110847291	NA	CGI_chr8_110846500_110846804,CGI_chr8_110846996_110847291	CpGShore	NA	NA	NA	ENSMUSR00000301486	NA	NA	0.57971	0.322314	0	0	0.142857	0.275	0.577778	0.489796
chr11	68082953	+	0.909898	0.620094	0.289803	0.289803	0.545906	0.0330248	0.31577	1	0.727273	1	0	0	214677	95.75	9.71429	9	1	570	16	8	6	Stx8	NA	NA	NA	Stx8	NA	NA	NA	NA	NA	NA	InterCGI	NA	NA	ENSMUSR00000517246	NA	NA	NA	0.978947	1	0	0.769231	1	1	0.944444	0.915254
chr1	15660141	+	0.262619	0.552089	-0.28947	0.28947	-1.04391	0.0161741	0.169882	0.4375	0.1875	0.769231	0.141304	0	115030	27	44.4286	12	0	52	92	8	6	Kcnb2	NA	NA	NA	Kcnb2	NA	NA	NA	NA	NA	NA	InterCGI	NA	NA	NA	NA	NA	NA	0.269231	0.141304	NA	0.444444	0.769231	0.4375	0.238095	0.25
chr11	103003452	+	0.828013	0.538568	0.289445	0.289445	0.611303	0.00814531	0.0911715	0.9	0.714286	0.868687	0.273973	0	196507	92.375	65	28	0	203	126	8	6	Dcakd	NA	NA	NA	Dcakd	NA	NA	NA	NA	NA	NA	InterCGI	NA	ENSMUSR00000168252	NA	NA	NA	NA	0.842365	0.868687	NA	0.755814	0.538462	0.9	0.822034	0.866667
chr4	133528406	+	0.0871211	0.376459	-0.289338	0.289338	-1.99246	0.000215641	0.00292872	0.407407	0	0.666667	0	0	53549	37.375	41.4286	22	0	53	136	8	6	Kdf1	NA	Kdf1	Kdf1	NA	NA	NA	NA	NA	NA	NA	InterCGI	NA	NA	NA	NA	NA	NA	0.407407	0.0220588	NA	0	0.666667	0.0606061	0	0
chr2	102014911	+	0.946429	0.657168	0.289261	0.289261	0.519607	0.0190326	0.196303	1	0.714286	0.954545	0	0	222234	17	10.4286	1	0	70	22	7	5	Ldlrad3	NA	NA	NA	Ldlrad3	NA	NA	NA	NA	NA	NA	InterCGI	NA	NA	NA	NA	NA	NA	1	0.954545	NA	0	0.75	0.714286	1	0.857143
chr11	114785505	+	0.0472907	0.336517	-0.289226	0.289226	-2.59655	0.0495099	0.432334	0.146341	0	0.8125	0	0	83285	26.125	25.8571	5	1	47	79	8	6	Kif19a	NA	Kif19a	Kif19a	NA	NA	NA	NA	CGI_chr11_114786357_114786681	NA	CGI_chr11_114786357_114786681	CpGShore	NA	NA	NA	NA	NA	NA	0	0	0	0	0.708333	0.08	0.025	0
chr17	28079408	+	0.206588	0.495301	-0.288713	0.288713	-1.22219	0.0491331	0.430085	0.4	0.0517241	0.794118	0.205298	0	93035	45.875	58.2857	14	0	73	151	8	6	Tcp11	NA	NA	NA	Tcp11	NA	NA	NA	CGI_chr17_28079760_28080271,CGI_chr17_28080586_28080888	CGI_chr17_28076029_28076382	CGI_chr17_28079760_28080271,CGI_chr17_28080586_28080888	CpGShore	NA	NA	NA	NA	NA	NA	0.357143	0.205298	NA	0.464286	0.794118	0.226415	0.111111	0.0517241
chr4	151983550	+	0.705359	0.416667	0.288693	0.288693	0.745559	0.0466318	0.413748	1	0.0909091	0.825	0	0	165681	11.25	10.2857	7	0	20	40	8	5	Thap3	NA	NA	NA	Thap3	NA	NA	NA	NA	NA	NA	InterCGI	NA	NA	NA	NA	NA	NA	1	0.825	NA	0	0.5	0.8125	1	0.0909091
chr9	114427440	+	0.919643	0.630952	0.28869	0.28869	0.536459	0.0268463	0.264895	1	0.5	0.928571	0	0	217240	6.5	7.28571	3	0	9	20	5	3	Glb1	NA	NA	NA	Glb1	NA	NA	NA	NA	NA	NA	InterCGI	NA	NA	ENSMUSR00000213831	NA	NA	NA	1	0.928571	0	NA	0.857143	1	1	0.5
chr5	44593615	+	0.144244	0.432835	-0.28859	0.28859	-1.52155	0.000164826	0.00225975	0.285714	0	0.785714	0.0666667	0	64266	21.125	28.8571	13	0	30	75	8	6	Ldb2	NA	NA	NA	Ldb2	NA	NA	NA	NA	NA	NA	InterCGI	NA	NA	NA	NA	ENSMUSR00000631669	NA	0	0.16	NA	0.0666667	0.785714	0.285714	0.214286	0.133333
chr2	25425173	+	0.174508	0.462944	-0.288436	0.288436	-1.35798	0.0137896	0.147233	0.252101	0.0952381	1	0.108434	0	78786	159.25	71.5714	42	6	530	166	8	7	Fut7	NA	Fut7	Fut7	NA	NA	NA	NA	CGI_chr2_25425477_25425795	CGI_chr2_25428494_25429077	CGI_chr2_25425477_25425795	CpGShore	NA	NA	NA	NA	NA	NA	0.203774	0.108434	0.181818	0.333333	1	0.183673	0.22973	0.0952381
chr15	76003761	+	0.140366	0.428519	-0.288153	0.288153	-1.54416	0.0107383	0.117426	0.433333	0	0.870968	0	0	66507	24.875	24.4286	6	1	52	85	8	6	Fam83h	NA	Fam83h	Fam83h	NA	NA	NA	CGI_chr15_76002957_76004677	NA	NA	CGI_chr15_76002957_76004677	CpGIsland	ENSMUSR00000556807	NA	NA	NA	NA	NA	0	0.0588235	0	0	0.8	0.142857	0.134615	0.166667
chr3	32482432	+	0.180974	0.469065	-0.288092	0.288092	-1.32685	0.0292826	0.285359	0.278689	0.0606061	0.9	0.0867347	0	82150	99.75	83.2857	33	2	258	196	8	6	Kcnmb3	NA	Kcnmb3	Kcnmb3	NA	NA	NA	NA	NA	NA	NA	InterCGI	NA	NA	NA	NA	NA	NA	0.108527	0.0867347	0.5	0.25	0.9	0.195122	0.219512	0.0606061
chr11	107767278	+	0.940938	0.652871	0.288068	0.288068	0.520624	0.00111626	0.0142087	1	0.882353	0.987805	0.376623	0	221966	82.125	80.2857	33	0	180	184	8	6	Cacng4	NA	NA	NA	Cacng4	NA	NA	NA	NA	NA	NA	InterCGI	NA	NA	NA	NA	NA	NA	1	0.940217	NA	0.987805	0.475	0.893939	0.947368	0.914062
chr4	152494742	+	0.990437	0.702407	0.28803	0.28803	0.489857	0.00011815	0.0016379	1	0.923497	1	0.277778	0	231549	32.75	16.7143	4	0	183	47	7	6	Nphp4	NA	NA	NA	Nphp4	NA	NA	NA	NA	NA	NA	InterCGI	NA	NA	NA	NA	ENSMUSR00000440684	NA	0.923497	0.829787	NA	1	0.277778	1	1	1
chr3	127679920	+	0.141373	0.429216	-0.287843	0.287843	-1.53682	0.00524893	0.0607838	0.363636	0	0.785714	0	0	63161	13.375	21.4286	0	0	28	55	7	5	Alpk1	NA	Alpk1	Alpk1	NA	NA	NA	NA	NA	NA	NA	InterCGI	NA	NA	NA	NA	NA	NA	0.1	0.163636	NA	0	0.785714	0.363636	0.272727	NA
chr17	88694376	+	0.872803	0.585125	0.287679	0.287679	0.5689	0.028467	0.278494	0.977778	0.813953	0.843943	0.176471	0	207741	312.125	269.571	90	17	622	487	8	7	Gtf2a1l	NA	Gtf2a1l	Gtf2a1l	NA	NA	NA	NA	NA	NA	NA	InterCGI	NA	NA	NA	NA	NA	NA	0.977778	0.843943	0.176471	0.821739	0.37931	0.815331	0.887352	0.898204
chr6	126738418	+	0.0948096	0.382472	-0.287662	0.287662	-1.90482	0.0140639	0.149836	0.189189	0.0197224	0.769231	0.0284238	0	68263	319.25	197.571	61	58	1369	387	8	7	Kcna6	NA	Kcna6	Kcna6	NA	NA	NA	NA	CGI_chr6_126739257_126740526	NA	CGI_chr6_126739257_126740526	CpGShore	NA	NA	NA	NA	NA	NA	0.0197224	0.0284238	0.0517241	0.0757576	0.769231	0.171642	0.0479452	0.114754
chr11	98389553	+	0.856993	0.569617	0.287376	0.287376	0.58092	0.00499939	0.0581143	0.979058	0.730769	0.93	0.0714286	0	204604	54.875	50.1429	24	0	191	100	8	6	Pgap3	NA	NA	Pgap3	NA	NA	Pgap3	NA	NA	CGI_chr11_98386680_98386882	CGI_chr11_98386680_98386882	CpGShelf	ENSMUSR00000318409	NA	NA	NA	NA	ENSMUSR00000521277	0.979058	0.93	NA	0.904762	0.0714286	0.8	0.857143	0.777778
chr1	63968211	+	0.285048	0.572379	-0.287331	0.287331	-0.98101	0.042813	0.387859	0.488372	0.152542	0.75	0.314516	0	124006	73.5	51.8571	20	0	206	124	8	6	Gm13749	NA	NA	Gm13749	NA	NA	NA	NA	NA	NA	NA	InterCGI	NA	NA	NA	NA	NA	NA	0.165049	0.314516	NA	0.75	0.694444	0.363636	0.152542	0.488372
chr17	31096901	+	1	0.712963	0.287037	0.287037	0.482362	3.62672e-06	5.50719e-05	1	1	1	0	0	233979	8.375	7.71429	4	0	20	20	7	3	Abcg1	NA	NA	NA	Abcg1	NA	NA	NA	NA	NA	NA	InterCGI	NA	NA	NA	NA	NA	NA	1	1	NA	0	0.75	1	1	1
chr8	12806912	+	0.946833	0.659868	0.286965	0.286965	0.51439	0.0253491	0.252188	1	0.692308	1	0	0	224064	23.25	14	13	2	40	47	8	5	Atp11a	NA	NA	NA	Atp11a	NA	NA	NA	NA	NA	NA	InterCGI	NA	NA	ENSMUSR00000663832	NA	NA	NA	1	0.978723	0	0.75	1	1	1	1
chr4	130078297	+	0.941517	0.654898	0.286619	0.286619	0.517097	0.00230106	0.02821	0.972973	0.904255	1	0.27907	0	223019	179	72.8571	37	3	871	178	8	6	Col16a1	NA	NA	NA	Col16a1	NA	NA	NA	NA	NA	NA	InterCGI	NA	NA	NA	NA	NA	NA	0.949483	0.949438	1	1	0.306122	0.942029	0.904255	0.925373
chr15	7151295	+	0.874684	0.588095	0.286589	0.286589	0.564788	0.00236567	0.0289552	1	0.636364	1	0.333333	0	209158	14.375	13.5714	4	2	43	53	7	4	Lifr	NA	NA	NA	Lifr	NA	NA	NA	NA	NA	NA	InterCGI	NA	NA	NA	NA	NA	NA	1	1	0.333333	0.5	0.666667	0.636364	1	1
chr16	35734012	+	0.988948	0.702381	0.286567	0.286567	0.48776	0.0399894	0.368338	1	0.923077	1	0	0	232526	16.625	7.57143	1	0	87	14	7	5	Dirc2	NA	Dirc2	Dirc2	NA	NA	NA	NA	CGI_chr16_35735397_35735624	NA	CGI_chr16_35735397_35735624	CpGShore	ENSMUSR00000272719	NA	NA	NA	NA	NA	0.988506	1	NA	0	0.285714	1	1	1
chr4	59368894	+	0.995192	0.709046	0.286146	0.286146	0.483316	5.21423e-06	7.86692e-05	1	0.961538	1	0.272727	0	233741	17	16.2857	6	0	27	37	8	6	Susd1	NA	NA	NA	Susd1	NA	NA	NA	NA	NA	NA	InterCGI	NA	NA	NA	NA	NA	NA	1	1	NA	0.8	0.272727	1	1	1
chr8	99351239	+	1	0.714286	0.285714	0.285714	0.479724	0.0362314	0.340547	1	1	1	0	0	234974	4	5.42857	1	0	8	14	4	4	Cdh8	NA	NA	NA	Cdh8	NA	NA	NA	NA	NA	NA	InterCGI	NA	NA	NA	NA	NA	NA	1	1	NA	0	1	1	1	1
chr8	25910131	+	0	0.285693	-0.285693	0.285693	-4.88603	0.000803421	0.0103648	0	0	0.692308	0	0	56374	23.375	16	0	0	84	41	7	6	Kcnu1	NA	NA	NA	Kcnu1	NA	NA	NA	NA	NA	NA	InterCGI	NA	NA	NA	NA	NA	NA	0	0	NA	0	0.692308	0	0	0
chr17	7771541	+	0.0790152	0.364357	-0.285342	0.285342	-2.07229	0.044581	0.399984	0.176471	0.0111111	0.8	0	0	81059	51.25	44.4286	17	2	90	118	8	6	Fndc1	NA	Fndc1	Fndc1	NA	NA	NA	NA	NA	NA	NA	InterCGI	NA	NA	NA	NA	NA	NA	0.0111111	0.0338983	0	0	0.769231	0.0434783	0.0185185	0.09375
chr3	146175272	+	0.572627	0.857672	-0.285045	0.285045	-0.574577	0.000223786	0.00303475	0.833333	0.176471	1	0.6	0	206401	9	10.4286	2	0	17	30	6	4	Mcoln2	NA	NA	NA	Mcoln2	NA	NA	NA	NA	NA	NA	InterCGI	NA	NA	NA	NA	NA	NA	0.176471	0.6	NA	1	1	0.75	0.5	0.666667
chr12	86174614	+	0.937721	0.652701	0.28502	0.28502	0.516104	0.00746612	0.0841742	1	0.833333	1	0.25	0	223630	19.875	31.5714	5	16	38	60	8	7	Gm805	NA	NA	NA	Gm805	NA	NA	NA	NA	NA	NA	InterCGI	NA	NA	NA	NA	NA	NA	1	1	0.966667	0.851852	0.25	0.882353	0.947368	1
chr12	79600452	+	0.942046	0.657028	0.285017	0.285017	0.513283	0.00230966	0.0283077	1	0.877358	0.944	0.215385	0	224425	55.125	63.8571	16	27	106	125	8	7	Rad51b	NA	NA	NA	Rad51b	NA	NA	NA	NA	NA	NA	InterCGI	NA	NA	NA	NA	ENSMUSR00000478508	NA	1	0.944	0.854167	0.924051	0.444444	0.939394	0.927711	0.942857
chr15	89165884	+	1	0.715079	0.284921	0.284921	0.478144	0.029977	0.291066	1	1	1	0	0	235405	11.5	7.28571	0	0	19	31	6	4	Plxnb2	NA	NA	NA	Plxnb2	NA	NA	NA	CGI_chr15_89167457_89167709	NA	CGI_chr15_89167457_89167709	CpGShore	NA	NA	NA	NA	NA	NA	1	1	0	NA	0.6	1	1	NA
chr11	95020124	+	0.0851307	0.37004	-0.284909	0.284909	-1.99817	0.00279983	0.0339176	0.4	0	0.8125	0	0	60035	8.375	10.8571	2	3	22	20	4	5	Samd14	NA	Samd14	Samd14	NA	NA	NA	CGI_chr11_95019904_95020272	NA	NA	CGI_chr11_95019904_95020272	CpGIsland	NA	NA	NA	NA	NA	NA	0	0	0.0833333	0.25	0.444444	0	0	0
chr8	27165572	+	0.986847	0.701964	0.284883	0.284883	0.485567	0.000664216	0.00863436	1	0.965116	0.975155	0.3	0	233111	103.625	59.8571	29	11	400	161	8	7	Rab11fip1	NA	NA	NA	Rab11fip1	NA	NA	NA	NA	NA	NA	InterCGI	NA	NA	NA	NA	NA	NA	0.975	0.975155	0.727273	0.694444	0.3	0.982456	1	1
chr7	100813106	+	0.980769	0.696065	0.284704	0.284704	0.488748	0.0271134	0.267171	1	0.846154	1	0	0	231873	9.25	10.5714	5	0	13	34	8	4	Fam168a	NA	NA	NA	Fam168a	NA	NA	NA	NA	NA	NA	InterCGI	NA	NA	NA	NA	NA	NA	1	1	NA	0	0.888889	0.846154	1	1
chr8	9628100	+	0.0613928	0.346093	-0.2847	0.2847	-2.3184	0.0332125	0.317235	0.25	0	0.666667	0	0	76141	106.75	27.5714	12	0	599	65	8	6	Fam155a	NA	NA	NA	Fam155a	NA	NA	NA	NA	NA	NA	InterCGI	NA	NA	NA	NA	NA	NA	0.0233723	0	NA	0	0.571429	0	0	0
chr17	34030614	+	0.733775	0.449107	0.284668	0.284668	0.696035	0.00842734	0.0940719	1	0.142857	0.857143	0	0	176588	10.5	10.4286	6	0	17	27	8	5	Slc39a7	NA	Slc39a7	Slc39a7	NA	NA	NA	NA	CGI_chr17_34031517_34032483	CGI_chr17_34027641_34028189	CGI_chr17_34031517_34032483	CpGShore	ENSMUSR00000571794	NA	NA	NA	NA	NA	1	0.666667	0	NA	0.4375	1	0.882353	0.142857
chr4	76793759	+	0.0896423	0.373886	-0.284244	0.284244	-1.94585	0.013979	0.149019	0.193548	0.0232558	0.809524	0	0	68223	120.5	55.2857	22	1	605	129	8	6	Ptprd	NA	NA	NA	Ptprd	NA	NA	NA	NA	NA	NA	InterCGI	NA	NA	NA	NA	NA	NA	0.0727273	0.0775194	0	0	0.809524	0.193548	0.0416667	0.0454545
chr10	120422399	+	0.816343	0.532314	0.284029	0.284029	0.607613	0.00332362	0.0398001	0.947059	0.689655	0.842105	0.235294	0	197309	50.75	50.1429	4	0	170	114	7	6	Hmga2	NA	NA	NA	Hmga2	NA	NA	NA	NA	NA	NA	InterCGI	ENSMUSR00000510323	ENSMUSR00000418582	NA	NA	NA	NA	0.947059	0.842105	NA	0.586207	0.235294	0.825	0.774194	0.75
chr14	33932537	+	0.233674	0.517631	-0.283958	0.283958	-1.11458	0.000647856	0.00843224	0.75	0	1	0.0163934	0	105895	14.5	16.7143	4	0	32	61	7	5	Gdf10	NA	Gdf10	Gdf10	NA	NA	NA	NA	NA	NA	NA	InterCGI	NA	NA	NA	NA	NA	NA	0	0.0163934	NA	0.4	1	0.384615	0.285714	0.75
chr11	87617248	+	0.145273	0.429038	-0.283765	0.283765	-1.49954	0.000136854	0.00188834	0.283951	0.0196335	0.87	0.0147059	0	66070	204	165.429	60	63	764	272	8	7	Hsf5	Hsf5	NA	Hsf5	NA	Hsf5	NA	CGI_chr11_87616902_87617970	NA	NA	CGI_chr11_87616902_87617970	CpGIsland	NA	NA	NA	NA	NA	NA	0.0196335	0.0147059	0.0413793	0.047619	0.87	0.179487	0.132075	0.166667
chr14	67318468	+	0.195379	0.479081	-0.283701	0.283701	-1.25178	0.00550612	0.0635345	0.35	0.0666667	0.688889	0	0	90163	58.375	25.2857	30	0	112	45	8	6	Ebf2	NA	NA	NA	Ebf2	NA	NA	NA	NA	NA	NA	InterCGI	NA	NA	NA	NA	NA	NA	0.107143	0.384615	NA	0	0.583333	0.230769	0.0666667	0.35
chr18	50046543	+	0.960544	0.676923	0.283621	0.283621	0.498645	0.0059561	0.0683117	1	0.857143	1	0	0	228920	9.125	11.1429	0	0	16	31	5	4	Tnfaip8	NA	NA	NA	Tnfaip8	NA	NA	NA	NA	NA	NA	InterCGI	NA	NA	NA	NA	ENSMUSR00000451157	NA	1	1	NA	1	0	1	1	NA
chr1	24246721	+	0.0611842	0.344772	-0.283587	0.283587	-2.31726	0.0189019	0.195104	0.102273	0.0232558	0.924528	0.0176211	0	70459	223.375	128.857	86	53	596	227	8	7	Col9a1	NA	NA	NA	Col9a1	NA	NA	NA	NA	NA	NA	InterCGI	NA	NA	NA	NA	NA	NA	0.0419463	0.0176211	0.0397351	0.0972222	0.924528	0.0687023	0.0526316	0.0232558
chr17	31335893	+	0.958698	0.675222	0.283475	0.283475	0.499474	0.0372732	0.348335	1	0.9	1	0.2	0	228684	36.5	31.5714	6	0	55	82	8	6	Slc37a1	NA	NA	NA	Slc37a1	NA	NA	NA	NA	NA	NA	InterCGI	ENSMUSR00000352327	NA	NA	NA	NA	NA	1	1	NA	0.973684	0.2	0.944444	0.945946	1
chr6	128676115	+	0.402546	0.68589	-0.283343	0.283343	-0.754302	5.29138e-06	7.98099e-05	0.561404	0.178571	1	0.323529	0	163890	60.375	39.5714	16	1	206	136	8	6	Clec2h	NA	NA	Clec2h	NA	NA	Clec2h	NA	NA	NA	NA	InterCGI	NA	NA	NA	NA	NA	NA	0.519417	0.323529	1	1	0.714286	0.444444	0.178571	0.25
chr9	110628593	+	1	0.716667	0.283333	0.283333	0.47499	0.000240403	0.0032516	1	1	1	0.3	0	236702	8.875	7.14286	2	0	16	29	6	2	Nbeal2	NA	NA	NA	Nbeal2	NA	NA	NA	CGI_chr9_110630002_110630342	NA	CGI_chr9_110630002_110630342	CpGShore	NA	NA	NA	NA	NA	NA	1	1	NA	1	1	1	1	1
chr13	23933994	+	0.27178	0.555114	-0.283333	0.283333	-1.00397	0.0305363	0.295731	1	0	0.818182	0	0	120829	6.375	9.85714	1	0	12	26	4	4	Hist1h2ba	Hist1h2aa,Hist1h2ba	Hist1h2ba	Hist1h2ba	NA	NA	NA	NA	NA	NA	NA	InterCGI	ENSMUSR00000535281	NA	NA	ENSMUSR00000195872	NA	NA	0	0	NA	0.5	0.75	0.25	1	0.5
chr1	131275852	+	0.0729303	0.356168	-0.283238	0.283238	-2.14254	0.000279562	0.00375902	0.179104	0	0.837209	0.0128755	0	54088	136.5	157	14	28	273	237	8	7	Ikbke	NA	NA	NA	Ikbke	NA	NA	NA	NA	NA	NA	InterCGI	NA	NA	NA	NA	NA	NA	0	0.0432432	0.0357143	0.0128755	0.837209	0.0958904	0.0306748	0.0379147
chr8	36103886	+	0.120289	0.403384	-0.283094	0.283094	-1.66576	0.0304055	0.294669	0.277778	0.0388098	0.882979	0.031746	0	75044	301.375	140.571	57	28	1546	252	8	7	D8Ertd82e	NA	D8Ertd82e	D8Ertd82e	NA	NA	NA	NA	NA	NA	NA	InterCGI	NA	NA	NA	NA	NA	NA	0.0388098	0.031746	0.214286	0.0327869	0.882979	0.144231	0.133333	0.0617284
chr17	25935066	+	0.75	0.466931	0.283069	0.283069	0.672218	0.00936607	0.103587	1	0.25	0.857143	0	0	182133	5.125	8.71429	0	0	14	20	3	5	Pigq	Pigq	Pigq	Pigq	NA	NA	NA	NA	NA	NA	NA	InterCGI	NA	NA	NA	NA	NA	NA	1	0.857143	NA	0	0.5	0.666667	1	NA
chr4	107319042	+	1	0.716955	0.283045	0.283045	0.474417	0.044545	0.399738	1	1	1	0	0	236881	10.75	12.5714	2	0	18	44	7	5	Yipf1	NA	Yipf1	Yipf1	NA	NA	NA	NA	NA	NA	NA	InterCGI	NA	NA	NA	NA	NA	NA	1	0.954545	0	NA	0.909091	1	1	1
chr3	108150580	+	0.0756893	0.358599	-0.28291	0.28291	-2.10486	0.000145931	0.0020087	0.153374	0	0.737828	0.0226586	0	52836	287	323	1	113	509	662	7	7	Gpr61	NA	Gpr61	Gpr61	NA	NA	NA	NA	NA	NA	NA	InterCGI	NA	NA	NA	NA	NA	NA	0	0.0226586	0.0707965	0.0773333	0.696774	0.115254	0.0953545	0.076412
chr6	91469197	+	0.879407	0.596522	0.282885	0.282885	0.552283	0.0221344	0.224124	1	0.642857	1	0.181818	0	212470	16.5	15.8571	1	0	30	38	7	6	Chchd4	NA	NA	NA	Chchd4	NA	NA	NA	NA	CGI_chr6_91472979_91474077	CGI_chr6_91472979_91474077	CpGShelf	NA	NA	NA	NA	NA	NA	1	1	NA	0.181818	0.909091	0.736842	0.888889	1
chr5	114800835	+	0.0871305	0.369485	-0.282355	0.282355	-1.96605	0.00150021	0.0188263	0.214286	0	0.75	0.00961538	0	57954	56.375	48.1429	25	0	120	104	8	6	Ankrd13a	NA	NA	NA	Ankrd13a	NA	NA	NA	NA	NA	NA	InterCGI	NA	NA	NA	NA	NA	NA	0	0.00961538	NA	0.0434783	0.75	0.0333333	0.037037	0.214286
chr11	82929186	+	0.691687	0.409549	0.282138	0.282138	0.741988	0.00317311	0.0381138	0.95	0.533333	0.6875	0	0	166395	58.125	24.8571	3	0	346	67	7	6	Unc45b	NA	NA	NA	Unc45b	NA	NA	NA	NA	CGI_chr11_82931232_82932122	CGI_chr11_82931232_82932122	CpGShelf	NA	NA	NA	NA	NA	NA	0.751445	0.597015	NA	0	0.0909091	0.533333	0.95	0.666667
chr19	6830420	+	0.0428571	0.324786	-0.281929	0.281929	-2.66307	0.0075057	0.0845824	0.25	0	0.666667	0	0	64537	6.5	14.2857	0	0	20	54	5	6	Rps6ka4	Mir5046	Rps6ka4	Rps6ka4	NA	NA	NA	CGI_chr19_6829958_6830465	CGI_chr19_6831101_6831499	NA	CGI_chr19_6829958_6830465	CpGIsland	NA	NA	NA	NA	NA	NA	0	0	NA	0	0.615385	0.25	0.05	NA
chr11	50815355	+	0.994565	0.712791	0.281774	0.281774	0.47492	0.0479615	0.422566	1	0.956522	1	0	0	236723	74.25	22.5714	4	1	470	85	7	6	Zfp354c	NA	Zfp354c	Zfp354c	NA	NA	NA	NA	NA	NA	NA	InterCGI	NA	NA	NA	NA	NA	NA	1	1	0	0.636364	0.833333	0.956522	1	1
chr7	100494296	+	0.965386	0.68403	0.281356	0.281356	0.490975	0.00100626	0.012865	1	0.857143	1	0.307692	0	231260	56.125	13.8571	0	1	353	55	6	5	Ucp2	NA	NA	Ucp2	NA	Ucp2	NA	NA	CGI_chr7_100493254_100493494	NA	CGI_chr7_100493254_100493494	CpGShore	NA	NA	NA	ENSMUSR00000430844	NA	NA	0.951841	0.909091	1	1	0.307692	1	1	NA
chr4	42950726	+	0.113812	0.395161	-0.281349	0.281349	-1.71034	0.0192876	0.198665	0.380952	0	1	0.0574713	0	70608	29.75	27.4286	0	0	80	87	7	5	Dnajb5	Dnajb5	NA	Dnajb5	Dnajb5	Dnajb5	NA	NA	CGI_chr4_42949720_42950369	NA	CGI_chr4_42949720_42950369	CpGShore	NA	NA	NA	NA	NA	NA	0.0625	0.0574713	NA	1	0.333333	0.12	0.380952	NA
chr13	23934567	+	0.104349	0.385697	-0.281348	0.281348	-1.79095	0.0452283	0.40437	0.181818	0	0.733333	0	0	81344	31.25	32.7143	10	0	71	87	8	6	Hist1h2aa	Hist1h2aa,Hist1h2ba	Hist1h2aa	Hist1h2aa	NA	NA	NA	NA	NA	NA	NA	InterCGI	NA	NA	NA	NA	NA	NA	0.0140845	0	NA	0.1	0.6	0.166667	0	0
chr14	106439516	+	0.519857	0.238664	0.281193	0.281193	1.09141	0.0427945	0.387728	0.660256	0.384615	0.511628	0	0	108984	203.5	23.1429	34	0	1032	53	8	6	1700128A07Rik	NA	NA	NA	1700128A07Rik	NA	NA	NA	NA	NA	NA	InterCGI	ENSMUSR00000391945	NA	NA	NA	NA	ENSMUSR00000551124	0.603682	0.511628	NA	0.130435	0	0.441176	0.489796	0.660256
chr2	180659682	+	0.0125	0.293651	-0.281151	0.281151	-3.75442	4.51335e-07	7.0484e-06	0.1	0	1	0	0	46569	12.125	4.14286	5	0	28	9	8	3	Dido1	NA	Dido1	Dido1	NA	NA	NA	NA	NA	NA	NA	InterCGI	NA	NA	NA	NA	NA	NA	0	0	0	0	1	0	0	0
chr15	102133473	+	0.808515	0.527425	0.28109	0.28109	0.606946	0.000113903	0.00158119	1	0.606061	0.857143	0.125	0	197455	37.875	47.4286	1	16	130	102	7	7	Spryd3	NA	Spryd3	Spryd3	NA	Spryd3	NA	NA	NA	CGI_chr15_102135875_102136516	CGI_chr15_102135875_102136516	CpGShelf	NA	NA	NA	NA	NA	NA	1	0.857143	0.28	0.62069	0.125	0.777778	0.897959	0.7
chr1	158936099	+	0.079108	0.360185	-0.281077	0.281077	-2.05462	0.0190707	0.196648	0.142857	0.0131579	0.784091	0.00505051	0	70530	74.375	83.7143	21	0	118	198	8	6	Pappa2	NA	Pappa2	Pappa2	NA	NA	NA	NA	NA	NA	NA	InterCGI	NA	NA	NA	NA	ENSMUSR00000496874	NA	0.0338983	0.00505051	NA	0.0727273	0.435484	0.08	0.142857	0.0952381
chr17	27201660	+	0.969823	0.688757	0.281067	0.281067	0.487732	0.0324457	0.311107	1	0.9	1	0.333333	0	232534	43	14.8571	1	0	253	32	7	6	Lemd2	NA	Lemd2	Lemd2	NA	NA	NA	NA	CGI_chr17_27203581_27204610	NA	CGI_chr17_27203581_27204610	CpGShore	NA	NA	NA	NA	NA	NA	0.988142	1	NA	0.777778	0.571429	1	1	1
chr6	116024837	+	0.355075	0.636083	-0.281007	0.281007	-0.823525	0.0157741	0.166124	0.857143	0	1	0	0	150492	9.875	9.14286	3	0	19	29	5	3	Tmcc1	NA	Tmcc1	Tmcc1	NA	NA	NA	NA	NA	NA	NA	InterCGI	NA	NA	NA	NA	NA	NA	0	0	1	NA	0.793103	0.526316	0.333333	0.857143
chr6	113690819	+	0.446574	0.165691	0.280882	0.280882	1.3778	0.00012947	0.0017897	0.8	0.258065	0.338462	0	0	76750	26	19.8571	5	0	90	65	8	5	Irak2	NA	Irak2	Irak2	NA	NA	NA	NA	NA	NA	NA	InterCGI	NA	NA	NA	NA	ENSMUSR00000279187	NA	0.466667	0.338462	NA	0	0.111111	0.5	0.571429	0.8
chr9	119547741	+	0.952133	0.671305	0.280828	0.280828	0.497936	3.23353e-05	0.000465012	1	0.875	0.980392	0.25	0	229124	39.5	19	4	0	92	51	7	5	Scn5a	NA	NA	NA	Scn5a	NA	NA	NA	NA	NA	NA	InterCGI	NA	NA	NA	NA	NA	NA	1	0.980392	NA	0.666667	0.25	0.875	1	1
chr4	137542742	+	0.982143	0.701389	0.280754	0.280754	0.479909	0.00646574	0.0737081	1	0.857143	1	0.166667	0	234926	7.75	7.71429	3	0	19	27	6	5	Hspg2	NA	Hspg2	Hspg2	NA	NA	NA	NA	NA	NA	NA	InterCGI	NA	NA	NA	NA	NA	NA	1	1	NA	1	0.5	1	1	1
chr8	121931661	+	0.915796	0.635295	0.280501	0.280501	0.520736	0.0469982	0.416212	1	0.730769	1	0	0	221936	14	18.5714	2	2	28	42	7	6	Car5a	NA	NA	NA	Car5a	NA	NA	NA	NA	NA	NA	InterCGI	NA	ENSMUSR00000403109	NA	NA	NA	NA	1	0.857143	0	0.6	1	0.964286	1	1
chr1	38210519	+	0.250601	0.530805	-0.280204	0.280204	-1.05326	0.000225851	0.00306178	0.523077	0	0.903226	0.111111	0	113896	18.25	23.8571	2	5	65	40	7	7	Aff3	NA	Aff3	Aff3	NA	NA	NA	NA	CGI_chr1_38210065_38210345	NA	CGI_chr1_38210065_38210345	CpGShore	NA	NA	NA	NA	ENSMUSR00000404816	NA	0	0.214286	0.111111	0.258065	0.8	0.3	0.344828	0.0952381
chr4	136660653	+	0.897835	0.618056	0.27978	0.27978	0.531539	0.010272	0.112724	1	0.466667	1	0	0	219129	14.75	6.42857	0	0	74	20	6	5	Ephb2	NA	Ephb2	Ephb2	NA	NA	NA	NA	NA	NA	NA	InterCGI	NA	NA	NA	NA	NA	NA	1	1	NA	0	0.8	1	NA	1
chr7	64539205	+	0.0902778	0.369949	-0.279672	0.279672	-1.92181	0.0148391	0.157202	0.5	0	0.666667	0	0	68651	6.75	7.57143	2	0	13	22	5	4	Apba2	NA	NA	NA	Apba2	NA	NA	NA	NA	NA	NA	InterCGI	NA	NA	NA	NA	NA	NA	0	0	NA	0.333333	0.666667	0	0	0
chr9	106009818	+	0.829365	0.549769	0.279597	0.279597	0.584468	0.0056007	0.0645358	1	0.5	1	0	0	203751	8.625	11.7143	0	0	29	27	4	5	Col6a4	NA	NA	NA	Col6a4	NA	NA	NA	NA	NA	NA	InterCGI	NA	NA	NA	NA	NA	NA	1	1	0	NA	0.3125	0.666667	1	NA
chr14	60732835	+	0.61014	0.330591	0.279549	0.279549	0.864555	0.0250458	0.249629	0.972222	0.447761	0.8	0.0757576	0	143243	129.5	148.714	36	5	226	268	8	7	Spata13	Spata13	NA	NA	Spata13	NA	NA	NA	NA	NA	NA	InterCGI	NA	NA	NA	ENSMUSR00000547990	NA	NA	0.972222	0.421642	0.8	0.391892	0.111111	0.52	0.668142	0.646552
chr5	136313036	+	1	0.720539	0.279461	0.279461	0.467323	0.0211135	0.215039	1	1	1	0	0	239199	9.375	11.7143	1	0	15	28	7	5	Cux1	NA	Cux1	Cux1	Cux1	NA	NA	NA	NA	NA	NA	InterCGI	NA	NA	NA	NA	NA	NA	1	1	NA	0	0.545455	1	1	1
chr11	60189349	+	0.243069	0.522426	-0.279358	0.279358	-1.07305	0.0255388	0.253842	0.310811	0.170543	0.846847	0.173745	0	111097	132.625	224	74	9	190	362	8	7	Rai1	NA	Rai1	Rai1	Rai1	NA	NA	NA	NA	NA	NA	InterCGI	NA	NA	NA	NA	ENSMUSR00000479905	NA	0.216981	0.173745	0.555556	0.262712	0.846847	0.22449	0.170543	0.229885
chr11	69680304	+	0.498478	0.777781	-0.279303	0.279303	-0.631609	0.0370667	0.346806	0.909091	0.129032	1	0.301887	0	191501	29	26.7143	21	1	40	106	8	5	Senp3	NA	Senp3	Senp3	NA	NA	NA	NA	CGI_chr11_69681401_69682147	NA	CGI_chr11_69681401_69682147	CpGShore	NA	NA	NA	NA	NA	NA	0.129032	0.301887	1	1	0.909091	0.423077	0.909091	0.47619
chr10	80314028	+	0.827524	0.548224	0.279301	0.279301	0.585288	0.00585355	0.0672096	1	0.571429	0.941176	0.1875	0	203064	34.625	36.2857	14	0	53	113	8	6	Bc1,Apc2	NA	Apc2	Apc2	Bc1	NA	NA	NA	CGI_chr10_80312493_80313377,CGI_chr10_80315008_80315553	NA	CGI_chr10_80312493_80313377,CGI_chr10_80315008_80315553	CpGShore	NA	NA	NA	NA	NA	NA	1	0.663717	NA	0.941176	0.1875	0.820513	0.764706	0.868421
chr17	66379178	+	0.13525	0.414544	-0.279294	0.279294	-1.54738	0.0152754	0.161368	0.297297	0.025641	1	0	0	68845	220.875	48.4286	37	0	1252	90	8	5	Mtcl1	Mtcl1	Mtcl1	Mtcl1	NA	NA	NA	NA	CGI_chr17_66379499_66379752	NA	CGI_chr17_66379499_66379752	CpGShore	NA	NA	NA	NA	NA	NA	0.123003	0.139535	NA	0	1	0.12963	0.025641	0.297297
chr8	61283939	+	0.826631	0.547397	0.279234	0.279234	0.585885	0.0064522	0.0735641	1	0.25	0.888889	0	0	202949	11.5	11.2857	0	0	30	36	5	5	Sh3rf1,1700001D01Rik	NA	NA	NA	Sh3rf1,1700001D01Rik	NA	NA	NA	NA	NA	NA	InterCGI	ENSMUSR00000666674	NA	NA	NA	ENSMUSR00000300147	NA	1	0.888889	NA	0	0.777778	0.833333	0.25	NA
chr18	58958169	+	0.567253	0.846317	-0.279065	0.279065	-0.568942	0.000261537	0.00352448	0.714286	0.4	1	0.625	0	207733	22.125	18.5714	0	0	103	48	7	5	Adamts19	NA	NA	NA	Adamts19	NA	NA	NA	NA	NA	NA	InterCGI	NA	NA	NA	NA	NA	NA	0.407767	0.625	NA	1	0.894737	0.714286	0.615385	NA
chr8	121078766	+	0.945708	0.666957	0.278751	0.278751	0.497506	0.0458106	0.408358	1	0.8875	1	0.0625	0	229255	103.875	45.8571	19	2	465	155	8	6	Fendrr	NA	NA	NA	Fendrr	NA	NA	NA	CGI_chr8_121080734_121080988	CGI_chr8_121082684_121085236	CGI_chr8_121080734_121080988	CpGShore	NA	NA	NA	NA	NA	NA	0.924731	0.877419	1	1	0.0625	0.914286	0.916667	0.984375
chr3	95172388	+	0.0786397	0.357369	-0.278729	0.278729	-2.0512	0.0452015	0.40422	0.18705	0.0244208	0.769231	0.022293	0	81326	325.25	134.571	59	26	1597	314	8	7	Sema6c	NA	Sema6c	Sema6c	NA	NA	NA	CGI_chr3_95172327_95173803	NA	NA	CGI_chr3_95172327_95173803	CpGIsland	NA	NA	NA	NA	NA	NA	0.0244208	0.022293	0.0333333	0.129032	0.769231	0.166667	0.0304878	0.18705
chr18	67365132	+	0.706597	0.427937	0.278661	0.278661	0.710441	0.0119772	0.129662	1	0.111111	1	0	0	173114	6.625	12.8571	1	2	18	25	4	5	Cidea	NA	NA	NA	Cidea	NA	NA	NA	NA	NA	NA	InterCGI	NA	NA	NA	NA	NA	NA	1	1	0	0	0.333333	0.333333	0.375	0.111111
chr4	102323719	+	0.23702	0.515636	-0.278616	0.278616	-1.08944	0.00182972	0.0227202	0.53125	0.135135	0.829268	0	0	109183	65.75	21.7143	32	0	142	42	8	5	Pde4b	NA	NA	NA	Pde4b	NA	NA	NA	NA	NA	NA	InterCGI	NA	NA	NA	NA	NA	NA	0.211268	0.0740741	NA	0	0.75	0.53125	0.253968	0.135135
chr2	73437367	+	0.0511733	0.329689	-0.278516	0.278516	-2.47324	0.0332777	0.317738	0.111111	0.00671141	0.666667	0.0159363	0	76169	500.875	261.143	114	117	2298	502	8	7	Wipf1	NA	Wipf1	Wipf1	NA	NA	NA	NA	NA	NA	NA	InterCGI	NA	NA	NA	NA	NA	NA	0.0169713	0.0159363	0.0495868	0.0956938	0.666667	0.111111	0.0648464	0.00671141
chr12	105689595	+	0.90242	0.624189	0.278231	0.278231	0.524785	0.0132879	0.142424	0.971154	0.85	0.926941	0.350649	0	220827	195.375	154.571	40	26	692	267	8	7	Gskip	NA	NA	NA	Gskip	NA	NA	NA	NA	CGI_chr12_105684842_105685824	CGI_chr12_105684842_105685824	CpGShelf	NA	NA	NA	NA	NA	NA	0.952312	0.926941	0.807692	0.902622	0.350649	0.894737	0.856115	0.894118
chr13	41768473	+	0.951534	0.67331	0.278224	0.278224	0.492797	1.76371e-05	0.000258197	1	0.833333	1	0	0	230753	38.25	20.4286	6	0	194	38	8	6	Adtrp	NA	NA	NA	Adtrp	NA	NA	NA	NA	NA	NA	InterCGI	NA	NA	NA	NA	NA	NA	0.994845	1	NA	0	0.625	1	1	1
chr5	144442088	+	0.979584	0.701389	0.278195	0.278195	0.476184	0.0480611	0.423223	1	0.888889	1	0	0	236032	69.375	8.42857	1	0	451	24	7	4	Bri3	NA	NA	NA	Bri3	NA	NA	NA	NA	NA	NA	InterCGI	NA	NA	NA	NA	NA	NA	0.997783	1	NA	0	0.875	0.888889	1	1
chr11	106319273	+	0.882449	0.604285	0.278165	0.278165	0.538863	0.00134937	0.017021	0.978261	0.816456	0.929967	0.26	0	216544	380.5	466.143	46	73	815	671	8	7	Scn4a	NA	NA	Scn4a	NA	NA	Scn4a	NA	CGI_chr11_106320664_106320866	NA	CGI_chr11_106320664_106320866	CpGShore	ENSMUSR00000168437	NA	NA	NA	ENSMUSR00000480858	NA	0.978261	0.929967	0.832972	0.918033	0.39726	0.868339	0.877311	0.897306
chr4	62674393	+	0.71462	0.436517	0.278103	0.278103	0.69851	0.0284988	0.278776	0.827815	0.581081	0.738562	0.0333333	0	175848	101.75	73.4286	31	30	302	162	8	7	Rgs3	Rgs3	NA	NA	Rgs3	NA	NA	NA	NA	NA	NA	InterCGI	ENSMUSR00000435468	NA	NA	ENSMUSR00000620324	NA	NA	0.827815	0.738562	0.660494	0.638298	0.0333333	0.581081	0.775	0.8
chr15	89127922	+	0.253241	0.531242	-0.278001	0.278001	-1.03989	3.99527e-07	6.25194e-06	0.531507	0.0769231	1	0.25	0	115589	69.875	20.8571	13	0	365	57	8	4	Hdac10	NA	Hdac10	Hdac10	NA	NA	NA	NA	CGI_chr15_89128456_89128782	NA	CGI_chr15_89128456_89128782	CpGShore	NA	NA	NA	NA	NA	NA	0.531507	0.280702	1	NA	0.25	0.2	0.0769231	0.0769231
chr19	55836542	+	0.841991	0.564176	0.277815	0.277815	0.569345	0.000198466	0.00270414	1	0.333333	0.961538	0	0	207646	5.625	13.5714	0	0	13	29	4	5	Tcf7l2	NA	NA	NA	Tcf7l2	NA	NA	NA	NA	NA	NA	InterCGI	NA	NA	NA	NA	NA	NA	1	0.961538	0	NA	0.5	0.727273	1	NA
chr4	53071924	+	1	0.722222	0.277778	0.277778	0.464002	4.19313e-10	9.67804e-09	1	1	1	0	0	240119	16.75	10.4286	1	0	68	41	6	4	Abca1	NA	Abca1	Abca1	NA	NA	NA	NA	NA	NA	NA	InterCGI	NA	NA	NA	NA	NA	NA	1	1	NA	0.333333	0	1	1	1
chr17	5023894	+	0.883866	0.6061	0.277765	0.277765	0.536893	0.000950088	0.012173	1	0.727273	1	0.305556	0	217034	22.875	14.5714	4	0	100	37	7	5	Arid1b	NA	NA	NA	Arid1b	NA	NA	NA	NA	NA	NA	InterCGI	NA	NA	NA	NA	ENSMUSR00000568471	NA	0.89	0.945946	NA	1	0.375	0.727273	0.846154	0.75
chr4	141201514	+	0.849926	0.572222	0.277703	0.277703	0.562642	0.0100913	0.110915	1	0.538462	1	0	0	209665	12.875	8.42857	2	0	27	18	7	5	Fbxo42	NA	NA	Fbxo42	NA	NA	Fbxo42	NA	NA	NA	NA	InterCGI	NA	NA	NA	NA	NA	NA	1	1	NA	0	0.555556	0.909091	1	0.538462
chr19	18988069	+	0.186319	0.464013	-0.277694	0.277694	-1.27173	0.00981732	0.108159	0.285714	0.119403	0.918919	0	0	87657	46.75	46.7143	7	0	161	96	8	5	Rorb	NA	Rorb	Rorb	NA	Rorb	NA	NA	NA	NA	NA	InterCGI	NA	NA	NA	NA	NA	NA	0.136646	0.166667	NA	0	0.918919	0.222222	0.285714	0.142857
chr19	46766615	+	0.979599	0.701984	0.277615	0.277615	0.474999	0.00354884	0.0423166	1	0.886792	1	0	0	236699	14	6.57143	3	0	53	15	5	4	Cnnm2	NA	NA	NA	Cnnm2	NA	NA	NA	NA	CGI_chr19_46760880_46762882	CGI_chr19_46760880_46762882	CpGShelf	NA	NA	NA	NA	ENSMUSR00000308168	NA	0.886792	0.928571	NA	1	0	1	1	1
chr6	100778742	+	0.968119	0.690625	0.277494	0.277494	0.481367	4.04992e-07	6.33569e-06	1	0.888889	1	0	0	234550	15.625	11.1429	3	0	33	64	7	2	Gxylt2	NA	NA	NA	Gxylt2	NA	NA	NA	NA	NA	NA	InterCGI	NA	NA	NA	NA	NA	NA	0.916667	0.953125	1	1	0	1	1	1
chr19	6071135	+	0.240676	0.518076	-0.2774	0.2774	-1.07492	0.0415562	0.379311	0.487179	0.0465116	0.84	0.0544218	0	110883	49.875	43.7143	17	0	78	147	8	6	Vps51	NA	Vps51	Vps51	NA	NA	NA	NA	NA	NA	NA	InterCGI	NA	NA	NA	NA	ENSMUSR00000234970	NA	0.487179	0.0544218	NA	0.382353	0.84	0.297872	0.192308	0.294118
chr2	121549028	+	0.985714	0.708333	0.277381	0.277381	0.471078	0.000380752	0.00505837	1	0.9	1	0	0	237887	10.25	9.42857	0	0	47	24	5	3	Frmd5	NA	Frmd5	Frmd5	NA	NA	NA	NA	NA	NA	NA	InterCGI	NA	NA	NA	NA	NA	NA	1	1	NA	0	1	1	1	NA
chr9	103491599	+	0.943169	0.666012	0.277157	0.277157	0.495683	0.0494379	0.431894	1	0.794872	0.928571	0.478261	0	229748	37.875	19.4286	2	0	87	28	7	6	Tmem108	NA	NA	NA	Tmem108	NA	NA	NA	NA	NA	NA	InterCGI	NA	NA	NA	NA	NA	NA	1	0.928571	NA	0.478261	0.529412	0.913043	0.988506	1
chr5	109556061	+	0.106015	0.382837	-0.276821	0.276821	-1.75961	0.00221364	0.0272043	0.171053	0.0229406	0.745981	0.0208333	0	59179	271.5	192.571	76	66	959	432	8	7	Crlf2	NA	Crlf2	Crlf2	NA	NA	NA	CGI_chr5_109555411_109557155	NA	CGI_chr5_109558579_109559201	CGI_chr5_109555411_109557155	CpGIsland	NA	NA	NA	NA	NA	NA	0.0229406	0.0208333	0.0606061	0.240964	0.518072	0.101695	0.115	0.144578
chr4	138440614	+	0.771807	0.495001	0.276806	0.276806	0.630527	0.0399956	0.368381	1	0.571429	0.757576	0.166667	0	191746	8.25	14.5714	3	2	21	33	6	5	Mul1	NA	NA	Mul1	NA	NA	Mul1	NA	NA	NA	NA	InterCGI	NA	NA	NA	NA	NA	NA	1	0.757576	0.470588	0.166667	0.333333	0.833333	0.636364	0.6
chr8	124677905	+	0.374471	0.0977451	0.276726	0.276726	1.83525	0.0117475	0.12741	0.544944	0.181102	0.214464	0.0145833	0	67056	159	331.286	85	177	227	480	8	7	Ttc13	NA	NA	NA	Ttc13	NA	NA	NA	NA	NA	NA	InterCGI	ENSMUSR00000336893	NA	NA	NA	NA	NA	0.544944	0.214464	0.079096	0.0145833	0.0154242	0.364964	0.35	0.181102
chr2	172980011	+	0.0807508	0.356926	-0.276175	0.276175	-2.01551	0.0393524	0.363844	0.146341	0.0114943	0.637168	0.0170316	0	78660	234.625	169.571	82	58	729	411	8	7	Spo11	Spo11	Spo11	Spo11	NA	NA	NA	CGI_chr2_172979754_172980130	NA	NA	CGI_chr2_172979754_172980130	CpGIsland	ENSMUSR00000349786	NA	NA	NA	NA	NA	0.0493827	0.0170316	0.189655	0.0235294	0.594059	0.0675676	0.0977778	0.0114943
chr18	80057477	+	0.95125	0.675107	0.276143	0.276143	0.488583	0.000845763	0.0108883	1	0.75	1	0.125	0	232306	9.375	9.14286	1	0	25	18	6	5	Pard6g	NA	NA	NA	Pard6g	NA	NA	NA	NA	NA	NA	InterCGI	NA	NA	NA	NA	NA	NA	1	1	NA	0.666667	0.692308	1	1	1
chr19	9987514	+	0.990385	0.714692	0.275693	0.275693	0.465116	0.00247782	0.0302535	1	0.923077	1	0.1875	0	239826	9.875	10.4286	6	0	13	22	8	5	Best1	NA	NA	NA	Best1	NA	NA	NA	NA	NA	NA	InterCGI	NA	NA	NA	NA	NA	NA	1	1	NA	1	0.636364	1	1	1
chr12	80722041	+	0.112703	0.388362	-0.275658	0.275658	-1.69891	0.000523925	0.00687506	0.25	0	0.843137	0.0113636	0	55423	96.125	77.4286	36	11	209	176	8	7	Plekhd1	NA	Plekhd1	Plekhd1	NA	NA	NA	NA	NA	NA	NA	InterCGI	NA	NA	NA	NA	NA	NA	0	0.0113636	0.0909091	0.2	0.843137	0.242105	0.0632911	0.25
chr2	181352780	+	0.993056	0.71746	0.275595	0.275595	0.463461	0.00151186	0.0189643	1	0.944444	1	0.333333	0	240293	20.25	6.85714	7	0	55	14	8	4	Rtel1	NA	Rtel1	Rtel1	NA	NA	NA	NA	NA	NA	NA	InterCGI	NA	NA	NA	NA	NA	NA	1	1	NA	1	0.333333	1	1	1
chr12	83317625	+	0.913525	0.638487	0.275039	0.275039	0.510074	0.0424884	0.38568	0.985714	0.789474	1	0.25	0	225306	29.75	23.8571	12	0	70	47	8	6	Dpf3	NA	NA	NA	Dpf3	NA	NA	NA	NA	NA	NA	InterCGI	NA	NA	NA	NA	NA	NA	0.985714	0.87234	NA	1	0.25	0.923077	0.961538	0.884615
chr11	58625288	+	0.332358	0.607359	-0.275002	0.275002	-0.850606	0.0461752	0.410739	0.75	0	1	0.272727	0	145504	28.75	20.7143	6	0	104	72	8	5	Olfr323	NA	Olfr323	Olfr323	NA	NA	NA	NA	NA	NA	NA	InterCGI	NA	NA	NA	NA	NA	NA	0.0865385	0.444444	NA	1	0.888889	0.266667	0.4	0.75
chr2	20235427	+	0.185801	0.460745	-0.274944	0.274944	-1.26556	0.000245401	0.00331594	0.285714	0.0833333	0.69697	0	0	88234	26.375	22	7	0	104	50	8	5	Etl4	NA	NA	NA	Etl4	NA	NA	NA	NA	NA	NA	InterCGI	NA	NA	NA	NA	NA	NA	0.240385	0.08	NA	0	0.666667	0.285714	0.133333	0.111111
chr17	46663500	+	0.964286	0.689484	0.274802	0.274802	0.478054	1.21169e-05	0.000179559	1	0.75	1	0.333333	0	235425	5	5.28571	0	0	10	13	4	4	Cul7	NA	NA	NA	Cul7	NA	NA	NA	NA	NA	NA	InterCGI	NA	NA	NA	NA	NA	NA	1	1	NA	1	1	1	1	1
chr15	80613718	+	0.905283	0.630535	0.274748	0.274748	0.514941	0.0331328	0.316613	1	0.714286	1	0.142857	0	223917	12.125	11.8571	5	0	21	30	8	5	Grap2	NA	NA	NA	Grap2	NA	NA	NA	NA	NA	NA	InterCGI	NA	NA	NA	NA	ENSMUSR00000363579	NA	1	1	NA	0.666667	0.142857	0.933333	1	0.714286
chr12	4134413	+	0.205357	0.479894	-0.274537	0.274537	-1.18574	0.0424946	0.385707	0.5	0	0.888889	0	0	97238	6.25	10.2857	1	0	10	42	5	4	Adcy3	NA	Adcy3	Adcy3	NA	NA	NA	NA	CGI_chr12_4133130_4133736	NA	CGI_chr12_4133130_4133736	CpGShore	NA	NA	NA	NA	NA	NA	0	0.119048	NA	0	0.5	0.5	0.5	0.5
chr7	144284368	+	0.725546	0.45107	0.274476	0.274476	0.67383	0.0394107	0.364271	0.928144	0.514286	0.759036	0.0833333	0	181049	81.25	75.7143	25	17	167	174	8	7	Mir3470b,Shank2	Shank2	NA	NA	Mir3470b,Shank2	NA	NA	NA	CGI_chr7_144284660_144284867	NA	CGI_chr7_144284660_144284867	CpGShore	NA	NA	NA	NA	ENSMUSR00000433235	NA	0.928144	0.591954	0.728395	0.759036	0.0833333	0.736842	0.693694	0.8
chr5	127442354	+	1	0.725589	0.274411	0.274411	0.457383	0.0152033	0.160688	1	1	1	0	0	242661	7	6.42857	1	0	13	14	6	4	Tmem132c	NA	NA	NA	Tmem132c	NA	NA	NA	NA	NA	NA	InterCGI	NA	NA	NA	NA	NA	NA	1	1	NA	0	0.444444	1	1	1
chr10	11050449	+	0.746567	0.47236	0.274207	0.274207	0.649357	0.00177538	0.022086	1	0.0909091	0.986301	0	0	187076	56.5	28.8571	7	0	279	73	8	6	Grm1	NA	NA	NA	Grm1	NA	NA	NA	NA	NA	NA	InterCGI	NA	NA	NA	NA	NA	NA	1	0.986301	NA	0.375	0	1	0.111111	0.0909091
chr2	130362268	+	0.106842	0.380952	-0.27411	0.27411	-1.74243	0.0330308	0.31581	0.208333	0	0.916667	0	0	76066	13.75	14.2857	0	1	24	55	7	5	Ebf4	NA	Ebf4	Ebf4	NA	NA	NA	CGI_chr2_130361847_130362462	NA	NA	CGI_chr2_130361847_130362462	CpGIsland	NA	NA	NA	NA	NA	NA	0	0	0	0	0.75	0.1	0.208333	NA
chr10	77312608	+	1	0.72619	0.27381	0.27381	0.456204	3.84646e-08	6.40715e-07	1	1	1	0	0	242983	5.5	7.57143	0	0	12	17	4	4	Adarb1	NA	NA	NA	Adarb1	NA	NA	NA	NA	NA	NA	InterCGI	NA	NA	NA	NA	NA	NA	1	0.857143	NA	0	0.5	1	NA	1
chr12	69472164	+	0.959827	0.686207	0.27362	0.27362	0.478212	0.0392962	0.363447	1	0.918033	0.993528	0.361702	0	235377	125.625	142.143	38	5	256	309	8	7	5830428M24Rik	NA	NA	NA	5830428M24Rik	NA	NA	NA	NA	NA	NA	InterCGI	NA	NA	NA	NA	NA	NA	1	0.993528	0.8	0.968421	0.574468	0.918033	1	0.947368
chr3	116329826	+	0.0225006	0.296102	-0.273602	0.273602	-3.23547	2.9986e-05	0.000432133	0.102564	0	0.5	0	0	50466	46.875	13.1429	2	0	297	31	7	6	Cdc14a	NA	NA	NA	Cdc14a	NA	NA	NA	NA	NA	NA	InterCGI	NA	NA	NA	NA	NA	NA	0.0774411	0.125	NA	0	0.5	0	0	0
chr14	12406865	+	0.489702	0.21625	0.273453	0.273453	1.14315	0.000368266	0.00489876	0.943548	0.334047	0.304858	0.0606061	0.0291895	102167	291.5	401.429	124	231	467	602	8	7	Cadps	NA	NA	NA	Cadps	NA	NA	NA	NA	NA	NA	InterCGI	NA	NA	NA	NA	NA	NA	0.943548	0.304858	0.303226	0.224252	0.0606061	0.5	0.382911	0.438356
chr2	168648173	+	1	0.726786	0.273214	0.273214	0.455038	0.00203298	0.0251083	1	1	1	0.2	0	243325	3	6.71429	0	0	8	14	2	6	Atp9a	NA	NA	NA	Atp9a	NA	NA	NA	NA	NA	NA	InterCGI	NA	NA	NA	NA	NA	NA	1	1	NA	1	0.2	1	1	NA
chr8	71461604	+	0.094068	0.36699	-0.272922	0.272922	-1.857	0.00781774	0.0878063	0.152542	0.0324367	0.722222	0.0360825	0	64752	226.875	62.5714	15	15	1264	194	8	7	Abhd8	NA	Abhd8	Abhd8	NA	NA	NA	CGI_chr8_71461441_71461908	CGI_chr8_71463107_71463773	CGI_chr8_71465316_71465587	CGI_chr8_71461441_71461908	CpGIsland	NA	NA	NA	NA	NA	NA	0.0324367	0.0360825	0.206897	0.133333	0.657895	0.152542	0.0821918	0.133333
chr14	60284969	+	0.09375	0.366484	-0.272734	0.272734	-1.85948	3.39749e-06	5.16449e-05	0.4	0	1	0	0	47844	4	9.57143	1	1	10	26	3	5	Mtmr6	NA	Mtmr6	Mtmr6	NA	NA	NA	NA	NA	NA	NA	InterCGI	NA	NA	NA	NA	NA	NA	0	0	0.1	0.115385	1	0.4	0	0
chr11	61354650	+	0.516369	0.243681	0.272688	0.272688	1.05306	0.00172958	0.021546	1	0	1	0	0	113916	5	11.1429	1	1	7	26	4	4	Slc47a1	NA	NA	NA	Slc47a1	NA	NA	NA	NA	NA	NA	InterCGI	NA	NA	NA	NA	NA	NA	1	1	0	0	0.230769	0.571429	0.25	0
chr4	46765857	+	0.456614	0.729243	-0.272629	0.272629	-0.66382	0.0441049	0.396699	1	0	1	0.25	0	183821	4	9.42857	0	0	9	28	5	4	Gabbr2	NA	NA	NA	Gabbr2	NA	NA	NA	NA	NA	NA	InterCGI	NA	NA	NA	NA	NA	NA	0	1	NA	1	0.535714	0.428571	NA	NA
chr10	40589965	+	1	0.727381	0.272619	0.272619	0.453873	2.78986e-08	4.66124e-07	1	1	1	0.2	0	243730	9.75	9.85714	2	0	41	28	5	5	Slc22a16	NA	NA	NA	Slc22a16	NA	NA	NA	NA	NA	NA	InterCGI	NA	NA	NA	NA	NA	NA	1	0.964286	NA	0.2	0.2	1	1	1
chr11	58786740	+	0.136828	0.40938	-0.272552	0.272552	-1.51413	0.0220016	0.222907	0.375	0	0.821429	0	0	71784	20.5	20.8571	7	0	52	47	8	6	Olfr314	NA	Olfr314	Olfr314	NA	NA	NA	NA	NA	NA	NA	InterCGI	NA	NA	NA	NA	NA	NA	0.0384615	0.170213	NA	0	0.785714	0.142857	0	0
chr6	114930178	+	0.683386	0.411193	0.272193	0.272193	0.719177	0.00110661	0.0140896	0.875	0.4	1	0.0833333	0	171344	21	18	5	0	75	50	8	5	Vgll4	NA	NA	NA	Vgll4	NA	NA	NA	NA	NA	NA	InterCGI	ENSMUSR00000279219	NA	NA	NA	NA	NA	0.733333	0.78	NA	1	0.0833333	0.75	0.875	0.833333
chr10	23960901	+	0.143775	0.415689	-0.271913	0.271913	-1.46898	0.041157	0.37655	0.384615	0.0285714	0.777778	0.0522876	0	79491	56.75	60.4286	26	2	97	153	8	6	Taar4	NA	Taar4	Taar4	NA	NA	NA	NA	NA	NA	NA	InterCGI	NA	NA	NA	NA	NA	NA	0.0454545	0.0522876	0.5	0.210526	0.777778	0.205882	0.0285714	0.384615
chr6	96165464	+	0.0618326	0.333588	-0.271756	0.271756	-2.25797	0.000311379	0.00416995	0.235294	0	0.714286	0	0	54307	41.5	14.4286	3	1	215	41	7	5	Fam19a1,1700123L14Rik	NA	1700123L14Rik	1700123L14Rik	Fam19a1	NA	NA	NA	NA	NA	NA	InterCGI	NA	NA	NA	NA	NA	NA	0.0232558	0	0	0	0.714286	0.235294	0	0
chr17	46437121	+	0.961581	0.689912	0.271669	0.271669	0.473161	0.000642353	0.00836376	1	0.902439	1	0.291667	0	237224	72.625	52.5714	22	2	215	129	8	6	Slc22a7	NA	Slc22a7	Slc22a7	NA	NA	NA	NA	NA	NA	NA	InterCGI	ENSMUSR00000176740	NA	NA	NA	NA	NA	0.972093	0.96124	1	1	0.291667	1	1	1
chr5	124764841	+	0.797569	0.525926	0.271644	0.271644	0.591553	0.0429004	0.388469	1	0.375	1	0.222222	0	201592	12.375	14.5714	3	0	31	41	6	5	Dnah10	NA	Dnah10	Dnah10	NA	NA	NA	NA	NA	NA	NA	InterCGI	NA	NA	NA	NA	NA	NA	1	1	NA	0.222222	0.333333	0.75	0.375	1
chr6	98018131	+	0.307925	0.579526	-0.271602	0.271602	-0.890871	0.0145445	0.154385	0.512195	0.108108	0.74359	0.443709	0	138318	58.875	59.2857	37	0	95	151	8	6	Mitf	NA	Mitf	Mitf	NA	NA	NA	NA	NA	NA	NA	InterCGI	NA	NA	NA	NA	NA	NA	0.108108	0.443709	NA	0.580645	0.74359	0.214286	0.357143	0.512195
chr4	141457750	+	0.935516	0.663962	0.271554	0.271554	0.488434	0.046557	0.413285	1	0.555556	1	0	0	232344	16.75	12	8	0	28	19	8	6	Zbtb17	NA	NA	NA	Zbtb17	NA	NA	NA	NA	NA	NA	InterCGI	NA	NA	NA	NA	NA	NA	1	1	NA	0.6	0	1	0.555556	1
chr7	76890454	+	0.241071	0.512532	-0.27146	0.27146	-1.05742	0.0263107	0.260393	0.916667	0	1	0	0	113360	6	10.5714	2	0	12	29	4	4	Agbl1	NA	NA	NA	Agbl1	NA	NA	NA	NA	NA	NA	InterCGI	NA	NA	NA	NA	NA	NA	0	0	1	NA	0.5	0.333333	0.428571	0
chr14	60380105	+	0.091826	0.363281	-0.271455	0.271455	-1.87416	7.20965e-05	0.00101472	0.167785	0	0.670588	0.060241	0	51673	205.625	262.857	6	11	441	498	8	7	Amer2	NA	Amer2	Amer2	NA	NA	NA	NA	CGI_chr14_60378106_60379275	NA	CGI_chr14_60378106_60379275	CpGShore	NA	NA	NA	NA	NA	NA	0	0.0706522	0.181818	0.060241	0.670588	0.167785	0.0952381	0.062963
chr16	8416190	+	0.858844	0.587418	0.271425	0.271425	0.540355	0.00123459	0.0156409	1	0.25	1	0	0	216178	10.625	10.8571	0	0	39	21	6	5	Tmem114	NA	NA	NA	Tmem114	NA	NA	NA	NA	NA	NA	InterCGI	NA	NA	NA	NA	NA	NA	1	0.941176	NA	0	1	1	1	NA
chr2	173232325	+	0.772846	0.501473	0.271373	0.271373	0.61407	0.0171226	0.178737	0.964758	0.263158	0.913462	0.166667	0	195715	59.625	40.5714	9	6	227	104	8	7	Pmepa1	NA	NA	NA	Pmepa1	NA	NA	NA	NA	NA	NA	InterCGI	NA	NA	NA	NA	NA	NA	0.964758	0.913462	0.166667	0.611111	0.4	0.71875	0.772727	0.888889
chr16	10170227	+	0.142508	0.413783	-0.271275	0.271275	-1.47444	0.00599183	0.0686912	0.217391	0.0285714	0.830189	0	0	68913	131	54	19	0	700	144	8	6	Rpl39l	Rpl39l	NA	Rpl39l	NA	Rpl39l	NA	NA	NA	NA	NA	InterCGI	NA	NA	NA	NA	NA	NA	0.124286	0.0625	NA	0	0.454545	0.130435	0.217391	0.157895
chr9	56876898	+	0.855993	0.584864	0.271129	0.271129	0.541796	0.0141906	0.151034	1	0.454545	0.971963	0.05	0	215732	38.5	40.4286	11	0	59	107	8	6	Cspg4	NA	NA	NA	Cspg4	NA	NA	NA	NA	NA	NA	InterCGI	NA	NA	NA	NA	NA	NA	1	0.971963	NA	0.857143	0.05	0.888889	0.981132	0.454545
chr19	40659698	+	0.557912	0.286799	0.271113	0.271113	0.93618	0.0250678	0.249824	1	0.212766	0.513812	0	0	130883	101.625	85.1429	1	1	182	181	7	5	Entpd1	Entpd1	NA	NA	Entpd1	NA	NA	NA	NA	NA	NA	InterCGI	NA	NA	NA	ENSMUSR00000587181	NA	NA	1	0.513812	0	0.457143	0	0.512605	0.485714	0.604396
chr4	120930948	+	0.158799	0.42963	-0.270831	0.270831	-1.38098	0.0151318	0.159984	0.6	0	1	0	0	76492	16.5	9.57143	1	2	97	27	5	4	Zfp69	NA	Zfp69	Zfp69	NA	NA	NA	NA	NA	NA	NA	InterCGI	NA	NA	NA	NA	NA	NA	0.309278	0.0740741	0	0	1	0.6	0	0
chr11	3504764	+	0.9177	0.647076	0.270624	0.270624	0.497598	0.0239996	0.240503	0.962134	0.873684	0.963663	0.2	0	229234	280.125	350.714	95	75	581	688	8	7	Inpp5j	Inpp5j	NA	Inpp5j	NA	Inpp5j	NA	NA	NA	NA	NA	InterCGI	ENSMUSR00000511316	NA	NA	ENSMUSR00000441236	NA	NA	0.962134	0.96134	0.957407	0.963663	0.2	0.917031	0.902527	0.945545
chr6	121346729	+	0.957245	0.686623	0.270622	0.270622	0.473504	0.0135416	0.144862	1	0.891892	1	0.230769	0	237130	54.875	19.1429	33	2	106	38	8	6	Slc6a12	Slc6a12	NA	Slc6a12	Slc6a12	Slc6a12	NA	NA	NA	NA	NA	InterCGI	NA	NA	NA	NA	ENSMUSR00000453583	NA	1	0.973684	1	1	0.230769	0.976744	0.954545	0.948718
chr8	11393430	+	0.885853	0.615302	0.270551	0.270551	0.518708	0.00131909	0.0166569	0.984556	0.793103	0.979167	0.355556	0	222637	101.875	165.143	31	0	259	299	8	6	Col4a2	NA	NA	NA	Col4a2	NA	NA	NA	NA	NA	NA	InterCGI	ENSMUSR00000335707	NA	NA	NA	ENSMUSR00000663696	NA	0.984556	0.979167	NA	0.953488	0.355556	0.875	0.909091	0.93578
chr11	69399520	+	0.137502	0.407956	-0.270454	0.270454	-1.50262	0.000724203	0.00938061	0.352113	0	0.75	0.0338983	0	65850	57.125	58	22	7	101	172	8	7	Kdm6b	NA	NA	Kdm6b	NA	NA	Kdm6b	NA	CGI_chr11_69399725_69400065	CGI_chr11_69395199_69396220	CGI_chr11_69399725_69400065	CpGShore	NA	NA	NA	NA	NA	NA	0	0.0406977	0.285714	0.0338983	0.741935	0.116667	0.0990099	0.0344828
chr2	128340318	+	0.635051	0.364834	0.270217	0.270217	0.783162	0.0309388	0.298965	0.785714	0.444444	0.6	0.181818	0	158043	17.75	16.7143	4	9	56	22	7	7	Gm14005	NA	NA	NA	Gm14005	NA	NA	NA	NA	NA	NA	InterCGI	NA	NA	NA	NA	ENSMUSR00000485085	NA	0.785714	0.526316	0.307692	0.222222	0.181818	0.714286	0.5	0.75
chr19	42307122	+	0.926788	0.656591	0.270197	0.270197	0.490921	0.000445738	0.00588732	1	0.838235	1	0.193182	0	231271	96.125	35.8571	25	4	245	88	8	6	Crtac1	NA	NA	NA	Crtac1	NA	NA	NA	NA	NA	NA	InterCGI	NA	NA	NA	NA	NA	NA	1	1	1	1	0.266667	0.929825	0.838235	0.92
chr3	107668987	+	0.939741	0.669553	0.270189	0.270189	0.482949	0.00236904	0.028993	1	0.714286	1	0	0	233846	52.25	13.2857	2	0	340	41	7	5	Ahcyl1	NA	NA	NA	Ahcyl1	NA	NA	NA	NA	NA	NA	InterCGI	NA	NA	NA	NA	NA	NA	1	1	NA	0	0.666667	1	1	1
chr5	3491432	+	0.931362	0.661457	0.269905	0.269905	0.487454	0.000192643	0.00262746	0.986911	0.888889	0.896104	0.409091	0	232601	93.75	36.7143	18	7	382	77	8	7	Cdk6	NA	NA	NA	Cdk6	NA	NA	NA	NA	NA	NA	InterCGI	NA	NA	NA	NA	ENSMUSR00000312025	NA	0.986911	0.896104	0.857143	0.75	0.409091	0.918367	0.95	0.940299
chr9	106346355	+	0.953348	0.683475	0.269873	0.269873	0.474213	0.000128147	0.00177209	1	0.858491	1	0.368421	0	236931	55.125	36.4286	25	0	106	121	8	6	Poc1a	NA	NA	NA	Poc1a	NA	NA	NA	NA	NA	NA	InterCGI	NA	NA	NA	NA	NA	NA	0.858491	0.958678	NA	1	0.368421	0.920635	1	1
chr13	52638351	+	0.216733	0.48648	-0.269747	0.269747	-1.13074	0.019378	0.199498	0.344828	0.0204082	0.888889	0.194444	0	104204	119.375	66	24	18	428	193	8	7	Syk	NA	NA	NA	Syk	NA	NA	NA	NA	NA	NA	InterCGI	NA	NA	NA	NA	NA	NA	0.264019	0.202073	0.27451	0.194444	0.888889	0.344828	0.301587	0.208333
chr13	49298702	+	0.928255	0.65857	0.269685	0.269685	0.488902	0.0158288	0.166643	1	0.868852	1	0.179245	0	231825	86.5	87.1429	59	1	159	182	8	6	Fgd3	NA	NA	Fgd3	Fgd3	Fgd3	NA	NA	NA	NA	NA	InterCGI	NA	NA	NA	NA	ENSMUSR00000537926	NA	1	0.989011	1	1	0.396226	0.902439	0.937107	0.949153
chr17	31265148	+	0.644444	0.374851	0.269594	0.269594	0.765972	0.0345643	0.327772	1	0	1	0	0	161278	5.5	8.42857	1	0	18	19	4	6	Rsph1	NA	NA	NA	Rsph1	NA	NA	NA	NA	NA	NA	InterCGI	NA	ENSMUSR00000352313	NA	NA	NA	NA	1	1	NA	0	0.3	1	0.388889	0.8
chr4	43969648	+	0.303483	0.572897	-0.269414	0.269414	-0.894852	0.0225486	0.227716	0.5	0.0909091	0.853659	0.259887	0	137729	103.125	71.7143	11	15	327	177	8	7	Glipr2	NA	NA	NA	Glipr2	NA	NA	NA	NA	NA	NA	InterCGI	NA	NA	NA	NA	NA	NA	0.211009	0.259887	0.466667	0.423077	0.853659	0.380952	0.135593	0.0909091
chr3	87536033	+	0.287548	0.556944	-0.269396	0.269396	-0.930083	0.00291473	0.0352004	0.75	0	0.8	0.375	0	131748	10.875	14.8571	0	0	18	38	7	5	Etv3	NA	Etv3	Etv3	NA	NA	NA	NA	NA	NA	NA	InterCGI	NA	NA	NA	NA	NA	NA	0	0.5	NA	0.375	0.8	0.75	0.222222	NA
chr1	75467766	+	0.707454	0.438058	0.269396	0.269396	0.6792	0.000308034	0.0041269	0.881743	0.571429	0.666667	0.317308	0	179972	130.125	76	33	5	482	174	8	7	Asic4	NA	NA	NA	Asic4	NA	NA	NA	NA	NA	NA	InterCGI	ENSMUSR00000324399	NA	NA	NA	ENSMUSR00000490999	NA	0.881743	0.666667	0.4	0.383333	0.432432	0.671053	0.72093	0.666667
chr17	34651681	+	0.911235	0.642034	0.269201	0.269201	0.498622	0.0113949	0.123965	0.971065	0.847619	0.97343	0.239316	0	228925	288.375	222	105	117	864	414	8	7	Atf6b	NA	Atf6b	Atf6b	NA	NA	NA	NA	NA	NA	NA	InterCGI	ENSMUSR00000571922	NA	NA	NA	NA	ENSMUSR00000321178	0.971065	0.97343	0.924138	0.84	0.239316	0.880682	0.918519	0.968254
chr8	116906178	+	0.905556	0.636693	0.268862	0.268862	0.501566	7.43021e-06	0.000111405	1	0.666667	1	0.333333	0	228152	25.75	16.7143	2	0	136	30	7	5	Cmc2	NA	NA	NA	Cmc2	NA	NA	NA	NA	NA	NA	InterCGI	NA	NA	NA	NA	NA	NA	1	1	0.666667	NA	0.333333	0.666667	1	1
chr5	114606975	+	0.861209	0.592414	0.268796	0.268796	0.532265	0.0485232	0.426164	1	0.594203	0.96875	0.179245	0	218940	49.5	91.5714	2	66	89	116	7	7	Fam222a	NA	NA	NA	Fam222a	NA	NA	NA	NA	CGI_chr5_114610856_114611179	CGI_chr5_114610856_114611179	CpGShelf	NA	ENSMUSR00000636688	NA	NA	NA	NA	1	0.96875	0.878049	0.801724	0.257576	0.716418	0.848485	1
chr3	40683489	+	0.2644	0.533188	-0.268788	0.268788	-0.985173	0.00321868	0.0386217	0.458333	0.166667	0.92	0.0597015	0	123483	110.75	46	18	10	573	134	8	7	Intu	NA	Intu	Intu	NA	NA	NA	NA	NA	NA	NA	InterCGI	NA	NA	NA	NA	ENSMUSR00000384540	NA	0.26178	0.0597015	0.3	0.181818	0.92	0.25	0.219512	0.166667
chr5	111742499	+	0.828093	0.559321	0.268773	0.268773	0.557869	0.000797201	0.0102869	0.955172	0.666667	0.919643	0.30303	0	211045	72.625	43	24	0	290	112	8	6	E130006D01Rik	NA	NA	NA	E130006D01Rik	NA	NA	NA	NA	NA	NA	InterCGI	NA	NA	NA	NA	ENSMUSR00000244191	NA	0.955172	0.919643	NA	0.888889	0.30303	0.84375	0.846154	0.853659
chr14	89898981	+	0.40748	0.676128	-0.268647	0.268647	-0.716769	3.80262e-05	0.000544623	0.769231	0.0322581	0.964286	0	0	171793	17.125	61	8	7	31	120	8	7	Gm5088	NA	NA	Gm5088	NA	NA	NA	CGI_chr14_89898190_89899068	NA	NA	CGI_chr14_89898190_89899068	CpGIsland	NA	NA	NA	ENSMUSR00000550373	NA	NA	0.0322581	0	0.4	0.714286	0.964286	0.5	0.357143	0.333333
chr15	31593281	+	0.326077	0.0574378	0.268639	0.268639	2.31716	8.37591e-05	0.00117367	1	0.194444	0.0972222	0.00537634	0.0972222	51902	154.75	199.143	66	13	268	356	8	7	Cct5	NA	NA	NA	Cct5	NA	NA	NA	NA	NA	NA	InterCGI	NA	NA	NA	NA	NA	NA	1	0.0814607	0.0769231	0.00537634	0.0163934	0.194444	0.263158	0.197917
chr8	95372161	+	0.916011	0.647469	0.268542	0.268542	0.494106	0.00143326	0.0180266	1	0.722222	0.875	0	0	230230	12.375	13.7143	0	0	36	43	6	5	Mmp15	NA	Mmp15	Mmp15	NA	NA	NA	NA	NA	NA	NA	InterCGI	ENSMUSR00000669504	NA	NA	NA	NA	NA	0.722222	0.860465	NA	0	0.714286	1	1	NA
chr14	18597966	+	0.929167	0.660648	0.268519	0.268519	0.485825	7.5196e-06	0.000112717	1	0.5	1	0.3	0	233040	19.75	9	4	0	111	19	5	5	Ube2e2	NA	NA	NA	Ube2e2	NA	NA	NA	NA	NA	NA	InterCGI	NA	NA	NA	NA	NA	NA	1	1	NA	0.3	1	1	1	1
chr5	117534329	+	0.43112	0.699615	-0.268496	0.268496	-0.685867	0.0367521	0.344461	0.653846	0.203125	0.961538	0.38674	0	178593	115	71.4286	27	5	343	181	8	7	Ksr2	NA	NA	NA	Ksr2	NA	NA	NA	NA	NA	NA	InterCGI	NA	NA	NA	NA	NA	NA	0.279883	0.38674	0.6	0.821429	0.961538	0.424242	0.570312	0.648148
chr1	151662701	+	0.979592	0.711111	0.268481	0.268481	0.456612	0.0382494	0.355785	1	0.857143	1	0	0	242876	4.375	8.42857	0	0	12	20	4	5	Fam129a	NA	NA	NA	Fam129a	NA	NA	NA	NA	NA	NA	InterCGI	NA	NA	NA	NA	ENSMUSR00000268123	NA	1	1	NA	0	1	1	1	1
chr12	18514921	+	0.015625	0.284014	-0.268389	0.268389	-3.52026	0.0421684	0.383569	0.125	0	0.666667	0	0	79954	7.25	12.2857	3	2	13	30	6	4	5730507C01Rik	NA	5730507C01Rik	5730507C01Rik	5730507C01Rik	NA	NA	CGI_chr12_18514210_18515044	NA	NA	CGI_chr12_18514210_18515044	CpGIsland	NA	NA	NA	NA	NA	NA	0	0	0	0.5	0.666667	0	0	0
chr13	34223292	+	0.934461	0.666102	0.268359	0.268359	0.482251	0.0481929	0.424111	1	0.818182	1	0.25	0	234008	54.75	15.1429	8	0	245	31	8	5	Slc22a23	NA	NA	NA	Slc22a23	NA	NA	NA	NA	NA	NA	InterCGI	NA	ENSMUSR00000536167	NA	NA	NA	NA	0.959184	1	NA	1	0.25	0.875	0.939394	0.818182
chr3	97166428	+	0.968254	0.7	0.268254	0.268254	0.46239	2.45841e-05	0.000356014	1	0.857143	1	0.333333	0	241020	7.125	6.71429	3	0	11	10	7	5	Acp6	NA	NA	NA	Acp6	NA	NA	NA	NA	NA	NA	InterCGI	NA	NA	NA	NA	NA	NA	1	1	NA	1	0.333333	0.888889	1	1
chr19	46532497	+	0.947422	0.679365	0.268057	0.268057	0.473887	0.0320144	0.30756	1	0.890625	1	0.2	0	237031	90	17.4286	41	3	184	52	8	6	Arl3	NA	NA	NA	Arl3	NA	NA	NA	NA	NA	NA	InterCGI	NA	NA	NA	NA	NA	NA	1	1	0.666667	1	0.6	0.972603	0.978723	0.96
chr19	32376536	+	0.985714	0.717747	0.267967	0.267967	0.452295	0.00384011	0.0455173	1	0.9	1	0.466667	0	244175	11.125	13.7143	0	0	49	27	3	6	Sgms1	NA	NA	NA	Sgms1	NA	NA	NA	NA	NA	NA	InterCGI	NA	NA	NA	NA	ENSMUSR00000425110	NA	1	0.958333	NA	1	0.8	1	1	1
chr2	120494894	+	0.0844795	0.352422	-0.267942	0.267942	-1.9396	0.0467136	0.414322	0.141844	0.0227273	0.744493	0.0445736	0	81998	336.125	569.857	44	9	615	1032	8	7	Capn3	NA	Capn3	Capn3	NA	NA	NA	NA	NA	NA	NA	InterCGI	NA	NA	NA	NA	NA	NA	0.0227273	0.0566038	0.333333	0.0445736	0.744493	0.12945	0.0825147	0.0658824
chr7	45939740	+	0.896499	0.628579	0.26792	0.26792	0.505441	0.00359454	0.0428153	0.987382	0.76	1	0.315789	0	226704	91.25	11	25	0	317	19	8	6	Ccdc114	NA	NA	NA	Ccdc114	NA	NA	NA	NA	NA	NA	InterCGI	NA	NA	NA	NA	NA	NA	0.987382	0.6	NA	1	0.315789	0.875	0.933333	0.931818
chr7	16212897	+	0.26534	0.532956	-0.267616	0.267616	-0.97962	0.0116241	0.126222	0.399083	0.147059	0.82439	0.159639	0	124171	214.25	188.571	64	51	655	332	8	7	Dhx34	Dhx34	Dhx34	Dhx34	NA	NA	NA	NA	NA	NA	NA	InterCGI	NA	NA	NA	NA	NA	NA	0.20458	0.159639	0.27451	0.302752	0.757576	0.281818	0.30719	0.147059
chr7	30566270	+	0.989796	0.722222	0.267574	0.267574	0.449352	0.00467629	0.0546344	1	0.928571	1	0.25	0	245487	6.5	8.57143	0	0	14	31	6	3	Igflr1,Gapdhs,U2af1l4	NA	Igflr1	Igflr1	Gapdhs	NA	U2af1l4	NA	NA	CGI_chr7_30563166_30563502	CGI_chr7_30563166_30563502	CpGShelf	NA	NA	NA	NA	NA	NA	1	1	1	NA	0.666667	1	1	NA
chr17	53452790	+	0.117075	0.384192	-0.267117	0.267117	-1.63322	0.00112695	0.0143387	0.25	0	1	0	0	57160	45.25	22.2857	0	1	225	49	7	5	Efhb	NA	NA	NA	Efhb	NA	NA	NA	NA	NA	NA	InterCGI	NA	NA	NA	NA	NA	NA	0.0666667	0.0816327	0	0	1	0	0.222222	NA
chr1	172012904	+	0.251166	0.518208	-0.267042	0.267042	-1.01614	5.64601e-05	0.000799896	0.345203	0	0.783784	0.211712	0	119039	535.125	320.857	1	37	1080	666	7	7	Vangl2	NA	Vangl2	Vangl2	NA	NA	NA	NA	NA	NA	NA	InterCGI	ENSMUSR00000189174	NA	NA	NA	NA	NA	0	0.211712	0.738462	0.337182	0.783784	0.301703	0.345203	0.336774
chr8	105704478	+	0.167973	0.434811	-0.266838	0.266838	-1.32153	0.0435854	0.393159	0.242647	0.109756	0.711443	0.133333	0	82674	238.625	198.286	136	15	363	355	8	7	Enkd1	NA	Enkd1	Enkd1	NA	NA	NA	CGI_chr8_105704320_105704586	NA	CGI_chr8_105700706_105701789,CGI_chr8_105707564_105708145	CGI_chr8_105704320_105704586	CpGIsland	NA	NA	NA	NA	NA	NA	0.179063	0.140845	0.133333	0.274678	0.710526	0.142857	0.154506	0.109756
chr5	28458218	+	0.00694444	0.273658	-0.266713	0.266713	-4.06527	1.13325e-05	0.00016827	0.0555556	0	0.611111	0	0	48980	31.5	27.4286	5	1	106	85	8	6	Shh	9530036O11Rik	Shh	Shh	NA	NA	NA	CGI_chr5_28457778_28459206	CGI_chr5_28459872_28460090	NA	CGI_chr5_28457778_28459206	CpGIsland	NA	NA	NA	NA	NA	NA	0	0	0	0	0.461538	0	0	0
chr2	49749359	+	1	0.733333	0.266667	0.266667	0.442274	0.032353	0.310337	1	1	1	0	0	247792	14.875	12.8571	7	0	30	27	8	5	Kif5c	NA	Kif5c	Kif5c	NA	NA	NA	NA	NA	NA	NA	InterCGI	NA	NA	NA	NA	NA	NA	1	1	0	NA	1	1	1	1
chr18	75580526	+	0.900893	0.634524	0.266369	0.266369	0.499048	0.027869	0.273479	1	0.6	0.857143	0	0	228793	5.5	6.85714	1	0	9	20	5	5	Ctif	NA	NA	NA	Ctif	NA	NA	NA	NA	NA	NA	InterCGI	NA	NA	NA	NA	NA	NA	1	0.85	NA	0	0.857143	1	1	0.6
chr7	16885197	+	0.514635	0.248377	0.266258	0.266258	1.02184	5.07823e-05	0.000721707	1	0	0.625	0	0	118370	6	14.8571	0	1	19	48	4	5	Dact3	NA	Dact3	Dact3	NA	NA	NA	CGI_chr7_16885081_16886384	NA	NA	CGI_chr7_16885081_16886384	CpGIsland	NA	NA	NA	NA	NA	NA	0	0	0	0	0.15	0	0.857143	NA
chr15	30467334	+	0.887832	0.621693	0.266139	0.266139	0.507221	0.0478748	0.421986	1	0.333333	1	0	0	226075	27.75	5.42857	1	0	179	9	4	5	Ctnnd2	NA	NA	NA	Ctnnd2	NA	NA	NA	NA	NA	NA	InterCGI	NA	NA	NA	NA	NA	NA	0.977654	1	0	NA	0.571429	0.333333	1	1
chr5	135910698	+	0.954861	0.688725	0.266136	0.266136	0.465596	0.0376586	0.351201	1	0.75	1	0	0	239703	25.375	10	3	0	144	21	6	4	Ywhag	NA	NA	Ywhag	NA	NA	Ywhag	NA	CGI_chr5_135911011_135911681	NA	CGI_chr5_135911011_135911681	CpGShore	NA	NA	NA	NA	NA	NA	1	1	NA	0	0.5	0.888889	1	0.75
chr11	107676611	+	0.950441	0.684461	0.26598	0.26598	0.467803	0.000570888	0.00746587	1	0.92	0.971429	0.214286	0	239031	50.625	84.8571	27	9	83	146	8	7	Helz	NA	NA	NA	Helz	NA	NA	NA	NA	NA	NA	InterCGI	NA	NA	NA	NA	NA	NA	1	0.965753	0.777778	0.971429	0.214286	0.9375	0.93617	0.931818
chr10	77151118	+	0.792208	0.526515	0.265693	0.265693	0.580357	3.12291e-05	0.000449567	1	0.5	0.909091	0.3	0	204724	5.5	10.7143	0	0	11	33	4	5	Col18a1	NA	NA	NA	Col18a1	NA	NA	NA	NA	NA	NA	InterCGI	NA	NA	NA	NA	ENSMUSR00000416529	NA	1	0.909091	NA	0.5	0.7	0.636364	1	NA
chr8	58700705	+	0.0785714	0.344066	-0.265494	0.265494	-1.9991	0.00257176	0.0313363	0.375	0	0.666667	0	0	59687	11	8.71429	0	0	24	24	6	4	Gm15881,Galntl6	Gm15881	Gm15881	Gm15881	Galntl6	NA	NA	NA	NA	NA	NA	InterCGI	NA	NA	NA	NA	NA	NA	0	0	NA	0	0.625	0	0.375	NA
chr4	109220923	+	0.346692	0.612151	-0.265459	0.265459	-0.802586	0.00118229	0.0150079	0.491228	0.1875	1	0.285714	0	154262	19.625	19.2857	4	0	57	56	7	5	Calr4	NA	NA	NA	Calr4	NA	NA	NA	NA	NA	NA	InterCGI	NA	NA	NA	NA	NA	NA	0.491228	0.392857	NA	1	0.615385	0.375	0.4	0.1875
chr7	127944836	+	0.025	0.290013	-0.265013	0.265013	-3.0996	0.0128805	0.138472	0.2	0	1	0	0	67650	7.25	8.28571	2	0	11	28	6	5	Prss36	NA	Prss36	Prss36	NA	NA	NA	CGI_chr7_127944686_127944904	NA	NA	CGI_chr7_127944686_127944904	CpGIsland	ENSMUSR00000432212	NA	NA	NA	NA	NA	0	0	1	NA	0.375	0	0	0
chr4	127312256	+	0.509375	0.244363	0.265012	0.265012	1.02989	4.08976e-05	0.000584746	1	0.125	0.647059	0	0	116768	8.875	14.5714	2	1	16	31	5	6	Gja4	NA	Gja4	Gja4	NA	NA	NA	NA	CGI_chr4_127313822_127314034	NA	CGI_chr4_127313822_127314034	CpGShore	NA	NA	NA	NA	NA	NA	1	0.647059	0	0	0.166667	0.4	0.133333	0.5
chr10	79976976	+	0.0626768	0.327631	-0.264954	0.264954	-2.21588	0.000360143	0.00479588	0.16	0	0.777778	0	0	54614	40.5	45.2857	21	6	65	129	8	7	Bc1,Grin3b	NA	Grin3b	Grin3b	Bc1	NA	NA	CGI_chr10_79976783_79977771	CGI_chr10_79978323_79978597	NA	CGI_chr10_79976783_79977771	CpGIsland	NA	NA	NA	NA	NA	NA	0	0	0	0	0.777778	0.0810811	0.0666667	0.047619
chr15	97050090	+	0.434013	0.169083	0.26493	0.26493	1.30997	0.0039517	0.0467463	1	0.122449	0.567839	0	0	83681	96.625	140	31	41	195	206	8	7	Slc38a4	NA	NA	NA	Slc38a4	NA	NA	NA	NA	NA	NA	InterCGI	NA	NA	NA	NA	NA	NA	1	0.567839	0	0.0392157	0.220339	0.242424	0.458333	0.122449
chr9	108054181	+	0.873714	0.609041	0.264673	0.264673	0.513544	0.0266843	0.26358	1	0.7	0.941176	0.133333	0	224265	19.25	21.4286	10	0	33	46	8	6	Amigo3,Rnf123	NA	Amigo3	Amigo3	Rnf123	NA	NA	NA	NA	NA	NA	InterCGI	ENSMUSR00000682145	NA	NA	NA	NA	NA	1	0.869565	NA	0.884615	0.413793	0.962963	0.863636	0.722222
chr18	75139103	+	0.933652	0.669058	0.264595	0.264595	0.474721	0.000438261	0.0057916	1	0.839286	1	0.230769	0	236783	64.25	45.5714	26	0	138	135	8	6	Dym	NA	NA	NA	Dym	NA	NA	NA	NA	NA	NA	InterCGI	NA	NA	NA	NA	NA	NA	1	0.992593	NA	1	0.230769	0.839286	0.92029	0.884615
chr17	37051086	+	0.0550434	0.319462	-0.264419	0.264419	-2.34064	0.000996203	0.0127407	0.0914286	0.0175439	0.689189	0	0	56866	95.5	89.4286	43	11	175	319	8	7	Gabbr1	NA	Gabbr1	Gabbr1	NA	NA	NA	CGI_chr17_37050633_37051202	NA	NA	CGI_chr17_37050633_37051202	CpGIsland	ENSMUSR00000352857	NA	NA	NA	NA	NA	0.0914286	0.0250784	0	0	0.689189	0.0722892	0.0210526	0.0175439
chr7	30314027	+	0.623629	0.359255	0.264374	0.264374	0.779021	0.000106694	0.00148466	0.931034	0.3125	0.644068	0.0666667	0	158688	14.875	17.2857	0	0	29	59	7	5	Alkbh6	Syne4	Alkbh6	Alkbh6	NA	NA	NA	CGI_chr7_30313933_30314159	NA	NA	CGI_chr7_30313933_30314159	CpGIsland	NA	NA	NA	ENSMUSR00000654236	NA	NA	0.931034	0.644068	NA	0.0666667	0.347826	0.538462	0.3125	NA
chr3	53477616	+	0.490436	0.226114	0.264322	0.264322	1.0837	0.000107672	0.00149778	0.68	0.306202	0.52381	0	0	109780	73.625	43.2857	19	1	258	107	8	6	Proser1	NA	Proser1	Proser1	NA	NA	NA	NA	CGI_chr3_53478794_53479092	NA	CGI_chr3_53478794_53479092	CpGShore	NA	NA	NA	NA	NA	NA	0.306202	0.242991	0	0	0.210526	0.326087	0.68	0.631579
chr1	36242353	+	0.969206	0.705444	0.263763	0.263763	0.452775	0.0444524	0.399124	1	0.895833	1	0.3125	0	244032	77.125	32.5714	7	0	353	104	8	6	Uggt1	NA	NA	NA	Uggt1	NA	NA	NA	CGI_chr1_36243891_36244412	NA	CGI_chr1_36243891_36244412	CpGShore	NA	NA	NA	NA	NA	NA	0.909348	1	NA	0.8	0.3125	0.962963	1	1
chr11	97775676	+	0.121854	0.385589	-0.263735	0.263735	-1.58506	0.0215608	0.218987	0.217391	0.0502513	0.764706	0.0716511	0	71605	236.375	119.571	69	21	914	321	8	7	1700001P01Rik	NA	1700001P01Rik	1700001P01Rik	NA	NA	NA	NA	NA	NA	NA	InterCGI	NA	NA	NA	NA	ENSMUSR00000167777	NA	0.0853392	0.0716511	0.238095	0.144444	0.666667	0.0923077	0.154286	0.108108
chr5	24993715	+	1	0.736364	0.263636	0.263636	0.436405	0.000269946	0.00363382	1	1	1	0.2	0	250232	3	7.28571	1	5	9	11	2	7	Prkag2	NA	NA	NA	Prkag2	NA	NA	NA	NA	NA	NA	InterCGI	NA	NA	NA	NA	NA	NA	1	1	1	1	0.2	1	1	1
chr15	99819765	+	0.728426	0.464845	0.263581	0.263581	0.636997	0.0100693	0.110697	1	0.578947	0.913043	0	0	190176	22.125	21.7143	9	1	38	46	8	6	Lima1	NA	Lima1	Lima1	NA	Lima1	NA	NA	NA	NA	NA	InterCGI	NA	NA	NA	ENSMUSR00000469647	NA	NA	1	0.913043	0	0.2	0.894737	0.625	0.875	0.882353
chr1	152991344	+	0.947007	0.683575	0.263433	0.263433	0.464478	0.00260427	0.031708	1	0.769231	1	0.333333	0	239988	30.625	8.57143	5	0	159	23	8	5	Nmnat2	NA	NA	NA	Nmnat2	NA	NA	NA	NA	NA	NA	InterCGI	NA	NA	NA	NA	NA	NA	0.949686	1	NA	1	0.833333	0.857143	1	1
chr15	5024515	+	0.258464	0.521893	-0.263429	0.263429	-0.986407	5.60778e-06	8.44999e-05	0.353791	0	0.774319	0.289474	0	123150	351.75	275.857	7	11	687	555	8	7	C7	NA	NA	NA	C7	NA	NA	NA	NA	NA	NA	InterCGI	NA	NA	NA	NA	NA	NA	0	0.322523	0.363636	0.289474	0.740385	0.306034	0.281853	0.3273
chr4	127233780	+	0.269999	0.533416	-0.263417	0.263417	-0.956636	0.0137306	0.146671	0.408537	0.0684932	0.747748	0.173745	0	127982	111.25	117	70	5	164	259	8	7	Dlgap3	NA	Dlgap3	Dlgap3	NA	NA	NA	CGI_chr4_127233648_127233920	NA	CGI_chr4_127235896_127236812	CGI_chr4_127233648_127233920	CpGIsland	NA	NA	NA	NA	NA	NA	0.0684932	0.173745	0.6	0.235294	0.686275	0.392857	0.383562	0.1
chr4	119178568	+	0.984375	0.72096	0.263415	0.263415	0.443998	0.0124484	0.134285	1	0.875	1	0	0	247260	3.5	6.57143	1	0	8	12	3	5	Ermap	NA	Ermap	Ermap	Ermap	NA	Ermap	NA	NA	NA	NA	InterCGI	NA	NA	NA	NA	ENSMUSR00000623926	NA	1	1	0	NA	0.666667	1	1	1
chr3	102935883	+	0.142083	0.405368	-0.263285	0.263285	-1.44953	0.0437469	0.394243	0.333333	0.0204082	0.758621	0.0364964	0	80701	54.25	55.7143	29	6	93	137	8	7	Sycp1	NA	NA	NA	Sycp1	NA	NA	CGI_chr3_102935374_102936230	NA	NA	CGI_chr3_102935374_102936230	CpGIsland	NA	NA	NA	NA	NA	NA	0.0434783	0.0364964	0.0555556	0.5	0.758621	0.242857	0.0227273	0.0204082
chr19	53708543	+	0.865797	0.602711	0.263085	0.263085	0.515389	0.0478026	0.421533	1	0.555556	1	0.230769	0	223801	18	13.2857	6	0	51	30	8	6	Rbm20	NA	NA	NA	Rbm20	NA	NA	NA	NA	NA	NA	InterCGI	NA	NA	NA	NA	NA	ENSMUSR00000588476	0.921569	0.966667	NA	1	0.454545	0.875	0.555556	0.875
chr19	37956271	+	0.859676	0.59668	0.262996	0.262996	0.519542	0.036355	0.341496	1	0.533333	1	0.285714	0	222255	29.625	23	1	0	60	38	7	6	Myof	NA	NA	NA	Myof	NA	NA	NA	NA	NA	NA	InterCGI	NA	NA	NA	NA	NA	NA	1	1	NA	0.611111	0.375	0.911765	1	0.645161
chr10	122807420	+	0.567498	0.30486	0.262638	0.262638	0.875105	1.21249e-05	0.000179665	1	0.395833	0.506024	0	0	140907	30.125	45	1	0	57	87	7	6	Ppm1h	NA	NA	NA	Ppm1h	NA	NA	NA	NA	NA	NA	InterCGI	ENSMUSR00000311733	NA	NA	NA	NA	NA	1	0.506024	NA	0.378378	0	0.472222	0.526316	0.578947
chr10	81587854	+	0.349832	0.612234	-0.262402	0.262402	-0.790132	0.00211652	0.0260786	0.727273	0.0833333	1	0.172414	0	156802	27.125	25.2857	11	1	54	71	8	5	Tle2	NA	NA	NA	Tle2	NA	NA	CGI_chr10_81587685_81588086	NA	NA	CGI_chr10_81587685_81588086	CpGIsland	NA	NA	NA	NA	NA	NA	0.537037	0.352113	1	1	0.666667	0.0833333	0.333333	0.727273
chr9	20804765	+	0.995238	0.732936	0.262302	0.262302	0.436228	7.3692e-06	0.000110513	1	0.966667	1	0	0	250287	57.25	13.8571	0	0	347	37	5	5	Col5a3	NA	Col5a3	Col5a3	NA	NA	NA	NA	NA	NA	NA	InterCGI	ENSMUSR00000210171	NA	NA	NA	NA	NA	1	1	NA	0	0.857143	1	NA	1
chr3	152107919	+	0.128019	0.389864	-0.261845	0.261845	-1.53464	0.0189752	0.195777	0.375	0	0.727273	0.142857	0	70489	43.75	15.8571	2	0	284	29	7	6	Gipc2	NA	NA	NA	Gipc2	NA	NA	NA	NA	NA	NA	InterCGI	NA	NA	NA	NA	ENSMUSR00000286426	NA	0.0669014	0.142857	NA	0.727273	0.461538	0	0.375	0.142857
chr17	80558706	+	0.310889	0.572386	-0.261497	0.261497	-0.859902	0.000327603	0.00437907	0.714286	0	1	0.181818	0	144028	6.25	14	0	0	13	32	6	4	Cdkl4	NA	NA	NA	Cdkl4	NA	NA	NA	NA	NA	NA	InterCGI	ENSMUSR00000259810	NA	NA	NA	ENSMUSR00000575535	NA	0	0.181818	NA	1	0.666667	0.714286	0.4	NA
chr8	110936447	+	0.979985	0.718566	0.261419	0.261419	0.442347	0.00108339	0.0138084	1	0.888889	0.971831	0.5	0	247768	46.625	25.5714	3	0	214	71	7	5	St3gal2	NA	NA	NA	St3gal2	NA	NA	NA	NA	NA	NA	InterCGI	NA	ENSMUSR00000670663	NA	NA	NA	NA	0.976636	0.971831	NA	0.6	0.5	1	1	1
chr4	119938119	+	0.942467	0.681129	0.261339	0.261339	0.462715	0.000213754	0.00290423	1	0.897143	0.96124	0.323232	0	240929	195.5	232.429	63	57	281	387	8	7	Hivep3	NA	NA	NA	Hivep3	NA	NA	NA	NA	NA	NA	InterCGI	NA	ENSMUSR00000624058	NA	NA	NA	NA	1	0.96124	0.947368	0.951567	0.323232	0.907407	0.955882	0.979021
chr6	41636330	+	0.512299	0.25098	0.261319	0.261319	1.00094	0.0176667	0.183752	0.774194	0.236842	0.484211	0.0714286	0	121196	36.25	32	19	0	63	95	8	6	Trpv6	Trpv6	NA	Trpv6	NA	Trpv6	NA	NA	NA	NA	NA	InterCGI	NA	NA	NA	NA	ENSMUSR00000643755	NA	0.236842	0.484211	NA	0.0714286	0.470588	0.461538	0.774194	0.622222
chr14	30561325	+	0.952063	0.690759	0.261304	0.261304	0.457212	0.0203048	0.207848	1	0.833333	1	0	0	242714	58.625	31.8571	15	0	235	88	8	6	Tkt	NA	NA	NA	Tkt	NA	NA	NA	NA	NA	NA	InterCGI	NA	NA	NA	NA	NA	NA	0.987234	0.931818	NA	1	0	1	1	1
chr18	82536361	+	1	0.738777	0.261223	0.261223	0.431748	0.000113683	0.00157838	1	1	1	0.5	0	251741	5	8.14286	0	0	12	27	5	3	Mbp	NA	NA	NA	Mbp	NA	NA	NA	NA	NA	NA	InterCGI	NA	NA	NA	NA	NA	NA	1	0.962963	NA	1	0.5	1	1	NA
chr9	57421476	+	0.690127	0.428918	0.261209	0.261209	0.673665	0.00823366	0.0920824	0.923077	0.626126	0.78254	0.146465	0	181877	444.5	412	26	134	838	775	8	7	Ppcdc	NA	NA	NA	Ppcdc	NA	NA	NA	NA	NA	NA	InterCGI	NA	NA	NA	NA	NA	NA	0.923077	0.78254	0.156716	0.544516	0.146465	0.626126	0.68125	0.655844
chr10	86908890	+	0.163334	0.424495	-0.261161	0.261161	-1.32578	0.0239013	0.239627	0.307692	0.05	1	0.0142857	0	82226	109	50.4286	11	5	584	91	8	7	Stab2	NA	NA	NA	Stab2	NA	NA	CGI_chr10_86908739_86909118	NA	NA	CGI_chr10_86908739_86909118	CpGIsland	NA	NA	NA	NA	NA	NA	0.123288	0.0142857	0.351648	0.2	1	0.0789474	0.05	0.307692
chr1	182301010	+	0.171447	0.432388	-0.260941	0.260941	-1.28577	0.000921773	0.0118258	0.444444	0	0.692308	0	0	85921	11.375	21	0	0	19	57	6	5	1700047M11Rik	1700047M11Rik	NA	1700047M11Rik	NA	NA	NA	NA	NA	NA	NA	InterCGI	NA	NA	NA	NA	NA	NA	0.0909091	0.0701754	NA	0	0.59375	0.277778	NA	0
chr12	105592584	+	0.282738	0.543651	-0.260913	0.260913	-0.919366	0.0246371	0.246049	0.833333	0	1	0	0	134075	8.5	9	2	0	15	34	7	4	Bdkrb2	NA	Bdkrb2	Bdkrb2	NA	NA	NA	NA	NA	NA	NA	InterCGI	NA	NA	NA	NA	NA	NA	0	0	1	NA	0.333333	0.5	0.5	0
chr7	25120830	+	0.0993372	0.360172	-0.260835	0.260835	-1.75941	0.00201807	0.0249344	0.307692	0	0.638298	0	0	58862	70.75	28.2857	5	0	414	81	8	5	Pou2f2	NA	NA	NA	Pou2f2	NA	NA	NA	NA	NA	NA	InterCGI	NA	NA	NA	NA	NA	NA	0.0797101	0.0208333	NA	0	0.5	0.217391	0	0
chr11	82444617	+	0.12511	0.385633	-0.260523	0.260523	-1.55003	3.73479e-05	0.000535172	0.222222	0	0.777778	0.0540541	0	62092	44.25	47.2857	1	27	91	90	7	7	Tmem132e	NA	Tmem132e	Tmem132e	NA	NA	NA	NA	NA	NA	NA	InterCGI	NA	NA	NA	NA	NA	NA	0	0.0540541	0.137255	0.144444	0.777778	0.119048	0.0909091	0.0943396
chr13	46630986	+	0.954612	0.694147	0.260465	0.260465	0.454073	0.0230535	0.232141	1	0.846154	1	0.3125	0	243666	26.125	17.7143	4	0	132	47	6	6	Cap2	NA	NA	NA	Cap2	NA	NA	NA	NA	NA	NA	InterCGI	NA	NA	NA	NA	NA	NA	0.992424	1	NA	1	0.666667	0.846154	1	1
chr5	135041993	+	0.191397	0.451825	-0.260428	0.260428	-1.1973	0.0384987	0.357656	0.555556	0.0540541	0.92	0	0	95866	42.875	26	9	0	178	51	8	6	Stx1a	NA	Stx1a	Stx1a	NA	NA	NA	CGI_chr5_135041968_135042194	NA	NA	CGI_chr5_135041968_135042194	CpGIsland	NA	NA	NA	NA	ENSMUSR00000381992	NA	0.179775	0.0980392	NA	0	0.636364	0.0833333	0.142857	0.555556
chr10	81218874	+	0.490831	0.230454	0.260377	0.260377	1.05857	0.024421	0.244158	0.74	0.363636	0.343348	0.141975	0.0202887	113229	196.125	151.857	50	48	765	233	8	7	Atcay	NA	NA	NA	Atcay	NA	NA	NA	NA	NA	NA	InterCGI	NA	NA	NA	NA	NA	NA	0.551634	0.340102	0.343348	0.20354	0.25	0.436893	0.474026	0.74
chr4	155964645	+	0.987736	0.727489	0.260247	0.260247	0.436037	0.0371837	0.3477	1	0.944444	1	0	0	250339	40	28.5714	9	1	85	81	8	6	Fam132a	NA	Fam132a	Fam132a	NA	NA	NA	NA	CGI_chr4_155962385_155962712	NA	CGI_chr4_155962385_155962712	CpGShore	NA	NA	NA	NA	NA	NA	1	1	0	0.409091	0.833333	1	1	1
chr10	81332653	+	0.0520833	0.312197	-0.260114	0.260114	-2.37567	0.0373071	0.348576	0.25	0	0.7	0	0	77838	5.875	14.2857	1	1	12	39	4	5	Tbxa2r	NA	Tbxa2r	Tbxa2r	NA	NA	NA	CGI_chr10_81332456_81333187	NA	NA	CGI_chr10_81332456_81333187	CpGIsland	NA	NA	NA	NA	NA	NA	0	0	0	0	0.631579	0	0	0
chr10	106669951	+	0.0828391	0.342872	-0.260033	0.260033	-1.92634	0.0173742	0.18107	0.205882	0	0.782609	0	0	69784	31.75	29.4286	15	0	67	73	8	6	Ppfia2	NA	NA	NA	Ppfia2	NA	NA	NA	NA	NA	NA	InterCGI	NA	NA	NA	NA	NA	NA	0	0	NA	0.166667	0.5625	0.185185	0	0
chr7	15920066	+	0.919643	0.659678	0.259964	0.259964	0.473208	0.0391328	0.362241	1	0.5	1	0	0	237212	8.875	8.42857	2	1	26	18	5	6	Sepw1	NA	Sepw1	Sepw1	NA	NA	NA	NA	NA	CGI_chr7_15922242_15922486	CGI_chr7_15922242_15922486	CpGShelf	NA	NA	NA	NA	NA	NA	1	1	0	0.2	0.833333	1	1	1
chr15	23168358	+	0.59225	0.851992	-0.259742	0.259742	-0.517312	0.000794646	0.0102563	0.791667	0.4	1	0.666667	0	222975	52	27.7143	11	0	167	71	8	6	Cdh18	NA	NA	NA	Cdh18	NA	NA	NA	NA	NA	NA	InterCGI	NA	NA	NA	NA	NA	NA	0.640719	0.676056	NA	1	1	0.4	0.545455	0.470588
chr7	126948321	+	0.234086	0.493757	-0.25967	0.25967	-1.04533	0.0024059	0.0294208	0.423077	0.125	0.777778	0	0	114857	35.625	41.2857	16	0	66	150	8	6	Asphd1	NA	Asphd1	Asphd1	NA	NA	NA	NA	CGI_chr7_126949701_126950007	NA	CGI_chr7_126949701_126950007	CpGShore	NA	NA	NA	NA	NA	NA	0.133333	0.246667	NA	0	0.742857	0.128205	0.423077	0.363636
chr10	105490738	+	0.123006	0.382664	-0.259657	0.259657	-1.5618	0.00876492	0.097511	0.2	0.0165289	0.8	0.0121951	0	65372	47.75	40.5714	25	0	121	82	8	6	Tmtc2	NA	NA	NA	Tmtc2	NA	NA	NA	NA	NA	NA	InterCGI	NA	NA	NA	NA	NA	NA	0.0165289	0.0121951	NA	0.3125	0.8	0.08	0.2	0.176471
chr3	79066722	+	0.0480475	0.307668	-0.25962	0.25962	-2.45221	0.0488098	0.428036	0.102804	0	0.664596	0.0167598	0	82932	296	270	87	157	699	537	8	7	Rapgef2	NA	Rapgef2	Rapgef2	NA	NA	NA	CGI_chr3_79066572_79066779	NA	NA	CGI_chr3_79066572_79066779	CpGIsland	NA	NA	NA	NA	NA	NA	0	0.0167598	0.0413223	0.10828	0.664596	0.0412371	0.0779221	0
chr13	49246277	+	0.835621	0.576003	0.259618	0.259618	0.529103	0.000201925	0.00274937	1	0.666667	0.72549	0.206897	0	219713	32.25	34.2857	7	9	61	51	8	7	Susd3	NA	NA	NA	Susd3	NA	NA	NA	CGI_chr13_49247724_49248279	NA	CGI_chr13_49247724_49248279	CpGShore	NA	NA	NA	NA	NA	NA	1	0.62	0.666667	0.72549	0.473684	0.810811	0.819672	0.846154
chr3	88325262	+	0.749195	0.489625	0.25957	0.25957	0.603624	4.83793e-05	0.000688578	1	0.622222	0.85	0.142857	0	198635	76.625	120	45	60	122	188	8	7	Glmp	NA	NA	NA	Glmp	NA	NA	NA	NA	NA	NA	InterCGI	NA	NA	NA	ENSMUSR00000284437	NA	NA	1	0.85	0.694915	0.819149	0.142857	0.666667	0.677778	0.778689
chr7	24565873	+	0.933498	0.673962	0.259536	0.259536	0.464104	0.000260157	0.00350607	1	0.88	0.969895	0.373134	0	240096	330.25	440.857	15	6	753	764	8	7	Xrcc1	NA	NA	NA	Xrcc1	NA	NA	NA	NA	NA	NA	InterCGI	NA	NA	NA	NA	NA	NA	1	0.969895	0.666667	0.954545	0.373134	0.905063	0.900463	0.953216
chr11	75515462	+	0.10353	0.362892	-0.259362	0.259362	-1.71568	0.0390685	0.361748	0.155963	0.0459184	0.728571	0.0681818	0	78545	252.125	181.143	106	44	643	442	8	7	Scarf1	NA	Scarf1	Scarf1	NA	Scarf1	NA	CGI_chr11_75515372_75515591	NA	NA	CGI_chr11_75515372_75515591	CpGIsland	NA	NA	NA	NA	NA	NA	0.0653188	0.0701357	0.0681818	0.0686275	0.728571	0.130682	0.0459184	0.113208
chr2	34622726	+	0.92707	0.66774	0.25933	0.25933	0.467424	9.91289e-05	0.00138222	1	0.806452	0.989899	0.285714	0	239164	47.875	32.4286	15	0	99	99	8	6	Mapkap1	NA	NA	NA	Mapkap1	NA	NA	NA	NA	NA	NA	InterCGI	NA	NA	NA	NA	NA	NA	1	0.989899	NA	0.666667	0.285714	0.818182	0.806452	0.942857
chr9	115306503	+	0.581123	0.321803	0.259319	0.259319	0.833128	3.34565e-07	5.25337e-06	1	0.467391	0.5888	0.138462	0	148493	373.375	293	2	25	828	625	7	7	Stt3b	NA	NA	NA	Stt3b	NA	NA	NA	NA	CGI_chr9_115309501_115310991	CGI_chr9_115309501_115310991	CpGShelf	ENSMUSR00000682892	NA	NA	NA	NA	NA	1	0.5888	0.48	0.387255	0.138462	0.54007	0.550669	0.550403
chr17	23955120	+	1	0.740714	0.259286	0.259286	0.428021	0.000823744	0.0106161	1	1	0.933333	0.5	0.0666667	253444	15.375	13.8571	0	0	80	32	5	5	Sbpl	Sbpl	NA	NA	Sbpl	NA	NA	NA	NA	NA	NA	InterCGI	NA	NA	NA	NA	NA	NA	1	0.933333	NA	0.5	0.625	1	NA	1
chr9	105871891	+	0.899531	0.640327	0.259204	0.259204	0.483958	0.0295535	0.287596	0.993197	0.746269	0.984375	0.245283	0	233574	81.875	83.8571	44	12	147	184	8	7	Col6a5	NA	NA	NA	Col6a5	NA	NA	NA	NA	NA	NA	InterCGI	NA	NA	ENSMUSR00000681841	NA	NA	NA	0.993197	0.951087	0.916667	0.984375	0.245283	0.746269	0.932584	0.886364
chr10	9763984	+	0.979482	0.720367	0.259116	0.259116	0.438053	0.00879377	0.0978065	1	0.863636	1	0.416667	0	249597	28.375	22.7143	1	0	105	41	7	5	Stxbp5	NA	NA	NA	Stxbp5	NA	NA	NA	NA	NA	NA	InterCGI	NA	NA	NA	NA	NA	NA	1	1	NA	0.416667	0.666667	1	1	1
chr5	115722649	+	1	0.741204	0.258796	0.258796	0.427079	0.0359939	0.338751	1	1	1	0.125	0	253725	16.25	11.4286	0	0	83	27	5	6	Ccdc64	NA	NA	NA	Ccdc64	NA	NA	NA	NA	NA	NA	InterCGI	NA	NA	NA	NA	ENSMUSR00000314742	NA	1	1	NA	1	0.833333	1	1	NA
chr5	121649370	+	1	0.741425	0.258575	0.258575	0.426654	0.0125711	0.13546	1	1	1	0.166667	0	253890	14.25	12.4286	4	0	38	28	7	5	Acad10	NA	Acad10	Acad10	NA	Acad10	NA	NA	NA	NA	NA	InterCGI	NA	NA	NA	NA	NA	NA	1	1	NA	1	0.565217	1	1	1
chr19	41600610	+	0.136439	0.394889	-0.25845	0.25845	-1.46722	0.006614	0.0752732	0.298969	0.0217391	0.65	0.00584795	0	69399	144.75	65.7143	21	11	699	171	8	7	Slit1	NA	Slit1	Slit1	NA	NA	NA	NA	NA	NA	NA	InterCGI	NA	NA	NA	NA	NA	NA	0.0329041	0.00584795	0.181818	0.304348	0.65	0.222222	0.112903	0.047619
chr17	80184082	+	0.993243	0.734848	0.258395	0.258395	0.429653	0.0152033	0.160688	1	0.945946	1	0	0	252930	27.875	13.1429	3	0	98	25	7	4	Galm	NA	NA	Galm	NA	NA	Galm	NA	NA	NA	NA	InterCGI	NA	NA	NA	NA	NA	NA	1	1	NA	0	0.5	1	1	1
chr11	118209029	+	0.89692	0.638583	0.258337	0.258337	0.483684	0.000448192	0.00591822	1	0.82243	0.984536	0.265306	0	233640	249.125	226.429	9	9	488	551	8	7	Cyth1	NA	NA	NA	Cyth1	NA	NA	NA	NA	NA	NA	InterCGI	NA	NA	NA	NA	NA	NA	1	0.943739	0.888889	0.984536	0.265306	0.857143	0.915984	0.921739
chr2	163444326	+	0.827723	0.569527	0.258196	0.258196	0.531598	0.00890463	0.0989397	0.967742	0.703704	0.939024	0.272727	0	219115	33.875	38.1429	24	0	50	82	8	6	Gdap1l1	NA	NA	NA	Gdap1l1	NA	NA	NA	NA	NA	NA	InterCGI	NA	NA	NA	NA	NA	NA	0.967742	0.939024	NA	0.9375	0.272727	0.837838	0.703704	0.8
chr8	34102046	+	0.511957	0.253765	0.258192	0.258192	0.984676	0.0104282	0.114319	0.762238	0.415525	0.466667	0	0	123532	237	224.286	122	15	354	410	8	7	Dctn6	NA	NA	NA	Dctn6	NA	NA	NA	NA	NA	NA	InterCGI	NA	NA	NA	NA	ENSMUSR00000156749	NA	0.762238	0.402439	0.466667	0.247706	0	0.415525	0.519774	0.509615
chr15	79918792	+	0.14823	0.406321	-0.258092	0.258092	-1.39568	0.0230733	0.232302	0.252101	0.0540541	0.710526	0.133005	0	75269	166.25	80.4286	39	9	750	203	8	7	Cbx7	NA	Cbx7	Cbx7	NA	NA	Cbx7	NA	NA	NA	NA	InterCGI	NA	NA	NA	NA	NA	NA	0.110667	0.133005	0.222222	0.357143	0.710526	0.194444	0.0540541	0.203704
chr1	74192167	+	0.116174	0.374126	-0.257952	0.257952	-1.60616	0.0014917	0.0187244	0.333333	0	0.733333	0	0	57939	9.125	15	2	0	29	32	4	5	Cxcr1	NA	Cxcr1	Cxcr1	NA	NA	NA	NA	NA	NA	NA	InterCGI	NA	NA	NA	NA	NA	NA	0	0	NA	0	0.655172	0.285714	0	0
chr14	63269545	+	0.0166667	0.274603	-0.257937	0.257937	-3.41584	0.00411671	0.0485444	0.1	0	0.5	0	0	61675	8.125	6.57143	0	0	20	22	5	4	Gata4	NA	NA	NA	Gata4	NA	NA	NA	NA	NA	NA	InterCGI	NA	NA	NA	NA	NA	NA	0	0	NA	0	0.428571	0	0	NA
chr18	64344640	+	0.578582	0.320765	0.257816	0.257816	0.831435	0.0158715	0.167049	1	0.235294	0.72	0	0	149285	27	16.5714	9	1	119	28	8	6	Onecut2	NA	NA	NA	Onecut2	NA	NA	NA	CGI_chr18_64342725_64343015	CGI_chr18_64339970_64341500	CGI_chr18_64342725_64343015	CpGShore	NA	NA	NA	NA	NA	NA	0.756303	0.72	0	0	0.125	0.583333	0.307692	0.235294
chr3	146586915	+	0.0618369	0.319646	-0.257809	0.257809	-2.19812	0.000117456	0.00162868	0.131313	0	0.695906	0.0232068	0	52449	232.75	409.286	38	122	405	554	8	7	Dnase2b	NA	Dnase2b	Dnase2b	NA	NA	NA	NA	NA	NA	NA	InterCGI	NA	NA	NA	NA	ENSMUSR00000387940	NA	0	0.0232068	0.106557	0.0637066	0.695906	0.131313	0.0229885	0.0641711
chr2	156745985	+	1	0.742297	0.257703	0.257703	0.424981	0.0273904	0.269471	1	1	1	0	0	254397	11.5	12	1	0	37	41	6	5	Dlgap4	NA	Dlgap4	Dlgap4	NA	Dlgap4	NA	NA	NA	CGI_chr2_156747990_156748239	CGI_chr2_156747990_156748239	CpGShelf	NA	NA	NA	NA	NA	NA	1	1	NA	0	0.882353	1	1	1
chr9	62690154	+	0.789476	0.531853	0.257623	0.257623	0.561153	0.0265311	0.262276	1	0.5	0.75	0.2	0	210292	194.75	14.8571	2	5	1508	27	4	7	Itga11	NA	NA	NA	Itga11	NA	NA	NA	NA	NA	NA	InterCGI	NA	NA	NA	NA	NA	NA	0.990053	0.6	0.411765	0.5	0.631579	0.5	0.666667	0.909091
chr2	58516225	+	0.0387443	0.296296	-0.257552	0.257552	-2.65162	0.000580474	0.00758781	0.192308	0	0.666667	0	0	55637	15.625	6.42857	1	0	78	18	5	3	Acvr1	NA	NA	Acvr1	Acvr1	Acvr1	NA	NA	NA	NA	NA	InterCGI	NA	NA	NA	NA	ENSMUSR00000484229	NA	0.192308	0.111111	NA	0	0	0	0	0
chr8	84084673	+	0.0689128	0.326408	-0.257495	0.257495	-2.09188	0.0147876	0.156711	0.1	0.0324324	0.619048	0.0390625	0	68627	239.625	244.714	137	75	421	512	8	7	Rfx1	NA	NA	NA	Rfx1	NA	NA	NA	NA	NA	NA	InterCGI	NA	NA	NA	NA	ENSMUSR00000400379	NA	0.0475059	0.0390625	0.0533333	0.124224	0.619048	0.1	0.063745	0.0324324
chr15	99498502	+	0.970549	0.713095	0.257454	0.257454	0.439404	0.0231695	0.233168	1	0.866667	1	0.25	0	249161	17.125	9.28571	3	0	88	26	4	4	Faim2	NA	NA	Faim2	NA	NA	Faim2	NA	NA	NA	NA	InterCGI	NA	NA	NA	NA	ENSMUSR00000298863	NA	0.988636	1	NA	1	0.25	1	1	1
chr9	61378659	+	0.891917	0.634505	0.257411	0.257411	0.484802	0.000765623	0.0098958	1	0.777778	0.928571	0.35	0	233340	26.625	34.1429	3	0	40	98	7	6	Tle3	NA	NA	NA	Tle3	NA	NA	NA	NA	NA	NA	InterCGI	NA	NA	NA	NA	NA	NA	1	0.928571	NA	0.916667	0.5	0.794118	0.888889	0.970588
chr9	53786932	+	0.985714	0.728348	0.257367	0.257367	0.431432	0.000473472	0.00623686	1	0.9	1	0.4	0	251849	4.5	9.42857	0	0	10	18	3	5	Slc35f2	NA	NA	NA	Slc35f2	NA	NA	NA	NA	NA	NA	InterCGI	NA	NA	NA	NA	NA	NA	1	1	NA	1	0.692308	1	1	1
chr1	176965102	+	0.985294	0.728043	0.257251	0.257251	0.431418	0.00817571	0.0914836	1	0.882353	1	0	0	251859	15.125	11	6	0	31	34	8	4	Sdccag8	NA	NA	NA	Sdccag8	NA	NA	NA	NA	NA	NA	InterCGI	NA	NA	NA	NA	NA	NA	1	0.970588	NA	1	0	1	1	1
chr6	125286032	+	0.114369	0.371423	-0.257054	0.257054	-1.61676	0.00920224	0.101927	0.228571	0	0.814815	0	0	65660	29.125	30.5714	11	1	48	77	8	6	Tuba3a,4930417O13Rik	Tuba3a	NA	Tuba3a,4930417O13Rik	NA	Tuba3a	NA	CGI_chr6_125285873_125286114	NA	NA	CGI_chr6_125285873_125286114	CpGIsland	ENSMUSR00000369834	NA	NA	NA	NA	NA	0	0.012987	0	0	0.6875	0.228571	0.137931	0.181818
chr18	80613872	+	0.514022	0.257005	0.257017	0.257017	0.972759	0.000673717	0.0087527	0.833333	0	0.461538	0	0	124975	21.125	11.7143	6	1	43	22	8	5	Nfatc1	NA	NA	NA	Nfatc1	NA	NA	NA	NA	NA	NA	InterCGI	NA	NA	NA	NA	NA	NA	0.285714	0.461538	0	0	0.363636	0.833333	0.395349	0.814815
chr11	105113263	+	0.0532058	0.310043	-0.256837	0.256837	-2.34014	0.00246739	0.0301337	0.0985915	0	0.689655	0	0	59550	99.625	28.7143	12	0	580	91	8	4	Efcab3	NA	NA	NA	Efcab3	NA	NA	NA	NA	NA	NA	InterCGI	NA	NA	NA	NA	NA	NA	0.0827586	0.043956	0	NA	0.357143	0.0882353	0	0
chr10	119761528	+	0.0441857	0.300878	-0.256693	0.256693	-2.52037	4.72778e-05	0.000673362	0.0818505	0	0.913043	0.00990099	0	51063	410	283.143	1	23	863	606	7	7	Grip1,Grip1os2	Grip1os2	NA	NA	Grip1,Grip1os2	NA	NA	NA	NA	NA	NA	InterCGI	NA	NA	NA	NA	NA	NA	0	0.00990099	0.0196078	0.0224299	0.913043	0.0818505	0.0446043	0.0495751
chr2	125083104	+	0.805871	0.54925	0.256621	0.256621	0.544847	0.000370705	0.00493021	1	0.625	1	0	0	214940	17.625	18.5714	6	0	59	40	8	5	Slc24a5	NA	Slc24a5	Slc24a5	NA	NA	NA	NA	NA	NA	NA	InterCGI	NA	NA	NA	NA	NA	NA	1	1	NA	1	0	0.625	0.75	0.727273
chr13	58980161	+	0.171466	0.427789	-0.256323	0.256323	-1.27054	0.0133642	0.143165	0.281553	0.104803	0.676923	0.118056	0	87767	102.25	62.5714	29	0	229	144	8	6	Ntrk2	NA	NA	NA	Ntrk2	NA	NA	NA	NA	NA	NA	InterCGI	NA	NA	NA	NA	NA	NA	0.104803	0.118056	NA	0.368421	0.54	0.257143	0.281553	0.162162
chr13	93673862	+	0.0721444	0.328255	-0.256111	0.256111	-2.04188	7.25996e-05	0.00102159	0.121951	0	0.593496	0.0681818	0	51684	187.625	91	18	0	319	188	8	6	Bhmt2	Dmgdh	NA	NA	Bhmt2	NA	NA	NA	CGI_chr13_93674272_93674553	NA	CGI_chr13_93674272_93674553	CpGShore	NA	NA	NA	NA	NA	NA	0	0.0784314	NA	0.0681818	0.363636	0.0885417	0.0669145	0.047619
chr8	119319348	+	0.667745	0.923725	-0.25598	0.25598	-0.462256	0.00160005	0.0200164	1	0.4	0.988189	0.747253	0	241049	69	157.286	1	29	101	327	7	7	Cdh13	NA	NA	NA	Cdh13	NA	NA	NA	NA	NA	NA	InterCGI	NA	NA	NA	NA	NA	NA	1	0.954128	0.943396	0.988189	0.965517	0.657143	0.79	0.652778
chr16	92319892	+	0.875249	0.619272	0.255977	0.255977	0.4924	0.00042342	0.0056019	1	0.6875	0.96875	0.315789	0	230861	36.625	34.5714	14	3	68	96	8	6	4930563D23Rik	NA	NA	4930563D23Rik	NA	NA	4930563D23Rik	NA	NA	NA	NA	InterCGI	ENSMUSR00000195045	NA	NA	NA	NA	ENSMUSR00000567441	1	0.96875	0.333333	0.857143	0.611111	0.96875	0.809524	0.6875
chr5	75934328	+	0.150285	0.406048	-0.255764	0.255764	-1.37611	0.000177717	0.00243045	0.245614	0.0136986	1	0	0	76885	70.375	21.8571	47	0	131	50	8	4	Kdr	NA	NA	Kdr	NA	NA	Kdr	NA	NA	NA	NA	InterCGI	NA	NA	NA	NA	ENSMUSR00000378121	NA	0.0810811	0	NA	1	0.25	0.245614	0.173077	0.0136986
chr2	170760922	+	0.117295	0.373029	-0.255734	0.255734	-1.58928	2.97546e-05	0.000428824	0.180645	0	0.715385	0.0683012	0	59270	304.875	475.714	5	6	532	771	8	7	Dok5	NA	NA	NA	Dok5	NA	NA	NA	NA	NA	NA	InterCGI	NA	NA	NA	NA	NA	NA	0	0.0683012	0.166667	0.0893099	0.715385	0.124113	0.101828	0.180645
chr3	63740897	+	0.9125	0.656854	0.255646	0.255646	0.468177	0.00149527	0.018766	1	0.5	0.969697	0.4	0	238903	20.375	9.71429	1	0	93	33	6	3	Plch1	Plch1	NA	NA	Plch1	NA	NA	NA	NA	NA	NA	InterCGI	NA	NA	NA	NA	NA	NA	1	0.969697	NA	0.666667	0.5	0.5	1	1
chr5	114955874	+	0.090625	0.346251	-0.255626	0.255626	-1.82391	0.0474737	0.419426	0.333333	0	0.636364	0	0	82317	12.25	17.4286	5	0	30	47	8	6	Hnf1a	NA	Hnf1a	Hnf1a	NA	NA	NA	NA	NA	NA	NA	InterCGI	NA	NA	NA	NA	NA	NA	0	0	NA	0	0.636364	0.166667	0	0
chr13	55534562	+	0.856548	0.600965	0.255583	0.255583	0.50419	0.00509283	0.0591201	1	0.25	1	0	0	227037	8.625	6.71429	4	0	21	17	6	5	Ddx41	NA	NA	NA	Ddx41	NA	NA	NA	CGI_chr13_55536244_55536886	NA	CGI_chr13_55536244_55536886	CpGShore	NA	NA	NA	NA	NA	NA	1	1	NA	0	0.647059	0.9	1	1
chr11	58999317	+	0.888922	0.633566	0.255356	0.255356	0.482107	0.0331921	0.317062	0.980676	0.833333	0.957143	0.291667	0	234367	60.25	47.2857	21	2	207	140	8	6	Obscn	NA	Obscn	Obscn	NA	NA	NA	NA	NA	NA	NA	InterCGI	NA	NA	NA	NA	ENSMUSR00000443416	NA	0.980676	0.957143	0.5	0.95	0.461538	0.833333	0.884615	0.952381
chr14	21748504	+	0.380347	0.125	0.255347	0.255347	1.5318	0.00119505	0.0151632	1	0	0.5	0	0	63528	14.75	1.85714	1	0	39	6	7	1	Dusp13	Dusp13	Dusp13	Dusp13	NA	NA	NA	NA	NA	CGI_chr14_21750506_21750966	CGI_chr14_21750506_21750966	CpGShelf	ENSMUSR00000388871	NA	NA	NA	NA	NA	1	0	0	NA	0.5	0.222222	0.411765	0.285714
chr11	35673240	+	0.979482	0.724172	0.25531	0.25531	0.430556	0.0130984	0.140603	1	0.925926	1	0	0	252248	20.875	12.1429	1	0	64	28	7	5	Slit3	NA	NA	NA	Slit3	NA	NA	NA	NA	NA	NA	InterCGI	NA	NA	ENSMUSR00000514104	NA	NA	NA	0.96875	1	NA	0	1	1	0.941176	1
chr7	98498890	+	0.935763	0.680589	0.255174	0.255174	0.453652	0.00964129	0.106361	0.973856	0.865385	1	0.35514	0	243797	125.625	79.8571	34	8	407	184	8	7	Lrrc32	NA	Lrrc32	Lrrc32	NA	NA	NA	NA	NA	NA	NA	InterCGI	NA	NA	NA	NA	NA	NA	0.970516	0.972826	1	1	0.360656	0.934579	0.904255	0.970588
chr10	83080666	+	0.945817	0.690644	0.255172	0.255172	0.448051	0.0175541	0.182678	1	0.85	1	0.0833333	0	245883	122.875	45.8571	34	4	510	109	8	6	Chst11	NA	NA	NA	Chst11	NA	NA	NA	NA	NA	NA	InterCGI	NA	ENSMUSR00000310774	NA	NA	NA	NA	1	1	1	1	0.0833333	0.916667	1	1
chr11	99145010	+	0.818584	0.563492	0.255092	0.255092	0.530875	0.000193073	0.00263307	1	0.571429	1	0	0	219278	25.375	14.5714	7	0	116	49	8	6	Ccr7	NA	Ccr7	Ccr7	NA	NA	NA	NA	NA	NA	NA	InterCGI	NA	NA	NA	NA	ENSMUSR00000167921	NA	0.603448	0.714286	NA	1	0	0.764706	1	1
chr10	82814286	+	0.370924	0.11619	0.254733	0.254733	1.5939	0.0117708	0.127631	1	0	0.733333	0	0	67073	10.125	10.2857	5	1	23	25	8	5	1700028I16Rik	NA	NA	NA	1700028I16Rik	NA	NA	NA	CGI_chr10_82811956_82812375	NA	CGI_chr10_82811956_82812375	CpGShore	NA	NA	NA	NA	ENSMUSR00000310743	NA	1	0.733333	0	0	0	0.375	0	0.666667
chr17	28224240	+	0.256995	0.00230415	0.254691	0.254691	4.4396	1.69294e-07	2.74455e-06	1	0	0.016129	0	0	44861	14.5	17.4286	4	2	28	62	7	4	Def6	NA	NA	NA	Def6	NA	NA	NA	CGI_chr17_28223678_28223931	NA	CGI_chr17_28223678_28223931	CpGShore	ENSMUSR00000351861	NA	NA	NA	NA	NA	1	0.016129	0	0	0	0.0454545	0.117647	0.333333
chr14	20656408	+	0.0340909	0.288624	-0.254533	0.254533	-2.75978	0.00180437	0.0224266	0.272727	0	0.6	0.0714286	0	58514	7.625	9.14286	1	0	15	14	4	6	Myoz1	Myoz1	NA	NA	Myoz1	NA	NA	NA	NA	NA	NA	InterCGI	NA	NA	NA	NA	NA	NA	0	0.0714286	NA	0.222222	0.571429	0	0	0
chr7	81489780	+	0.821791	0.567304	0.254487	0.254487	0.526889	0.0281609	0.275964	1	0.25	0.970588	0	0	220303	16.5	24.8571	2	0	28	75	6	5	Ap3b2	NA	NA	NA	Ap3b2	NA	NA	NA	NA	CGI_chr7_81493357_81493784	CGI_chr7_81493357_81493784	CpGShelf	NA	NA	NA	NA	NA	NA	0.928571	0.906667	0	NA	0.478261	0.833333	1	1
chr17	47820940	+	0.0679874	0.322447	-0.25446	0.25446	-2.09181	0.0250764	0.249895	0.136986	0.00952381	0.689655	0.00877193	0	72980	217.875	159.857	66	94	630	309	8	7	Mdfi	NA	Mdfi	Mdfi	NA	NA	NA	NA	NA	NA	NA	InterCGI	NA	NA	NA	NA	NA	NA	0.00952381	0.02589	0.0306748	0.00877193	0.521277	0.136986	0.0777778	0.0151515
chr8	93963583	+	0.479095	0.733333	-0.254238	0.254238	-0.603894	6.30334e-05	0.000890751	1	0.1875	1	0	0	198574	14.375	6.57143	3	0	30	20	7	4	Gnao1	NA	NA	NA	Gnao1	NA	NA	NA	NA	NA	NA	InterCGI	NA	NA	NA	NA	NA	NA	1	0.8	0	NA	0.6	0.333333	0.3	0.4
chr19	5660646	+	0.240162	0.4944	-0.254238	0.254238	-1.0117	0.00048223	0.0063474	0.5	0	0.769231	0.182927	0	119900	21	21.4286	2	0	38	82	7	6	Sipa1	NA	Sipa1	Sipa1	Sipa1	NA	NA	NA	NA	NA	NA	InterCGI	ENSMUSR00000583855	NA	NA	NA	NA	NA	0	0.182927	NA	0.384615	0.296296	0.419355	0.103448	0.5
chr11	80773284	+	0.800042	0.545849	0.254192	0.254192	0.543302	0.031312	0.301977	1	0.5	1	0.0909091	0	215355	10	12.1429	1	1	25	22	5	5	Myo1d	NA	NA	NA	Myo1d	NA	NA	NA	NA	NA	NA	InterCGI	NA	NA	NA	NA	NA	NA	1	0.9	1	1	0.2	0.777778	0.736842	0.6
chr8	124828601	+	0.98913	0.735	0.25413	0.25413	0.423433	0.0255879	0.254282	1	0.913043	1	0	0	254963	11.625	10.8571	2	0	23	45	5	5	Trim67	NA	NA	NA	Trim67	NA	NA	NA	NA	NA	NA	InterCGI	NA	NA	NA	NA	NA	NA	1	1	NA	0	0.875	1	1	1
chr11	119945473	+	0.799772	0.545707	0.254065	0.254065	0.543191	0.0112293	0.122302	1	0.333333	1	0.0909091	0	215380	11.625	9.57143	0	0	36	32	7	3	Baiap2	NA	NA	NA	Baiap2	NA	NA	NA	CGI_chr11_119942284_119943638	NA	CGI_chr11_119942284_119943638	CpGShore	NA	NA	NA	NA	NA	NA	1	1	NA	0.666667	0.5	0.818182	0.333333	NA
chr3	108412257	+	1	0.74594	0.25406	0.25406	0.418011	0.0021403	0.026356	1	1	1	0.4	0	257162	6.25	8.28571	0	0	23	17	3	5	Celsr2	NA	Celsr2	Celsr2	NA	NA	NA	NA	CGI_chr3_108412815_108413074,CGI_chr3_108414221_108414553	CGI_chr3_108415472_108416111	CGI_chr3_108412815_108413074,CGI_chr3_108414221_108414553	CpGShore	NA	NA	NA	NA	ENSMUSR00000386912	NA	1	1	NA	1	0.692308	1	NA	1
chr2	37786758	+	0.0224868	0.276455	-0.253968	0.253968	-3.14038	0.000484244	0.00637253	0.142857	0	0.714286	0	0	55265	27.25	18.4286	6	0	81	82	8	5	Crb2	NA	Crb2	Crb2	NA	NA	NA	CGI_chr2_37786439_37786891	NA	NA	CGI_chr2_37786439_37786891	CpGIsland	ENSMUSR00000592943	NA	NA	NA	ENSMUSR00000344439	NA	0	0	NA	0	0	0.142857	0	0
chr1	59484486	+	0.0593897	0.313066	-0.253676	0.253676	-2.21904	0.00707319	0.0800482	0.166667	0	0.548387	0.00881057	0	64263	67.625	66.1429	28	4	121	227	8	6	Fzd7	NA	Fzd7	Fzd7	NA	NA	NA	NA	CGI_chr1_59481951_59483937	NA	CGI_chr1_59481951_59483937	CpGShore	NA	NA	NA	NA	NA	NA	0	0.00881057	0.25	0.344828	0.388889	0.0617284	0	0
chr11	100799409	+	0.591538	0.338009	0.253529	0.253529	0.78953	0.038636	0.358658	1	0	0.833333	0	0	156898	33.75	27.1429	7	7	144	45	8	7	Stat5b	NA	NA	NA	Stat5b	NA	NA	NA	NA	NA	NA	InterCGI	NA	NA	NA	NA	NA	NA	1	0.833333	0	0.0588235	0.428571	0.619048	0.333333	0
chr8	22283654	+	0.0856618	0.339181	-0.25352	0.25352	-1.86796	0.0332695	0.317675	0.25	0	0.75	0	0	76166	27.875	14.2857	4	0	138	29	7	5	Tpte	NA	NA	Tpte	NA	Tpte	NA	NA	NA	NA	NA	InterCGI	NA	NA	NA	NA	NA	NA	0	0	NA	0.25	0.368421	0	0.235294	0
chr16	93690613	+	0.140681	0.394126	-0.253445	0.253445	-1.42331	0.000777956	0.0100473	0.27	0.030303	0.875	0	0	72687	219.25	58.2857	33	1	496	103	8	6	Cbr3	NA	Cbr3	Cbr3	NA	NA	NA	NA	NA	NA	NA	InterCGI	NA	NA	NA	NA	NA	NA	0.0383065	0.145631	0	0	0.875	0.121951	0.222222	0.107735
chr8	4250407	+	0.01875	0.272002	-0.253252	0.253252	-3.29407	0.0225407	0.227656	0.1	0	0.666667	0	0	72009	14.75	12.4286	4	0	40	47	7	4	Tgfbr3l	NA	NA	NA	Tgfbr3l	NA	NA	NA	CGI_chr8_4249280_4249706	CGI_chr8_4253002_4253419	CGI_chr8_4249280_4249706	CpGShore	ENSMUSR00000397101	NA	NA	NA	ENSMUSR00000663314	NA	0.05	0.0638298	NA	0	0.545455	0	0	0
chr9	63998260	+	0.978718	0.725547	0.253171	0.253171	0.426741	0.0157894	0.166267	1	0.923077	0.983471	0.166667	0	253862	79.625	49.4286	10	6	334	121	8	7	Smad6	NA	NA	NA	Smad6	NA	NA	NA	NA	NA	NA	InterCGI	NA	ENSMUSR00000678133	NA	NA	NA	NA	0.997006	0.983471	0.166667	0.923077	0.758621	0.941176	1	1
chr8	119515605	+	0.949906	0.696773	0.253132	0.253132	0.441645	0.0113735	0.123747	1	0.807692	0.95614	0.488889	0	247975	56.5	41.1429	18	0	187	114	8	6	Mbtps1	NA	Mbtps1	Mbtps1	NA	NA	NA	NA	NA	NA	NA	InterCGI	NA	NA	NA	NA	NA	NA	0.957219	0.95614	NA	0.488889	0.666667	0.959184	0.944444	0.807692
chr17	49459066	+	0.184023	0.437106	-0.253082	0.253082	-1.20439	0.0046622	0.0544856	0.5	0	0.882353	0	0	94787	12.5	14.2857	0	1	46	36	5	5	Daam2	NA	Daam2	Daam2	NA	NA	NA	NA	NA	NA	NA	InterCGI	NA	NA	NA	NA	NA	NA	0.282609	0.0277778	0	0	0.818182	0	0.5	NA
chr2	115777035	+	0.966457	0.713378	0.253079	0.253079	0.432806	0.00297037	0.0358314	1	0.857143	1	0.2	0	251429	52.375	14.8571	0	0	359	39	4	5	BC052040	NA	NA	BC052040	NA	NA	BC052040	NA	NA	NA	NA	InterCGI	NA	ENSMUSR00000598420	NA	NA	NA	NA	0.97493	1	NA	1	0.2	0.857143	1	NA
chr6	87151487	+	1	0.747024	0.252976	0.252976	0.415945	4.18647e-05	0.000598197	1	1	1	0.125	0	257829	9.875	7.42857	0	0	40	17	4	4	Antxr1	NA	NA	NA	Antxr1	NA	NA	NA	NA	NA	NA	InterCGI	NA	NA	NA	NA	NA	NA	1	1	NA	0.125	1	1	1	NA
chr1	84621094	+	0.855903	0.602936	0.252967	0.252967	0.498469	0.00381134	0.045205	1	0.583333	0.9	0	0	228969	5.25	15.4286	1	0	12	29	3	5	Dner	NA	NA	NA	Dner	NA	NA	NA	NA	NA	NA	InterCGI	NA	NA	NA	NA	NA	NA	1	0.9	NA	0	0.607143	0.875	1	1
chr15	78034114	+	0.987013	0.734127	0.252886	0.252886	0.422063	0.0028737	0.0347486	1	0.909091	1	0.166667	0	255572	7.875	8.71429	0	1	17	18	6	5	Cacng2	NA	NA	NA	Cacng2	NA	NA	NA	NA	NA	NA	InterCGI	NA	NA	NA	NA	NA	NA	1	1	1	1	0.166667	1	1	1
chr16	36709601	+	0.0862507	0.33908	-0.252829	0.252829	-1.85869	0.00499686	0.0580889	0.176471	0.0217391	0.764706	0	0	62560	85.875	62	17	3	162	149	8	6	Ildr1	NA	Ildr1	Ildr1	NA	NA	NA	NA	NA	NA	NA	InterCGI	ENSMUSR00000563897	NA	NA	NA	ENSMUSR00000194076	NA	0.117284	0.033557	0	0	0.755556	0.0843373	0.10989	0.176471
chr10	93688331	+	0.103918	0.356636	-0.252718	0.252718	-1.68635	0.048673	0.427101	0.209302	0.015873	0.869565	0.0328947	0	82881	362.25	141.571	29	23	2024	273	8	7	Ntn4	NA	NA	NA	Ntn4	NA	NA	NA	NA	NA	NA	InterCGI	NA	NA	NA	NA	NA	NA	0.0335968	0.0328947	0.0847458	0.09375	0.869565	0.209302	0.0510204	0.139535
chr7	79285542	+	0.970028	0.717328	0.2527	0.2527	0.430217	0.0150935	0.159624	1	0.885714	1	0.25	0	252354	21.25	18.2857	13	0	35	60	8	5	Abhd2	NA	NA	NA	Abhd2	NA	NA	NA	NA	NA	NA	InterCGI	NA	ENSMUSR00000255109	NA	NA	NA	NA	0.885714	0.966667	NA	1	0.25	1	1	1
chr11	76986593	+	0.629302	0.376657	0.252645	0.252645	0.725444	0.0195807	0.201303	1	0.181818	1	0	0	170007	10.25	12.7143	4	1	24	26	6	5	Blmh	NA	Blmh	Blmh	NA	NA	NA	NA	NA	NA	NA	InterCGI	NA	NA	NA	NA	NA	NA	1	0.954545	0	0.0666667	1	0.666667	0.75	0.181818
chr10	75992501	+	0.863095	0.61047	0.252625	0.252625	0.492777	0.0105212	0.115252	1	0.375	1	0	0	230759	4.125	6.42857	0	0	9	13	4	4	Gm5134	NA	Gm5134	Gm5134	NA	NA	NA	NA	NA	NA	NA	InterCGI	NA	NA	NA	NA	NA	NA	1	1	NA	0	0.846154	1	0.375	NA
chr11	96731176	+	0.979354	0.726979	0.252375	0.252375	0.424863	0.0279293	0.273982	1	0.923077	1	0.375	0	254479	66.75	29.4286	16	0	284	71	8	6	Skap1	NA	Skap1	Skap1	NA	NA	NA	NA	NA	NA	NA	InterCGI	NA	NA	NA	NA	NA	NA	0.996479	1	NA	0.846154	0.375	1	1	1
chr7	4758156	+	0.117485	0.369803	-0.252318	0.252318	-1.57492	0.0476963	0.420846	0.333333	0.035503	0.728571	0.025974	0	82425	133.25	174.714	3	7	212	308	7	7	Fam71e2	NA	Fam71e2	Fam71e2	NA	NA	NA	NA	NA	NA	NA	InterCGI	NA	NA	NA	NA	NA	NA	0.333333	0.025974	0.571429	0.222222	0.728571	0.0666667	0.035503	0.179104
chr19	9072023	+	0.992322	0.740032	0.252291	0.252291	0.418323	0.00663913	0.0755391	1	0.944444	1	0.428571	0	257050	60.625	27.5714	5	0	341	82	8	5	Ahnak	NA	NA	NA	Ahnak	NA	NA	NA	NA	NA	NA	InterCGI	NA	NA	NA	NA	ENSMUSR00000235178	NA	0.994135	0.963415	NA	1	0.428571	1	1	1
chr11	101186580	+	0.489468	0.237195	0.252273	0.252273	1.01474	0.000333282	0.00445245	1	0.145833	0.571429	0	0	119167	75.875	31.5714	34	3	121	77	8	6	Cntnap1	NA	Cntnap1	Cntnap1	NA	NA	NA	NA	NA	NA	NA	InterCGI	NA	NA	NA	NA	NA	NA	1	0.116883	0.571429	0.131579	0	0.55	0.429752	0.145833
chr15	58324148	+	0.919099	0.666897	0.252202	0.252202	0.456897	0.00290407	0.0350857	1	0.75	1	0	0	242804	25.25	14.5714	4	0	109	63	7	4	Klhl38	Klhl38	NA	Klhl38	NA	Klhl38	NA	NA	NA	NA	NA	InterCGI	NA	NA	NA	ENSMUSR00000555405	NA	NA	0.990826	0.968254	NA	1	0	0.923077	1	1
chr4	46032470	+	0.920445	0.668263	0.252182	0.252182	0.456076	0.000244797	0.00330815	1	0.805556	0.948718	0	0	243019	83.875	43.5714	4	3	235	108	7	6	Tdrd7	NA	NA	NA	Tdrd7	NA	NA	NA	NA	NA	NA	InterCGI	NA	NA	NA	NA	ENSMUSR00000303046	NA	1	0.948718	0.666667	0.866667	0	0.949153	0.923077	0.900709
chr4	126237043	+	0.13869	0.390859	-0.252169	0.252169	-1.43078	0.0421158	0.383226	0.666667	0	0.636364	0	0	79925	6.375	15.2857	1	0	18	43	5	5	Map7d1	NA	Map7d1	Map7d1	NA	NA	NA	CGI_chr4_126236895_126237234	NA	CGI_chr4_126233941_126234488	CGI_chr4_126236895_126237234	CpGIsland	NA	NA	NA	NA	NA	NA	0	0.0465116	0	NA	0.5	0	0	0
chr15	96220473	+	0.879898	0.627787	0.252111	0.252111	0.480565	0.0324603	0.311223	1	0.75	0.892857	0.333333	0	234751	19.125	19.2857	3	0	60	71	7	5	2610037D02Rik	NA	NA	NA	2610037D02Rik	NA	NA	NA	NA	NA	NA	InterCGI	NA	NA	NA	NA	NA	NA	1	0.892857	NA	0.6	0.5	0.944444	0.888889	0.783333
chr6	124858807	+	0.103057	0.354973	-0.251916	0.251916	-1.69074	0.0289352	0.282452	0.2	0.025	0.79661	0	0	74504	86.25	47.4286	34	0	160	140	8	6	Gpr162	NA	Gpr162	Gpr162	NA	NA	NA	NA	CGI_chr6_124856986_124857726	CGI_chr6_124861153_124861366	CGI_chr6_124856986_124857726	CpGShore	NA	NA	NA	NA	NA	NA	0.025	0.0785714	NA	0	0.222222	0.2	0.0666667	0.181818
chr13	99433331	+	0.0928001	0.344625	-0.251825	0.251825	-1.78645	0.0355163	0.335181	0.264706	0	0.791667	0	0	77063	34.125	24.5714	6	0	139	67	8	6	Map1b	NA	Map1b	Map1b	NA	NA	NA	NA	NA	NA	NA	InterCGI	NA	NA	NA	NA	NA	NA	0.0935252	0.0746269	NA	0	0.736842	0.166667	0	0
[truncated: 636 more rows]
[truncated: 22 more columns]

## Sheet: Supplementary Data 3
Supplementary Data 3.
[truncated: 67 more rows]
[truncated: 8 more columns]

## Sheet: Supplementary Data 4
Supplementary Data 4.
[truncated: 231 more rows]

## Sheet: Supplementary Data 5
Supplementary Data 5.
[truncated: 2,359 more rows]

## Sheet: Supplementary Data 6
Supplementary Data 6.
[truncated: 867 more rows]
[truncated: 46 more columns]

## Sheet: Supplementary Data 7
Supplementary Data 7.
[truncated: 116 more rows]
[truncated: 36 more columns]

## Sheet: Supplementary Data 8
Supplementary Data 8.
[truncated: 11 more rows]
[truncated: 8 more columns]

[truncated: 6 more sheets: Supplementary Data 9, Supplementary Data 10, Supplementary Data 11, Supplementary Data 12, Supplementary Data 13, Supplementary Data 14]
